# Supplementary material for: Gestational Interrelationships among Gut–Metabolism–Transcriptome in Regulating Early Embryo Implantation and Placental Development in Mice
Source: Microorganisms. 2024 Sep 17;12(9):1902. doi: 10.3390/microorganisms12091902 (PMC11434064; doi:10.3390/microorganisms12091902)
Supplement: Supplementary file 1 [file microorganisms-12-01902-s001.zip]

Archive with 9 entries (9 files):
- Supplementary materials.pdf
- Table S1.xlsx
- Table S2.xlsx
- Table S3.xlsx
- Table S4.xlsx
- Table S5.xlsx
- Table S6.xlsx
- Table S7.xlsx
- Table S8.xlsx
