# Supplementary material for: Gestational Interrelationships among Gut–Metabolism–Transcriptome in Regulating Early Embryo Implantation and Placental Development in Mice
Source: Microorganisms. 2024 Sep 17;12(9):1902. doi: 10.3390/microorganisms12091902 (PMC11434064; doi:10.3390/microorganisms12091902)
Supplement: Supplementary file 1 [file microorganisms-12-01902-s001.zip › Table S1.xlsx]

## Sheet: Table S1
ID	name	identify.pvalue	SHS2	SHS3	SHS4	SHS5	SHS6	SHS7	E8S1	E8S2	E8S3	E8S4	E8S5	E8S6
M191T84	Citric acid	6.35e-62	1.01992e+08	4.81293e+08	3.98909e+08	533003372	4.21092e+08	5.18964e+08	8.87914e+07	468553309	4.19678e+08	6.8623e+07	3.76114e+08	3.85933e+08
M175T346	Guanidinosuccinic acid	2.1e-45	9.61756e+06	2.36073e+07	1.11633e+07	1.00908e+08	1.24718e+07	4.45375e+07	1.31497e+07	8.26124e+07	1.29641e+07	1.01777e+08	8.67827e+07	2.82965e+07
M133T83_1	L-Malic acid	2.75e-42	1.9315e+06	2.77211e+06	1.31303e+06	959829	2.51237e+06	1.86294e+06	1.77957e+06	1.30041e+06	1.14026e+06	40257437	2.90032e+06	4.75633e+06
M130T197_2	L-Leucine	1.56e-31	2.80002e+08	1.85944e+08	1.78098e+08	2.10625e+08	172082114	1.56985e+08	1.24307e+08	1.37414e+08	1.6028e+08	1.71315e+08	1.29817e+08	2.78914e+08
M193T85	D-Glucuronic Acid	2.01e-30	1.78703e+08	2.02296e+08	1.61149e+08	1.8968e+08	1.79948e+08	2.30481e+08	1.54295e+08	1.41678e+08	1.33655e+08	5.99486e+07	1.02676e+08	8.55104e+07
M298T393	5-Methylthioadenosine	4.37e-30	14237147	1.49656e+07	8.04682e+06	2.06103e+07	2.05297e+07	1.20841e+07	9.6062e+06	1.15181e+07	9.96886e+06	1.3129e+07	1.31447e+07	1.9606e+07
M117T838	Methylmalonic acid	2e-27	4.43431e+07	4.38654e+07	1.18019e+08	1.44268e+08	1.33458e+08	6.09819e+07	5.37735e+07	5.67654e+07	1.58591e+08	1.73238e+08	9.93402e+07	1.50291e+08
M249T543	gamma-Glutamylcysteine	2.11e-27	1.7584e+07	1.78832e+07	7.70945e+06	7.57857e+06	4.1343e+07	1.35536e+07	2.14145e+07	2.73865e+07	7.92255e+07	2.56334e+07	1.99508e+07	1.85218e+07
M130T100	Creatine	6.77e-27	9.03925e+07	7.46276e+07	5.48357e+07	8.34147e+07	1.13542e+08	8.25201e+07	4.16577e+07	5.35621e+07	4.65872e+07	6.13853e+07	6.80291e+07	8.49046e+07
M307T224	Glutathione	6.93e-27	1.21132e+08	1.41297e+08	1.5295e+08	142238629	1.86624e+08	2.32889e+08	6.74343e+07	9.70589e+07	9.07137e+07	178506929	1.04694e+08	2.21557e+08
M284T307	Guanosine	1.55e-24	3.72e+07	2.53653e+07	1.63854e+07	2.12262e+07	1.14997e+07	3.0084e+07	3.63951e+07	3.01584e+07	2.89208e+07	1.16605e+07	5.25802e+06	17601.3
M175T84_1	L-Arginine	7.18e-24	2.56634e+07	2.54204e+07	2.41236e+07	2.60979e+07	2.54254e+07	2.43114e+07	2.12081e+07	2.43036e+07	2.08295e+07	2.05302e+07	2.14515e+07	2.01657e+07
M192T387_2	Phenylacetylglycine	2.23e-23	2.90779e+07	9.12276e+07	6.36578e+07	8.82134e+07	1.39779e+08	1.06789e+08	1.04177e+08	1.16238e+08	8.46094e+07	7.85704e+07	5.82837e+07	195509794
M163T165	Nicotine	1.03e-22	7.12068e+07	5.91077e+07	6.23846e+07	5.26823e+07	6.42283e+07	6.36187e+07	5.2802e+07	5.32759e+07	6.74838e+07	1.00117e+08	6.70026e+07	5.98649e+07
M183T35	4-Pyridoxic acid	2.7e-22	9.62946e+07	119018302	7.87319e+07	9.26081e+07	8.39603e+07	8.77458e+07	8.66024e+07	8.88773e+07	8.71174e+07	9.64467e+07	1.00998e+08	8.8413e+07
M172T365	N-Acetylleucine	3.88e-22	1.17094e+07	1.12084e+07	7.24253e+06	9.80082e+06	8.70391e+06	9.8931e+06	1.16129e+07	7.13859e+06	5.54649e+06	8.5966e+06	8.38535e+06	3.79709e+07
M133T156	5,6-Dihydro-5-fluorouracil	1.95e-21	2.15874e+08	2.33244e+08	2.5777e+08	2.81072e+08	2.71218e+08	2.56733e+08	164745662	1.84017e+08	2.54546e+08	2.47253e+08	1.73353e+08	3.79408e+08
M103T82	Malonate	3.86e-21	7.67006e+06	1.39184e+07	2.38619e+07	2.31962e+07	1.31821e+07	1.67601e+07	1.08981e+07	1.9001e+07	1.3989e+07	2.58322e+06	2.2608e+07	1.00022e+07
M135T839	Phenyl acetate	6.93e-21	4.78242e+07	4.11822e+07	3.81066e+07	4.09239e+07	3.87258e+07	3.72899e+07	4.79752e+07	2.98288e+07	2.56998e+07	3.45685e+07	3.29295e+07	2.82036e+07
M132T236_2	L-Isoleucine	1.07e-20	2216646750	2236843518	2264346570	2282593923	1987352097	1860552859	1396487847	1617767729	1552158115	1773919539	1367600715	6.78834e+08
M137T543	Salicylic acid	1.53e-20	6.42483e+06	5.01558e+06	1.62694e+06	1.65375e+06	4.93294e+06	4.62969e+06	6.6757e+06	1.62858e+07	2.69426e+06	2.13872e+07	6.62711e+06	7.68864e+06
M166T353_3	L-Phenylalanine	2.15e-20	5.31474e+06	5.30815e+06	5.33442e+06	5.99481e+06	6.03852e+06	5.87666e+06	4.47018e+06	5.61916e+06	6.2231e+06	6.40242e+06	4.69868e+06	1.01929e+07
M180T189_2	L-Tyrosine	2.57e-20	1.87423e+08	1.99328e+08	1.96018e+08	2.02045e+08	2.06489e+08	2.35225e+08	1.2126e+08	114692272	199552194	2.15661e+08	1.75621e+08	323989088
M147T333	3-(2-Hydroxyphenyl)propanoic acid	4.03e-20	4.74134e+06	4.71811e+06	4.95175e+06	5.63632e+06	5.35314e+06	5.72652e+06	3.90721e+06	4.64887e+06	5.41023e+06	5.32982e+06	4.49913e+06	9.75382e+06
M171T505	Limonene-1,2-diol	5.79e-20	4.66216e+06	2.66136e+07	2.08529e+07	4.85247e+06	4.77132e+07	1.2242e+07	3.37477e+07	1.09807e+07	1.0739e+07	1.34078e+07	1.93163e+07	1.3539e+07
M137T418	Phenylacetic acid	6.5e-20	2.04058e+07	2.90899e+07	2.63077e+07	2.40962e+07	2.70917e+07	3.32722e+07	1.89421e+07	1.6713e+07	1.66214e+07	4.8032e+06	1.23954e+07	2.26968e+07
M118T353	L-2,4-diaminobutyric acid	1e-18	2.75086e+07	2.95458e+07	2.67112e+07	3.07767e+07	2.93489e+07	2.94897e+07	2.43752e+07	2.70628e+07	2.98489e+07	3.18849e+07	2.38466e+07	4.67539e+07
M281T820	Linoleic acid	1.33e-18	5.49172e+07	6.01315e+07	2.59118e+07	7.02134e+07	4.58861e+07	4.89604e+07	6.03663e+07	6.60733e+07	5.79139e+07	3.88029e+07	1.49663e+07	5.1179e+07
M121T211	Phenylethylamine	1.48e-18	9.94826e+06	2.83177e+06	9.42284e+06	1.67206e+07	1.49054e+07	1.31201e+07	9.60477e+06	1.55583e+07	1.20979e+07	2.20652e+07	1.27648e+07	1.1297e+07
M391T744	S-Hexyl-glutathione	3.2e-18	4.58713e+07	2.85127e+07	5.05198e+07	1.20843e+07	7.92195e+06	7.85089e+06	2.38011e+07	1.83294e+07	1.48053e+07	9.66309e+07	7.23328e+06	1.44415e+08
M148T94	L-Glutamic acid	3.42e-18	9.56014e+07	6.41238e+07	7.39654e+07	8.08122e+07	5.83083e+07	7.00556e+07	4.45961e+07	4.43554e+07	4.49482e+07	6.11324e+07	3.52127e+07	4.11353e+07
M166T361	Formylanthranilic acid	5.15e-18	4.35783e+07	9.04797e+07	4.05065e+07	5.07926e+07	1.53293e+08	9.35122e+06	8.72358e+06	4.26124e+07	1.66998e+07	2.79009e+07	5.24042e+06	6.86437e+06
M130T183	Pyroglutamic acid	6.34e-18	1.22221e+08	1.42524e+08	2.10911e+08	146743479	136464633	2.19423e+08	1.26122e+08	104221057	1.19137e+08	1.09083e+08	1.09372e+08	1.22193e+08
M220T368	Pantothenic acid	2.61e-17	6.72909e+07	6.95688e+07	7.62998e+07	6.11478e+07	4.99737e+07	7.26096e+07	7.29927e+07	7.71801e+07	4.18626e+07	1.15756e+08	4.52799e+07	7.39314e+07
M147T701	trans-Cinnamate	2.88e-17	1496187863	8.36731e+08	2772059073	1414742358	2589622185	2324378410	1798064629	1264050308	2416478542	1109251875	1332730585	4.56084e+08
M130T548	6-Hydroxyhexan-6-olide	8.53e-17	2.35667e+07	3.7656e+07	1.28482e+07	2.07486e+07	3.06564e+07	1.78933e+07	1.81717e+07	1.17421e+07	9.28714e+06	1.80222e+07	1.2564e+07	2.02461e+06
M132T433	N-Carbamoylputrescine	1.51e-16	1.36914e+07	2.42871e+07	6.11075e+06	4.73107e+07	1.14651e+08	1.03653e+08	2.17186e+07	4.54653e+06	2.56056e+07	1.22456e+07	1.35068e+07	9.74753e+07
M157T72	3-Indoleacetonitrile	2.2e-16	2.52554e+07	2.86217e+07	2.67766e+07	2.33176e+07	2.676e+07	2.45155e+07	2.3197e+07	2.53162e+07	2.03882e+07	2.21218e+07	2.42587e+07	2.06652e+07
M127T105	Triacetate lactone	4.17e-16	1.03591e+08	2.60228e+08	258575428	2.45544e+08	2.20341e+08	2.35249e+08	9.78219e+07	2.14032e+08	2.12156e+08	1.0331e+08	2.45821e+08	2.3084e+08
M397T819	S-Adenosylmethionine	5.19e-16	7.93046e+06	7.87829e+06	7.50482e+06	1.05382e+07	9.10037e+06	7.95361e+06	8.6769e+06	7.9788e+06	7.76456e+06	8.04582e+06	8.6845e+06	8.25521e+06
M183T47	Mannitol	2.59e-15	1.42823e+08	1.30649e+08	8.28378e+07	1.40673e+08	1.04076e+08	8.66262e+07	1.54071e+08	1.56923e+08	8.49996e+07	1.27766e+08	1.57033e+08	1.12659e+08
M194T821	(-)-Salsoline	3.38e-15	5.14177e+06	7.93005e+06	1.61932e+07	3.59685e+06	7.90271e+06	4.16846e+06	7.65285e+06	6.96702e+06	6.36844e+06	6.76258e+06	4.05713e+06	8.22743e+06
M113T170	Oxalacetic acid	3.54e-15	2.55105e+08	2.54681e+08	6.76923e+07	1.88688e+08	254262668	6.27705e+07	2.94444e+08	3.9095e+08	226336830	6.88638e+07	2.68753e+08	2.19275e+08
M137T157	3-Hydroxybenzoic acid	1.04e-14	5.58667e+06	1.2028e+07	1.22745e+07	1.90175e+06	1.21273e+07	1.86252e+06	1.77162e+06	1.87138e+06	9.11531e+06	9.04054e+06	4.40549e+06	1.88362e+06
M133T79	Ornithine	3.58e-14	2.07742e+07	5.57462e+06	2.07554e+07	2.78364e+07	2.80266e+07	3.16323e+07	1.1772e+07	1.40531e+07	1.66993e+07	1.8101e+07	2.17638e+07	1.9109e+07
M113T812	Creatinine	4.38e-14	3.71484e+08	6.83174e+07	3.31375e+08	2.05275e+08	4.6224e+08	2.39921e+08	8.14586e+08	1.71366e+08	6.16106e+08	6.45661e+07	1.45331e+08	7.47167e+08
M245T338	beta-Alanyl-L-arginine	4.65e-14	1.82827e+07	2.14244e+07	2.07963e+07	2.13971e+07	1.4953e+07	1.79251e+07	3.05151e+07	1.19929e+07	2.31989e+07	9.59519e+06	6.49031e+06	1.4553e+07
M147T667	L-2-Hydroxyglutaric acid	1.92e-13	1599307224	954899129	1.31416e+08	4.31325e+08	1.23872e+08	1.24554e+08	1179983107	1.22098e+08	4.5514e+08	5.9273e+08	1.43101e+08	2.29593e+08
M329T794	Docosapentaenoic acid (22n-3)	2.71e-13	1.62717e+08	1.38984e+08	1.10481e+08	2.41255e+08	9.34311e+07	1.08852e+08	7.32598e+07	2.11646e+08	1.37108e+08	1.63071e+08	9.57471e+07	1.03041e+08
M191T833	5-Hydroxyindoleacetic acid	4.26e-13	1.61004e+07	8.04932e+07	3.56448e+07	1.62941e+07	5.64849e+07	1.52554e+07	4.27364e+07	1.43741e+07	7.81135e+07	7.43097e+07	4.76955e+07	1.46022e+07
M391T748	Chenodeoxycholic acid	1.24e-12	5.34436e+06	3.41217e+06	1.21495e+06	216054	151244	230270	1.23103e+07	1.03907e+06	1.54892e+06	2.10613e+06	113464	8.42288e+06
M160T457	D-Alanyl-D-alanine	1.84e-12	3.52761e+06	3.96715e+06	3.55378e+06	2.32938e+06	2.4708e+06	1.81639e+06	2.82778e+06	1.96563e+06	2.7781e+06	4.33261e+06	3.53476e+06	4.65595e+06
M409T825	LysoPA(16:0/0:0)	2.05e-12	2.79679e+07	2.63024e+07	2.57048e+07	3.17182e+07	3.51739e+07	3.48313e+07	2.03812e+07	2.98084e+07	2.1766e+07	2.32162e+07	2.71898e+07	2.23338e+07
M126T106	Aminohydroquinone	2.44e-12	3.29558e+07	6.98567e+07	2.85455e+07	9.24322e+07	1.9033e+07	1.8512e+07	6.95134e+07	1.66098e+07	6.16278e+07	6.96832e+07	6.54186e+07	6.69284e+07
M185T810	Phosphohydroxypyruvic acid	3.59e-12	2.12064e+07	9.06821e+07	7.01669e+07	3.83938e+07	2.57443e+07	9.7847e+07	1.07781e+08	3.32709e+07	3.40811e+07	3.57335e+07	2.01013e+08	3.57082e+07
M189T150_2	N6-Acetyl-L-lysine	4.22e-12	1.14491e+07	1.11103e+07	1.026e+07	1.15846e+07	1.16702e+07	9.13009e+06	1.24907e+07	1.20838e+07	1.07941e+07	9.94413e+06	9.08681e+06	1.56741e+07
M335T832	Hepoxilin B3	5.35e-12	127958398	9.878e+07	1.83961e+08	1.00195e+08	9.87065e+07	6.50454e+07	1.2446e+08	7.7543e+07	9.35033e+07	1.36609e+08	5.31896e+07	3.03411e+07
M181T456	L-Fucose	8.89e-12	7.42014e+06	6.63187e+07	7.37812e+06	6.85506e+06	3.81893e+07	6.85921e+06	6.70721e+06	1.2542e+07	2.75143e+07	2.60047e+07	6.30592e+06	1.65403e+07
M130T106	Pipecolic acid	1.6e-11	2.08638e+07	4.15064e+07	2.36728e+07	2.96263e+07	3.70723e+07	3.03157e+07	3.66711e+07	2.78937e+07	1.93268e+07	3.49059e+07	3.73023e+07	3.1374e+07
M99T747	Sulfate	1.91e-11	2.60122e+07	1.76572e+07	1.95013e+07	2.60648e+07	2.44203e+07	1.0237e+07	2.04603e+07	1.87423e+07	9.66374e+06	1.93638e+07	1.91969e+07	1.57032e+07
M296T89_2	Dehypoxanthine futalosine	2.23e-11	3.57347e+07	2.21732e+07	2.51933e+07	3.19311e+07	2.76268e+07	2.67433e+07	4.37358e+07	3.58899e+07	2.51748e+07	2.43977e+07	3.50307e+07	1.21665e+07
M324T85	N-Glycolylneuraminic acid	2.26e-11	3.07601e+07	2.27678e+07	1.81686e+07	3.72931e+07	2.34311e+07	3.37883e+07	1.76245e+07	2.88945e+07	2.6539e+07	9.36254e+06	2.02832e+07	1.4383e+07
M167T502	Perillic acid	2.88e-11	2.23443e+06	2.20123e+06	2.31635e+06	2.21226e+06	8.623e+06	9.13109e+06	1.02587e+07	1.93136e+06	1.09285e+07	1.02058e+07	9.33579e+06	9.29891e+06
M255T674	16-Hydroxy hexadecanoic acid	4.12e-11	3.43088e+06	1.4544e+07	1.33774e+07	1.42819e+07	1.66199e+07	3.09764e+06	3.45738e+06	2.98954e+06	3.26154e+06	3.32486e+07	1.48635e+07	1.66878e+07
M269T822	Retinol	4.52e-11	1.64765e+07	4.21231e+07	2.20091e+07	3.8127e+07	4.30727e+07	5.41006e+07	3.89705e+07	1.41035e+07	1.89858e+07	2.57732e+07	3.72066e+07	2.96176e+07
M295T839	13S-hydroxyoctadecadienoic acid	5.21e-11	19543376	2.24021e+07	2.01002e+07	1.62979e+07	1.64186e+07	1.73039e+07	1.45564e+07	9.4951e+06	1.64693e+07	1.80367e+07	2.05295e+07	1.63388e+07
M245T474	Biotin	5.57e-11	2.79626e+06	2.70378e+06	2.31415e+06	3.39878e+06	2.79484e+06	3.77717e+06	4.46751e+06	2.87472e+06	3.15641e+06	6.23183e+06	2.6534e+06	3.97674e+06
M282T171	1-Methyladenosine	6.36e-11	1.09689e+07	1.19643e+07	8.69532e+06	11711665	1.26226e+07	1.0786e+07	9.89306e+06	9.19312e+06	1.05936e+07	1.18351e+07	9.1865e+06	1.83226e+07
M219T150_1	gamma-Glutamylalanine	9.35e-11	1.35927e+07	1.65219e+07	1.16946e+07	1.14526e+07	1.54057e+07	1.0907e+07	18016264	9.57772e+06	1.33466e+07	1.33592e+07	8.93499e+06	3.2435e+07
M303T756	Arachidonic acid	1.27e-10	3.61488e+07	4.5482e+07	9.50858e+07	1.78381e+08	8.87252e+07	2.5625e+07	5.1022e+07	2.58905e+07	4.86277e+07	3.71453e+07	7.51684e+07	7.15971e+07
M104T100	Dimethylglycine	1.54e-10	1.23409e+07	2.5452e+07	1.57048e+07	2.7252e+07	2.23836e+07	2.83619e+07	2.44291e+07	2.34456e+07	2.30482e+07	1.50196e+08	8.49518e+06	1.77613e+07
M448T832	2-Deoxyecdysone	1.55e-10	4.48735e+06	1.34364e+07	1.67795e+07	9.44215e+06	6.85333e+06	1.04363e+07	1.9114e+07	1.33862e+07	1.84967e+06	7.18554e+06	2.4422e+06	1.04553e+07
M282T837_1	Oleic acid	2.17e-10	3.75085e+07	4.81249e+08	5.34373e+08	4.64184e+08	5.00196e+08	6.42423e+08	1161031982	4.68395e+08	5.56099e+08	4.75625e+08	6.88434e+08	8.42566e+08
M179T240	D-Mannose	4.45e-10	9.46252e+06	5.62962e+06	1.41241e+06	1.4606e+06	1.23586e+06	5.60182e+06	9.6086e+06	2.11775e+06	1.52952e+06	1.41774e+07	1.76513e+06	4.96628e+06
M132T800	L-Asparagine	4.72e-10	1.54206e+07	1.16167e+07	3.46075e+07	4.03676e+06	3.60904e+06	1.75182e+07	8.7489e+06	3.07289e+06	3.55594e+07	5.84718e+07	2.13816e+07	1.96966e+07
M264T368	Thiamine aldehyde	5.91e-10	5.46078e+06	5.60074e+06	5.93535e+06	5.12033e+06	4.23228e+06	5.98232e+06	6.05085e+06	6.57035e+06	3.55941e+06	9.5612e+06	3.91577e+06	6.61384e+06
M113T174	Ketoleucine	6.6e-10	4.36343e+07	4.34614e+07	1.54343e+07	1.63409e+07	1.0649e+07	3.6466e+06	3.09018e+06	1.61268e+07	9.13451e+06	1.01444e+07	2.81678e+06	3.2873e+06
M116T79	L-Proline	9.37e-10	3.03229e+07	3.03842e+07	3.07283e+07	3.69517e+07	3.54676e+07	4.16605e+07	2.00091e+07	2.28425e+07	2.55311e+07	2.69003e+07	2.98584e+07	2.78579e+07
M117T31	5-Aminopentanoic acid	1.08e-09	2.0795e+07	2.03482e+07	3.74269e+07	1.99017e+07	3.67339e+07	2.15535e+07	3.19334e+07	3.6043e+07	1.87285e+07	2.82094e+07	3.06665e+07	2.48391e+07
M88T100	Sarcosine	1.09e-09	3.39288e+07	2.90135e+07	2.11505e+07	3.40981e+07	4.29065e+07	3.04952e+07	1.73344e+07	1.97447e+07	1.87095e+07	2.49917e+07	2.60985e+07	3.60479e+07
M179T293	Alpha-D-Glucose	1.16e-09	1.47225e+07	1.48159e+06	8.68005e+06	1.48146e+06	1.38801e+06	5.1869e+06	9.62038e+06	4.68073e+06	5.84019e+06	5.36694e+06	5.0827e+06	4.22463e+06
M144T701	2-Naphthol	1.32e-09	2.69693e+06	2.21152e+07	7.00636e+06	1.68397e+07	2.58547e+06	2.52303e+06	2.41501e+06	7.73174e+06	1.27765e+07	5.90629e+06	2.2803e+07	7.78359e+06
M137T137	2-Aminobenzoic acid	2.14e-09	1.60807e+08	1.11986e+08	8.78471e+07	1.16847e+08	6.48333e+07	7.31026e+07	1.00202e+08	5.22636e+07	2.24024e+07	5.76269e+07	3.77208e+07	7.03262e+07
M103T262	(R)-3-Hydroxybutyric acid	3.26e-09	2.64425e+07	1.73028e+07	1.85909e+07	7.08314e+07	1.15696e+07	1.83115e+07	3.43045e+07	1.74225e+07	1.20587e+08	1.04439e+08	1.21799e+08	3.83366e+07
M159T99	Allantoin	3.81e-09	3.29452e+07	3.26253e+07	2.75499e+07	3.6054e+07	3.27108e+07	3.451e+07	2.77105e+07	2.60889e+07	2.53073e+07	2.34658e+07	2.1274e+07	4.21396e+07
M255T701	Palmitoleic acid	3.82e-09	3.09978e+06	3.13967e+06	3.16917e+07	1.3141e+07	3.01021e+06	8.23497e+06	6.9463e+06	1.95032e+07	1.16201e+07	2.9043e+06	1.7328e+07	6.02627e+06
M153T296	(+)-Camphor	4.73e-09	1.03981e+07	5.62997e+07	9.76094e+06	70266211	1.06525e+07	3.56206e+07	9.12635e+06	8.95156e+06	1.01709e+07	2.4524e+07	1.32863e+08	2.54921e+07
M200T85	Cysteine-S-sulfate	5.71e-09	3.32869e+07	4.13223e+07	2.92222e+07	3.30673e+07	3.49591e+07	3.14316e+07	3.38594e+07	2.31598e+07	2.22713e+07	1.88496e+07	1.28836e+07	1.24192e+07
M335T816	(5Z,9E,14Z)-(8xi,11R,12S)-11,12-epoxy-8-hydroxyicosa-5,9,14-trienoic Acid	5.82e-09	2.87599e+07	1.49075e+07	3.56189e+07	2.47768e+07	1.67969e+07	1.20761e+07	3.19721e+07	2.11485e+07	2.00589e+07	3.0546e+07	1.22844e+07	1.43202e+07
M244T518	Uridine	6.69e-09	1.4567e+07	3.11301e+07	5.69007e+07	1.43158e+07	16520569	5.38121e+07	4.7386e+07	5.71441e+07	6.00651e+07	5.93873e+07	6.21204e+07	5.65571e+07
M307T105	(-)-Epigallocatechin	7.29e-09	1.62019e+07	2.13551e+07	2.22774e+07	2.30094e+07	2.35725e+07	3.66085e+07	1.24761e+07	1.7803e+07	1.40112e+07	2.79974e+07	1.80758e+07	3.0421e+07
M357T782	(4Z,7Z,10Z,13Z,16Z,19Z)-Docosahexaenoic acid ethyl ester	8.78e-09	6.44213e+06	1.03241e+07	327236	154717	60044	102443	5.43289e+07	1.57017e+06	2.47824e+06	4.52538e+06	66367.1	1.51065e+07
M279T819	Bovinic acid	9.71e-09	12508526569	11761647842	9267356482	14914330449	5774967557	9148866249	12740737802	12293769330	6078727101	14595998744	7505083069	9745215520
M170T154	Norepinephrine	1.11e-08	1.62873e+07	4.03276e+07	2.39617e+07	1.90072e+07	2.81622e+07	2.00123e+07	3.92568e+07	1.66159e+07	6.63735e+06	4.70117e+07	3.64207e+07	1.28392e+07
M430T545_1	alpha-Tocopherol	1.3e-08	1.40355e+07	2.01073e+07	1.98135e+07	2.03486e+07	2.16682e+07	2.30791e+07	3.10205e+07	2.1892e+07	1.78305e+07	1.57149e+07	2.00611e+07	1.79095e+07
M111T715	Pyrrole-2-carboxylic acid	1.36e-08	1.88442e+07	1.56151e+08	1.00863e+07	4.89593e+06	8.94173e+07	1.93355e+07	7.99022e+07	9.0379e+06	2.56519e+07	1.02348e+07	5.57895e+07	1.17668e+07
M149T413	Phthalic acid	1.52e-08	1.00107e+08	5.10496e+08	7.40736e+08	2.91607e+08	4.65617e+08	1.7404e+08	8.46562e+07	1.99782e+08	2.44757e+08	8.10495e+07	7.89098e+07	8.0504e+07
M300T442	all-trans-Retinoic acid	1.74e-08	1.4011e+07	1.67737e+07	4.39496e+06	4.09223e+06	5.0382e+06	1.75692e+07	2.17706e+07	2.42442e+07	1.65288e+07	1.69998e+07	1.43986e+07	1.64106e+07
M313T794	12,13-DHOME	1.97e-08	1.68312e+07	2.13428e+07	2.87716e+07	1.68937e+07	1.34939e+07	2.46101e+07	1.44952e+07	1.15712e+07	2.42213e+07	1.7832e+07	4.23459e+07	2.02008e+07
M256T817	Palmitic acid	2.03e-08	2.37491e+07	1.05277e+07	1.23754e+07	4.36333e+06	2.29561e+07	2.22284e+07	1.06854e+07	1.53883e+07	1.88669e+07	1.68941e+07	3.43681e+06	1.7878e+07
M206T559	Indolelactic acid	2.17e-08	2.27746e+07	3.10377e+07	1.74425e+07	2.54222e+07	2.26872e+07	3.2718e+07	2.26129e+07	2.51036e+07	2.20655e+07	2.28328e+07	1.81929e+07	2.87691e+07
M179T249	D-Glucose	2.51e-08	6.26089e+06	1.53275e+06	1.04167e+07	1.34594e+06	1.24915e+06	6.42109e+06	6.80046e+06	1.97348e+06	8.12697e+06	1.06692e+07	4.98341e+06	7.70139e+06
M123T430	(S)-1-Phenylethanol	2.53e-08	1.67325e+07	1.72652e+07	5.99728e+07	1.72093e+07	1.72491e+07	1.82061e+07	1.13133e+08	3.56103e+07	1.29898e+08	5.56813e+07	3.29106e+07	1.26028e+08
M153T655	D-Xylitol	4.01e-08	3.15886e+06	8.25835e+06	2.9758e+06	4.99119e+06	1.13238e+07	8.34844e+06	2.79037e+06	2.76822e+06	2.49e+06	2.60961e+06	5.86318e+06	1.19846e+07
M315T839	15-Deoxy-d-12,14-PGJ2	4.18e-08	2.1385e+07	2.62981e+07	3.4765e+07	1.89816e+07	1.97841e+07	2.51571e+07	6.69157e+06	5.80979e+06	8.8112e+06	1.26384e+07	6.09436e+06	1.23092e+07
M299T798	2-Methoxyestrone	4.35e-08	6.60113e+06	5.58314e+06	6.69483e+06	2.39708e+06	3.42215e+06	4.97823e+06	1.5867e+06	1.5445e+06	754698	3.75413e+06	344276	1.25599e+06
M153T487	1,2-Epoxy-p-menth-8-ene	7.06e-08	2.26645e+06	1.29121e+07	2.17071e+06	2.17116e+06	6.38719e+06	5.50999e+06	2.02098e+06	1.93229e+06	1.78992e+06	8.06096e+06	7.49814e+06	5.8876e+06
M219T470	Capsidiol	7.22e-08	2.81525e+06	1.0147e+07	1.06517e+07	2.30905e+07	7.38908e+06	2.24186e+06	1.43923e+07	1.92739e+06	4.90986e+06	2.08081e+06	1.8656e+06	1.91441e+06
M179T521	D-Galactose	7.51e-08	6.37794e+06	1.09869e+06	4.35527e+06	1.16786e+06	1.07487e+06	1.20465e+06	5.24763e+06	1.32426e+06	2.5694e+06	9.96423e+06	1.39622e+06	6.22033e+06
M181T278	Galactitol	8.09e-08	5.15997e+06	1.25976e+07	1.66255e+07	4.71391e+06	4.76531e+06	4.74508e+06	4.73011e+06	4.30208e+06	2.5109e+07	1.31806e+07	3.14266e+07	1.23637e+07
M288T762_1	Galantamine	9.67e-08	8.34851e+06	8.70032e+06	1.57941e+06	5.25266e+06	1.20869e+07	5.22315e+06	9.7646e+06	1.16169e+07	8.70839e+06	9.5805e+06	4.86928e+06	1.855e+06
M267T794	Pentostatin	1.04e-07	1.3469e+06	4.52152e+06	2.51764e+06	6.81881e+06	8.32849e+06	3.25563e+06	741850	435284	2.72057e+06	1.45754e+06	2.14589e+06	3.18448e+06
M179T534	L-Gulose	1.05e-07	8.47107e+06	2.50614e+06	5.48789e+06	1.16201e+06	1.14211e+06	3.09226e+06	5.43935e+06	7.12904e+06	3.99056e+06	4.37398e+06	1.29256e+07	1.00121e+07
M183T302	Sorbitol	1.1e-07	3.47499e+07	4.67692e+06	1.35795e+07	2.34745e+07	1.01163e+08	4.353e+06	2.26115e+07	1.84074e+07	4.16029e+06	1.28356e+07	6.15929e+07	4.28562e+06
M317T820	5-KETE	1.39e-07	6.32924e+07	1.28744e+08	4.453e+07	4.6553e+07	6.01524e+07	3.76278e+07	7.94883e+06	1.70843e+07	8.83648e+06	4.33938e+07	5.43896e+06	2.06219e+07
M139T77	4-Hydroxybenzoic acid	2.06e-07	1.07575e+07	1.35164e+07	3.4528e+07	3.35809e+07	1.05974e+07	6.94781e+06	2.40301e+06	1.51336e+07	9.27608e+06	3.82651e+07	5.8791e+06	1.58962e+06
M213T734	Dodecanedioic acid	3.11e-07	1.57785e+07	2.07985e+07	16957151	4.13617e+06	1.54051e+07	1.49798e+07	1.67248e+07	1.71749e+07	1.49446e+07	2.41722e+07	1.51687e+07	1.60321e+07
M147T837	4-Hydroxycinnamic acid	3.51e-07	3.84615e+07	5.98682e+07	102104963	3.98192e+07	2.60728e+07	6.17642e+07	4.74598e+07	4.34765e+07	2.00016e+07	2.902e+07	3.04812e+07	5.79317e+07
M150T140	L-Methionine	3.98e-07	5.72618e+07	6.83485e+07	7.54739e+07	8.77194e+07	7.9222e+07	7.53121e+07	4.19801e+07	4.80186e+07	7.35266e+07	8.08913e+07	5.21341e+07	1.23778e+08
M188T89	N1-Acetylspermidine	5.15e-07	8.21696e+06	1.15504e+07	1.34463e+07	1.4587e+07	1.28058e+07	1.18187e+07	6.66882e+06	1.39852e+07	1.17137e+07	1.66794e+07	1.22468e+07	3.15255e+07
M319T832	12(S)-HpETE	5.85e-07	1.20374e+07	2.08344e+07	8.55822e+06	7.09428e+06	1.51042e+07	7.07841e+06	4.83293e+06	1.0691e+06	1.63504e+06	1.46424e+07	722044	4.68912e+06
M335T818	Prostaglandin D2	5.88e-07	1.39725e+07	6.89194e+06	1.16685e+07	1.01123e+07	1.22895e+07	7.56135e+06	2.16824e+07	1.20568e+07	1.14324e+07	1.6202e+07	1.44348e+07	1.07599e+06
M241T839	Pentadecanoic acid	5.89e-07	2.13748e+07	1.82287e+07	1.22783e+07	1.97073e+07	1.38325e+07	9.98007e+06	1.97113e+07	2.1566e+07	4.04076e+06	2.55008e+07	6.89285e+06	1.53584e+07
M482T839_2	Antibiotic JI-20A	6.22e-07	5.44039e+07	3.44462e+07	1.68077e+07	4.69558e+07	4.42751e+07	3.18884e+07	6.76971e+07	1.10705e+08	1.55767e+08	1.7405e+08	1.40354e+08	1.42729e+08
M143T662	5-(2-Hydroxyethyl)-4-methylthiazole	6.26e-07	5.82074e+07	6.44651e+06	1.47107e+07	2.21376e+07	2.07868e+07	6.473e+06	2.56532e+07	6.70668e+07	6.81908e+06	6.40491e+06	1.02454e+07	5.85184e+07
M115T150	Dihydrouracil	6.59e-07	1.0238e+07	1.27011e+07	1.12497e+07	1.31469e+07	1.31857e+07	1.19712e+07	1.076e+07	9.85377e+06	1.01173e+07	9.73239e+06	8.48852e+06	2.91404e+07
M267T312_1	Inosine	6.83e-07	2.88165e+06	2.39029e+06	2.23452e+06	2.28568e+06	1.07391e+06	2.32091e+06	3.13975e+06	3.68803e+06	2.14129e+06	1.4085e+06	536075	11446.8
M337T839	Erucic acid	7.03e-07	1.10554e+07	9.82544e+06	1.0583e+07	1.23436e+07	1.35792e+07	1.011e+07	9.81555e+06	9.96989e+06	1.20979e+07	1.17331e+07	1.17787e+07	1.06828e+07
M153T328	p-Hydroxyphenylacetic acid	7.29e-07	5.62115e+06	6.98756e+06	5.10322e+06	5.36923e+06	5.64125e+06	6.08591e+06	3.57856e+06	1.90441e+06	2.71122e+06	4.10268e+06	2.48518e+06	2.55173e+06
M209T824	Myristoleic acid	7.57e-07	2.18537e+07	1.27178e+07	2.49489e+07	1.22088e+07	2.17684e+07	1.0783e+08	8.52095e+06	9.02461e+06	3.50469e+07	3.55508e+07	2.16663e+07	3.16184e+07
M339T835	Fructose 1,6-bisphosphate	8.09e-07	7.56658e+06	8.5759e+06	4.70413e+06	7.81646e+06	7.66066e+06	6.01931e+06	7.45597e+06	8.82546e+06	1.01153e+07	8.21501e+06	5.36478e+06	7.50879e+06
M346T814	Cyclic GMP	8.3e-07	8.8845e+06	9.85532e+06	1.5806e+07	1.88114e+07	2.29497e+07	9.39737e+06	9.41759e+06	1.00633e+07	9.80842e+06	1.18022e+07	9.13194e+06	3.16947e+07
M245T150	Pseudouridine	8.96e-07	3.65246e+07	4.23904e+07	3.26148e+07	3.44769e+07	3.39739e+07	3.97829e+07	4.33224e+07	3.23777e+07	2.51807e+07	3.03001e+07	2.81924e+07	3.61968e+07
M151T202_2	Xanthine	1.16e-06	7.05855e+08	5.1834e+08	5.38668e+08	6.58911e+08	6.05992e+08	7.2872e+08	5.09557e+08	5.33892e+08	5.65562e+08	4.70615e+08	314469165	1.93824e+06
M276T269	4-Hydroxycinnamoylagmatine	1.2e-06	6.38587e+07	1.1767e+07	1.86048e+07	1.01528e+07	1.17164e+07	2.12677e+07	1.15796e+07	7.32805e+07	3.74799e+07	3.8869e+07	1.50029e+07	1.22958e+08
M325T94	Trehalose	1.39e-06	2.55799e+07	1.25121e+07	1.43664e+07	1.24881e+07	1.09109e+07	2.52171e+07	3.21404e+07	3.24647e+07	2.39572e+07	3.91403e+07	2.08781e+07	2.26391e+07
M152T306	3,4-Dihydroxyphenylacetaldehyde	1.41e-06	2.23951e+07	1.53564e+07	9.99827e+06	1.25029e+07	7.1658e+06	1.77204e+07	2.17107e+07	1.88921e+07	1.76949e+07	7.06911e+06	3.36877e+06	1.0495e+06
M130T209	cis-4-Hydroxy-D-proline	1.42e-06	4.30971e+06	3.07193e+07	4.02265e+07	1.51415e+07	4.00921e+06	9.14091e+06	4.17012e+06	3.78365e+06	2.81249e+07	1.30675e+07	2.97337e+07	9.10514e+06
M183T513	Homovanillic acid	1.46e-06	1.20633e+08	3.86449e+07	9.79477e+07	1.75724e+07	1.84072e+07	9.03524e+07	1.20189e+08	128195035	3.45285e+07	2.72113e+07	2.95693e+07	1.56947e+07
M85T152	3-Butynoate	1.5e-06	9.31178e+06	1.33818e+07	9.49815e+06	8.8838e+06	8.85633e+06	1.39326e+07	1.00738e+07	8.04103e+06	8531968	8.50669e+06	8.22554e+06	7.28866e+06
M203T105_1	O-Acetylcarnitine	1.66e-06	7.24536e+07	1.16866e+08	3.56178e+07	3.83303e+07	7.92712e+07	2.41942e+07	7.16165e+07	2.30324e+07	2.15871e+07	8.57439e+07	2.79367e+07	1.54689e+07
M128T366	D-1-Piperideine-2-carboxylic acid	1.77e-06	1.58787e+07	2.77245e+07	6.12796e+07	2.49269e+07	1.40174e+07	1.62635e+07	1.42753e+07	2.13024e+07	2.16113e+07	1.50855e+07	1.91587e+07	2.74876e+07
M192T109	Isocitric acid	1.84e-06	2.5039e+06	2.25699e+06	2.0381e+06	2.58892e+06	4.0741e+06	2.4957e+06	3.10897e+06	1.51467e+06	1.4182e+06	2.74564e+06	1.6661e+06	1.62418e+07
M167T300	Quinolinic acid	1.94e-06	9.07773e+06	2.65006e+07	9.87722e+06	9.26126e+06	4.76965e+07	2.17992e+07	2.14369e+07	3.07518e+07	5.35193e+07	3.22775e+07	1.19528e+07	1.21217e+07
M170T839	Diphenylamine	2e-06	1.28086e+07	1.07081e+07	1.44015e+07	1.30769e+07	1.27095e+07	1.10605e+07	1.42522e+07	1.43702e+07	1.38724e+07	1.13689e+07	1.2944e+07	1.20799e+07
M99T43	Maleic acid	2.08e-06	4.78495e+07	1.85737e+07	9.8954e+07	1.78329e+07	5.64908e+07	1.77088e+07	5.06431e+07	7.79005e+07	9.74833e+07	7.01736e+07	5.16171e+07	5.07837e+07
M203T552	2-trans,6-trans-Farnesal	2.18e-06	8.05461e+06	6.65922e+06	3.72669e+06	617694	4.60521e+06	4.61292e+06	552846	2.61067e+06	2.75141e+06	2.54498e+06	550124	4.4342e+06
M496T698	1-palmitoylglycerophosphocholine	2.33e-06	1.3245e+08	4.02897e+07	1.0623e+08	8.75846e+07	1.01723e+08	1.32229e+08	2.8905e+07	7.1626e+07	1.66996e+07	1.46605e+07	5.79118e+07	5.4376e+07
M361T815	2-Arachidonoylglycerol	2.66e-06	2.38175e+07	2.90644e+07	1.40805e+07	1.27251e+07	2.50247e+07	9.94434e+06	2.4479e+07	2.23484e+07	2.52279e+07	6.02974e+07	2.25259e+07	3.56326e+07
M104T156	2-Hydroxybutyric acid	2.83e-06	1.77498e+07	1.89572e+07	2.09471e+07	2.24133e+07	2.1288e+07	1.94795e+07	1.25741e+07	1.2567e+07	1.8089e+07	1.69379e+07	1.15328e+07	2.48441e+07
M133T140	Oxalureate	2.98e-06	1.58165e+07	2.03352e+07	2.48043e+07	2.57498e+07	2.48961e+07	2.43926e+07	1.39195e+07	1.6091e+06	2.39191e+07	2.34505e+07	1.65598e+07	4.09357e+07
M120T334	Phenylacetaldehyde	3.17e-06	3.36742e+07	5.43104e+07	5.37659e+07	6.04098e+07	5.78856e+07	3.74585e+07	5.19776e+07	5.61348e+07	3.07044e+07	4.8187e+07	3.13921e+07	5.16854e+07
M269T813	Dehydroepiandrosterone	3.64e-06	3.68839e+07	3.0607e+07	2.22419e+07	1.94363e+07	3.09247e+07	4.3349e+07	2.09908e+07	1.39862e+07	1.90036e+07	4.47561e+07	2.77932e+07	4.65974e+07
M302T802	Sphinganine	4.25e-06	9.74254e+06	1.22791e+07	1.19553e+07	1.4332e+07	1.41007e+07	9.20344e+06	7.60219e+06	1.01128e+07	1.20153e+07	1.19015e+07	9.37225e+06	1.93163e+07
M289T100	Epiandrosterone	4.48e-06	9.66801e+07	9.04765e+07	8.47104e+07	1.02576e+08	104700834	8.85553e+07	1.21516e+08	1.03473e+08	1.15722e+08	9.5256e+07	1.03286e+08	6.74242e+07
M276T101	Saccharopine	4.97e-06	2.61987e+07	3.42553e+07	3.41255e+07	1.73425e+07	2.77089e+07	2.71491e+07	4.14489e+07	2.97384e+07	2.92238e+07	4.06291e+07	2.90701e+07	5.52085e+07
M285T797	Hexadecanedioate	4.97e-06	1.28618e+07	1.46925e+07	1.19331e+07	1.05275e+07	7.54068e+06	9.95087e+06	8.299e+06	6.57877e+06	1.10345e+07	1.05316e+07	1.02803e+07	2.04888e+07
M136T349	N,N-Dimethyl-1,4-phenylenediamine	5.52e-06	2.17626e+06	2.0519e+07	1.94247e+06	1.32353e+07	8.5599e+06	1.02208e+07	1.74941e+07	2.17215e+07	1.70578e+07	1.76128e+07	1.71291e+07	2.46637e+07
M160T232	Pimelic acid	5.57e-06	4.17551e+07	2.57683e+07	7.3679e+06	2.12243e+07	3.41294e+07	1.87964e+07	2.31839e+07	1.67891e+07	3.58031e+07	4.814e+06	2.36196e+07	285674
M145T92	L-Glutamine	5.89e-06	4.00674e+07	7.18764e+07	6.6803e+07	7.02301e+07	7.12683e+07	7.2834e+07	5.99371e+07	7.42209e+07	5.67534e+07	8.11463e+07	7.69823e+07	1.12082e+08
M126T52	Taurine	6.17e-06	3.53936e+07	4.32966e+07	4.08988e+07	3.97363e+07	3.97467e+07	2.24448e+07	3.81685e+07	3.56374e+07	4.0167e+07	4.97574e+07	9.01308e+06	8.5802e+06
M243T214	Lumichrome	6.37e-06	2.78918e+06	3.5487e+06	5.37467e+06	8.06453e+06	3.37e+06	1.33408e+07	1.10611e+07	1.56786e+07	5.14657e+07	1.45282e+07	4.27456e+07	7.12014e+06
M101T299	L-Erythrulose	6.98e-06	2.40412e+06	1.5815e+07	2.07304e+06	2.32473e+06	8.21414e+06	1.01895e+07	2.47155e+06	2.61283e+06	7.2277e+06	9.33686e+06	1.57032e+07	1.63043e+07
M176T224	N-Formyl-L-methionine	7.35e-06	3.72236e+07	5.07764e+07	1.41718e+07	2.73358e+07	5.40219e+07	1.44375e+07	2.42321e+07	1.1275e+07	1.10754e+07	2.80949e+07	1.64406e+07	1.16051e+07
M130T449_2	Heptanoic acid	9.1e-06	2.81781e+08	307580123	2.26591e+08	2.94642e+08	2.45018e+08	239676152	2.24701e+08	2.64145e+08	4.206e+08	2.38731e+08	2.43567e+08	2.22158e+08
M121T336	Erythritol	9.86e-06	3.93007e+06	6.33623e+06	3.21662e+07	1.94309e+07	1.36323e+07	6.43725e+06	2.64361e+07	1.65742e+07	3.48383e+07	3.97495e+07	2.1494e+07	2.30493e+07
M568T724	Protoporphyrinogen IX	1.02e-05	6.61727e+06	1.04153e+08	8.60577e+06	6.25233e+06	6.92316e+06	6.42144e+06	7.59648e+06	1.58303e+07	4.27745e+06	4.20021e+06	4.96433e+07	4.13301e+06
M91T61	L-Lactic acid	1.08e-05	1.25781e+07	2.34062e+07	2.60755e+06	1.15914e+07	9.09626e+06	2.52386e+06	8.08711e+06	2.48258e+06	2.45864e+06	2.39688e+06	8.08938e+06	6.85116e+06
M206T397	N-Acetyl-L-phenylalanine	1.08e-05	1.21139e+07	1.10691e+07	8.03136e+06	9.9868e+06	1.08616e+07	1.33353e+07	1.20619e+07	1.16879e+07	9.36135e+06	1.59808e+07	1.76636e+07	3.8626e+07
M585T771	Avermectin A1b aglycone	1.21e-05	1.47359e+07	1.03677e+07	8.90086e+06	9.16442e+06	7.15477e+06	6.64102e+06	5.86326e+06	5.10008e+06	1.04946e+07	5.05574e+06	5.03695e+06	1.00402e+07
M393T455	Ursodeoxycholic acid	1.22e-05	1.06651e+07	9.63444e+06	7.53264e+06	7.14606e+06	1.89623e+07	8.55109e+06	1.40691e+07	1.25622e+07	1.57899e+07	8.7377e+06	9.97837e+06	1.02446e+07
M88T693	Isobutyric acid	1.22e-05	5.2194e+06	2.31078e+07	1.07991e+07	2.04566e+07	4.60166e+06	1.22003e+07	2.3746e+07	2.1165e+07	4.71624e+06	1.77201e+07	1.04074e+07	3.71104e+07
M115T249	alpha-Ketoisovaleric acid	1.63e-05	1.49235e+06	1.43236e+06	1.07861e+07	9.49119e+06	6.06581e+06	4.87198e+06	1.42959e+06	8.9907e+06	1.04951e+07	6.14047e+06	3.85011e+07	1.07935e+07
M295T435	Aspartame	1.66e-05	3.25319e+07	3.10972e+07	2.57523e+07	3.14286e+07	3.07068e+07	2.93604e+07	2.30046e+07	1.94314e+07	2.30164e+07	3.00466e+07	1.64602e+07	3.49396e+07
M101T75	Succinic acid	1.78e-05	2.80196e+07	8.20874e+06	7.80428e+06	2.86148e+07	2.75377e+07	7.07899e+06	2.84519e+07	2.19277e+07	5.95342e+06	2.53169e+07	5.37748e+06	2.41881e+07
M300T793	Sphingosine	1.86e-05	1.85826e+07	1.70825e+07	1.74116e+07	1.92926e+07	2.5608e+07	1.51168e+07	1.20712e+07	1.32562e+07	1.52199e+07	1.54228e+07	1.39615e+07	2.92972e+07
M138T632	6-Hydroxynicotinate	1.92e-05	1.52925e+07	1.60377e+07	1.58522e+07	1.87483e+07	1.98172e+07	1.47585e+07	1.45512e+07	1.66577e+07	1.75941e+07	1.42968e+07	1.37032e+07	1.67483e+07
M219T731	Nootkatone	2.02e-05	3.46767e+06	7.63852e+06	6.38699e+06	3.15084e+06	3.34156e+07	2.88812e+06	1.05895e+07	3.21035e+06	5.82959e+06	2.65142e+06	2.84994e+06	2.81571e+06
M337T771	Prostaglandin F2a	2.18e-05	1.20209e+07	1.46405e+07	7.41619e+06	4.49232e+06	7.31095e+06	5.51981e+06	2.41302e+06	3.52749e+06	734071	1.408e+07	303911	2.99845e+06
M160T409_1	Indoleacetaldehyde	2.21e-05	1.72512e+07	1.95753e+07	1.55097e+07	1.82679e+07	1.75375e+07	3.47807e+07	1.40763e+07	2.00432e+07	1.59258e+07	1.66411e+07	1.46396e+07	1.62421e+07
M347T432	Gibberellin A53	2.42e-05	3.0637e+06	2.23973e+06	2.37245e+06	1.18309e+06	1.01621e+06	2.14449e+06	1.3586e+06	1.01888e+06	810914	2.16545e+06	693393	3.66427e+06
M177T327	Serotonin	2.87e-05	1.0044e+08	7.49796e+07	7.09722e+07	9.03084e+07	5.40547e+07	8.4591e+07	7.24951e+07	7.42399e+07	9.88358e+07	6.71963e+07	8.60088e+07	1.11423e+08
M291T770	Etiocholanolone	3.23e-05	8.17553e+06	9.17303e+06	4.29681e+06	2.86479e+06	5.31409e+06	3.18516e+06	288882	2.88217e+06	1.51119e+06	1.03484e+07	214004	1.96712e+06
M88T756	Butyric acid	3.32e-05	1.33164e+07	7.00496e+06	1.78584e+07	1.09539e+07	4.96071e+07	9.30787e+06	1.52301e+07	1.3628e+07	3.27166e+07	1.03275e+07	3.09499e+06	1.05568e+07
M205T547	L-Tryptophan	3.64e-05	3.20799e+07	1.5862e+07	3.89354e+06	6.52103e+06	1.29359e+07	5.07462e+06	6.48499e+06	3.15873e+06	1.43242e+07	7.69682e+06	4.56148e+06	1.71738e+06
M110T34	Hydroquinone	3.9e-05	2.02149e+08	1.96203e+08	1.48179e+08	1.39598e+08	1.14697e+08	1.31747e+08	8.67066e+07	8.74804e+07	7.97609e+07	7.03174e+07	6.32742e+07	6.65229e+07
M311T831	9(S)-HPODE	3.94e-05	7.37848e+07	65422281	2.52395e+07	1.76322e+07	1.48718e+07	2.62937e+07	2.63585e+07	2.05014e+07	2.75987e+07	7.93154e+07	1.57467e+07	5.04037e+07
M119T232	2-Methylserine	3.99e-05	3.80637e+07	4.06822e+07	3.75673e+07	4.2469e+07	4.83655e+07	4.57391e+07	2.57187e+07	2.39142e+07	3.61181e+07	4.37859e+07	3.31815e+07	5.65869e+07
M211T815	Methyldopa	4.19e-05	2.26785e+07	1.68699e+07	2.28638e+07	1.67448e+07	2.52031e+07	1.57257e+07	1.62261e+07	1.53831e+07	1.71474e+07	1.46695e+07	1.64522e+07	1.68256e+07
M163T202	L-erythro-4-Hydroxyglutamate	4.31e-05	3.66779e+06	3.42394e+06	1.20083e+07	1.89535e+07	8.98634e+06	2.12268e+07	1.64571e+07	3.14e+06	1.61557e+07	8.81974e+06	2.94932e+06	1.30286e+07
M172T531	Gabapentin	4.44e-05	5.72261e+06	5.7437e+06	8.21436e+06	8.60445e+06	3.63168e+07	2.08304e+07	7.39565e+06	1.48272e+07	7.14034e+06	9.33571e+06	3.94835e+07	3.40477e+07
M155T72	2,3-Butanediol	4.65e-05	3.88573e+07	4.00283e+07	3.69655e+07	3.57908e+07	3.70751e+07	1.3521e+07	3.02368e+07	2.99296e+07	1.64059e+07	2.71894e+07	2.85317e+07	7.06227e+07
M164T415	O-Ureido-L-serine	4.68e-05	9.31527e+06	1.83289e+07	2.62397e+07	1.08408e+07	1.12684e+07	7.81764e+06	6.22931e+06	5.66296e+06	1.06451e+07	9.15421e+06	8.8933e+06	6.15794e+06
M183T434	Se-Methylselenocysteine	4.88e-05	252938131	3.03817e+08	7.82518e+07	7.74194e+07	2.93493e+08	2.70007e+08	3.4684e+08	7.73665e+07	7.67302e+07	7.30331e+07	2.19799e+08	7.1347e+07
M116T709	L-Valine	4.9e-05	6.51832e+06	1.05678e+07	5.47107e+06	5.15411e+06	1.15607e+07	6.89341e+06	4.35155e+06	4.93483e+06	5.85068e+06	1.46567e+06	1.36665e+06	1.42272e+06
M154T352	2,6-Dimethoxyphenol	4.99e-05	5.75186e+06	9.03118e+06	5.2159e+06	7.24993e+06	5.22274e+06	7.92493e+06	3.72386e+06	4.22404e+06	6.53048e+06	9.44232e+06	3.62449e+06	9.54391e+06
M100T406	2-Pyrrolidinone	5.39e-05	1.98512e+07	2.56989e+07	1.3941e+07	1.45899e+07	1.97072e+07	9.68256e+06	1.20177e+07	8.32037e+06	1.88972e+06	1.10513e+07	8.12655e+06	1.72136e+06
M237T500	L-Formylkynurenine	5.55e-05	3.82254e+06	4.51813e+06	991759	3.57246e+06	4.90595e+06	1.91042e+06	1.37358e+07	6.107e+06	4.10808e+06	1.24658e+07	8.42625e+06	3.14822e+06
M188T84	N-Acetylglutamic acid	5.7e-05	1.86568e+07	3.28794e+07	1.74915e+07	2.99219e+07	3.19603e+07	2.81473e+07	1.90913e+07	1.45214e+07	1.53378e+07	4.34845e+06	1.06079e+07	1.80507e+07
M121T353_1	Styrene Oxide	5.71e-05	1.33568e+07	1.41298e+07	3.99007e+07	1.38824e+07	1.40702e+07	1.69525e+07	1.21663e+07	4.08791e+07	1.4872e+07	1.26558e+07	1.26836e+07	1.40861e+07
M290T801	Dyclonine	6.04e-05	113148	99117.8	113535	483755	26483.1	2.29371e+06	330431	1.90412e+07	3.35887e+06	9.00704e+06	5.18093e+06	126216
M124T216	Isonicotinic acid	6.73e-05	8.5909e+06	8.59458e+06	2.23792e+07	6.10849e+07	8.61157e+06	8.0643e+06	2.15622e+07	3.64463e+07	6.71359e+06	2.97291e+07	2.28115e+07	6.07263e+07
M209T349	L-Kynurenine	6.93e-05	4.03515e+07	3.27579e+07	2.41292e+07	6.35389e+07	3.99577e+07	4.84147e+07	1.60407e+08	1.91654e+08	1.54987e+08	1.66888e+08	1.48242e+08	2.41948e+08
M130T814	3-Methylindole	7.07e-05	3.1818e+07	1.9202e+07	3.10764e+07	7.83993e+07	5.25003e+07	2.96311e+07	7.73946e+06	3.43307e+07	1.06673e+07	8.45919e+07	3.99468e+07	3.41252e+07
M123T154_2	Niacinamide	7.66e-05	3.58092e+08	2.40234e+08	2.60947e+08	4.10524e+08	385366183	3.76888e+08	3.71966e+08	3.87451e+08	5.24142e+08	3.27669e+08	3.55641e+08	7.37683e+08
M170T498	8-Amino-7-oxononanoate	8.87e-05	5.68403e+06	5.46419e+06	6.00758e+06	6.62477e+06	1.21554e+07	8.27138e+06	5.83249e+06	7.36854e+06	5.3101e+06	6.14106e+06	1.21272e+07	1.15885e+07
M128T426	(R)-5,6-Dihydrothymine	8.89e-05	3.85133e+07	4.6851e+06	1.90022e+07	1.79311e+07	2.65821e+07	2.32645e+07	3.49108e+07	1.20147e+07	3.97943e+07	2.19137e+07	3.70644e+06	4.68415e+06
M373T671	Biocytin	9.1e-05	7.52562e+06	7.96405e+06	4.1315e+06	1.3869e+06	3.56219e+06	4.16774e+06	2.8358e+06	2.8334e+06	694677	1.87452e+06	106374	4.09762e+06
M162T180	D-4-Hydroxy-2-oxoglutarate	9.43e-05	1.11373e+07	1.85483e+07	3.77683e+06	7.21235e+06	1.86822e+07	4.17526e+06	1.22328e+07	3.18076e+06	3.41103e+06	9.53258e+06	5.79975e+06	3.17532e+06
M432T469	Gentamicin C1a	9.75e-05	7.61865e+06	6.88051e+06	5.22626e+06	4.65701e+06	1.20627e+07	6.66438e+06	8.71514e+06	9.11475e+06	9.45725e+06	4.54436e+06	6.62441e+06	6.30706e+06
M135T182	Hypoxanthine	9.96e-05	3.80394e+07	2.36867e+07	2.0895e+07	1.36015e+07	2.01421e+07	2.357e+07	2.99378e+07	3.32285e+07	4.64263e+06	8.41609e+06	2.84783e+06	1.80456e+06
M127T290	1,2,3-Trihydroxybenzene	0.000100421	146984341	2.05292e+08	1.28331e+07	5.13392e+08	2.57425e+07	7.04966e+07	1.00551e+08	101770790	7.07161e+07	3.74035e+08	3.68249e+08	4.3535e+07
M387T810	Cholesterol	0.000101015	7.61855e+06	1.21082e+07	9.92238e+06	1.03904e+07	1.48071e+07	1.0768e+07	2.77115e+07	1.40025e+07	1.75942e+07	1.06713e+07	10528961	1.00127e+07
M121T233	Tyrosol	0.000102628	9.15835e+06	1.10511e+08	4.45372e+07	5.05214e+07	2.84558e+07	2.70223e+07	1.98106e+07	8.00762e+06	8.49262e+06	3.25749e+07	5.33735e+07	2.19678e+07
M153T66	Mandelic acid	0.000103901	4.98779e+07	5.68523e+07	1.04434e+08	2.54203e+07	1.19666e+08	2.47555e+07	2.38706e+07	9.34371e+07	113430757	2.31012e+07	8.19901e+07	2.3281e+07
M170T409	3,4-Dihydroxyphenylglycol	0.000104741	2.00293e+07	2.59107e+07	1.84662e+07	2.01498e+07	2.05612e+07	2.29231e+07	1.67072e+07	1.58588e+07	1.87349e+07	2.1466e+07	1.59962e+07	1.93081e+07
M309T801	Ribose 1,5-bisphosphate	0.00010603	3.98713e+06	3.75202e+06	1.59709e+07	1.54413e+07	1.99297e+07	1.10096e+07	1.8265e+07	3.96444e+06	3.86947e+06	4.25029e+06	1.86977e+07	1.60768e+07
M147T84	Citramalic acid	0.000109357	5.61141e+07	8.51923e+07	6.21846e+07	9.89069e+07	9.42956e+07	8.12794e+07	6.25217e+07	7.18949e+07	7.63692e+07	2.4402e+07	9.08025e+07	1.23881e+08
M153T449	(-)-cis-Carveol	0.000111983	3.15277e+06	1.37385e+07	3.28813e+06	1.26894e+07	1.20202e+07	1.27734e+07	2.67717e+06	2.71452e+06	2.53978e+06	7.92718e+06	6.92933e+06	1.66469e+07
M399T806	Palmitoyl-L-carnitine	0.000115527	9.3873e+06	2.29723e+07	3.42587e+07	1.40881e+07	1.05547e+07	2.40987e+07	2.57637e+07	2.70213e+07	8.77147e+06	1.72956e+07	1.40964e+07	4.28351e+07
M113T131	Uracil	0.000115842	6.81887e+07	7.07035e+07	6.26713e+07	7.29622e+06	2.90884e+07	5.74386e+07	5.20191e+06	1.87303e+07	4.61059e+07	1.61159e+07	1.15097e+07	4.1505e+07
M164T76	L-Rhamnofuranose	0.000116403	6.29684e+06	1.3041e+07	7.69422e+06	9.13955e+06	8.01958e+06	1.52389e+07	5.80205e+06	4.26064e+06	6.45208e+06	1.96453e+07	900188	5.22522e+06
M172T37_1	3-Dehydroshikimate	0.000127238	4.49974e+07	2.7869e+07	3.86457e+07	3.66608e+07	3.80195e+07	2.54174e+07	3.52066e+07	2.71574e+07	5.72984e+07	4.45877e+07	2.36641e+07	3.45058e+07
M143T276	trans-trans-Muconic acid	0.00014488	1.62142e+07	6.11163e+06	2.36377e+07	6.42209e+06	4.98914e+07	7.20043e+06	7.9171e+06	2.48531e+07	2.32403e+07	1.02925e+08	1.38247e+07	2.7444e+07
M102T432	Isovaleric acid	0.000148183	6.80255e+06	1.53016e+07	2.38729e+07	1.94709e+07	5.98638e+06	5.45508e+06	1.99787e+07	1.13803e+07	6.58664e+07	9.94938e+06	9.25064e+06	8.83385e+06
M335T770	PGA1	0.000152411	1.50185e+07	1.51036e+07	2.59291e+06	7.01862e+06	6.8328e+06	6.02342e+06	5.45175e+06	4.57111e+06	942403	2.11997e+07	1.24679e+06	5.50216e+06
M288T637	L-Octanoylcarnitine	0.000159753	395123	5.01364e+06	1.21857e+07	13767	1.62292e+06	3.97571e+06	6.43296e+06	6.98786e+06	16727.6	19277	20286.6	3.40079e+06
M200T37	Dodecanoic acid	0.00017892	3.88009e+07	4.59064e+07	4.24286e+07	5.19111e+07	4.40214e+07	3.71203e+07	4.04636e+07	3.30591e+07	4.2056e+07	3.73419e+07	2.75136e+07	3.85138e+07
M274T85_2	N2-gamma-Glutamylglutamine	0.000196401	1.51663e+07	2.75681e+07	2.31032e+07	1.22654e+07	1.87462e+07	1.64962e+07	2.54064e+07	1.91943e+07	1.97888e+07	1.98093e+07	1.76145e+07	2.57241e+07
M183T362	Azatyrosine	0.000202235	5.0796e+06	3.07797e+07	2.76619e+07	8.12656e+06	3.71092e+07	1.39021e+07	1.29796e+07	1.50342e+07	4.65916e+06	1.95442e+07	1.22857e+07	6.51604e+06
M123T232	Benzoate	0.000220508	1.17657e+08	1.4618e+08	1.1464e+08	1.2118e+08	119802215	1.34929e+08	9.9991e+07	8.03259e+07	1.06796e+08	1.31517e+08	1.02962e+08	157108614
M171T479	Azelaic acid	0.000239504	9.14835e+06	5.89778e+07	1.09762e+07	2.86982e+07	4.13916e+07	3.36701e+07	2.52298e+07	2.26043e+07	1.34809e+07	6.06491e+07	1.35925e+07	3.35512e+07
M179T441	alpha-D-Mannose	0.000246254	1.14136e+07	1.17904e+06	4.26315e+06	1.06806e+06	1.00157e+06	1.86228e+07	6.13139e+06	3.4109e+06	1.30542e+06	4.73756e+06	4.19386e+06	1.38949e+06
M225T317	Hydroxykynurenine	0.000249791	4.84562e+07	8.53475e+07	2.40426e+07	3.31501e+07	6.6572e+07	2.10221e+07	4.29051e+07	1.57217e+07	2.02104e+07	39623107	2.40115e+07	6.19797e+06
M144T189	4-Acetamidobutanoate	0.000254059	1.55984e+08	2.33222e+08	7.9871e+07	118532329	2.02557e+08	6.45434e+07	101132665	3.81497e+07	5.17464e+07	1.18274e+08	4.91991e+07	2.44638e+07
M127T348	Thymine	0.000266086	1.59333e+07	1.67863e+07	1.74298e+07	1.61927e+07	1.77464e+07	1.52373e+07	1.94004e+07	2.28974e+07	1.97587e+07	1.98463e+07	1.74438e+07	2.36209e+07
M139T151	Urocanic acid	0.000329277	3.20345e+07	3.68708e+07	3.68827e+07	4.73217e+07	9.59003e+07	2.20707e+07	1.92108e+07	1.89193e+07	2.95918e+07	2.81098e+07	2.25104e+07	3.5573e+07
M142T202	O-Phosphoethanolamine	0.000398514	5.43954e+07	6.93701e+07	3.44717e+07	153762507	1.23591e+07	3.45207e+07	4.40994e+07	1.1271e+07	1.14745e+07	1.13843e+07	1.17514e+07	7.71284e+07
M265T548	Stearic acid	0.000403002	2.14759e+06	1.31803e+06	1.25407e+06	1.3076e+06	1.02979e+06	2.15786e+06	2.04822e+06	1.48788e+06	2.06242e+06	1.22279e+06	1.94595e+06	2.4607e+06
M99T152	Hydrogen phosphate	0.000427438	2.78785e+06	5.21267e+06	4.96557e+06	4.00707e+06	4.86432e+06	2.38921e+06	5.31013e+06	5.30229e+06	5.23149e+06	5.26087e+06	9.19347e+06	1.51754e+07
M204T232	Indolepyruvate	0.000441933	6.86442e+07	7.98591e+07	6.49981e+07	7.40495e+07	6.58376e+07	8.17062e+07	5.00621e+07	3.93859e+07	7.03973e+07	7.56002e+07	5.8252e+07	5.35396e+07
M166T581	6-Methylmercaptopurine	0.000451478	1.81143e+07	4.56859e+07	7.58113e+06	1.87048e+07	2.82205e+07	1.00211e+07	4.13018e+07	2.5121e+07	1.43361e+07	1.3031e+07	2.57889e+07	2.73275e+07
M112T150	Cytosine	0.000465489	1.42787e+07	1.33219e+07	1.31528e+07	1.36194e+07	1.5773e+07	1.21286e+07	1.3216e+07	1.34094e+07	1.23224e+07	1.23233e+07	1.08531e+07	1.34757e+07
M173T319	2-Oxoarginine	0.000474056	4.23017e+07	4.90238e+07	4.71228e+07	5.20645e+07	5.62053e+07	4.73121e+07	4.07095e+07	5.53313e+07	6.49412e+07	4.90196e+07	4.34032e+07	4.35623e+07
M199T419	Vanillylmandelic acid	0.000525482	6.55196e+06	3.14172e+07	3.48405e+07	6.73217e+06	2.68436e+07	1.12735e+07	1.2509e+07	1.48459e+07	1.42301e+07	3.33962e+07	6.72787e+06	6.58385e+06
M94T76	Phenol	0.00052673	2.25197e+07	56440768	1.988e+07	2.28978e+07	1.82993e+07	5.13659e+07	9.37542e+06	1.54449e+07	1.91776e+07	4.92934e+07	3.37718e+06	9.40087e+06
M193T804	Thymyl acetate	0.000528429	4.79099e+07	4.28671e+07	4.68561e+07	4.0432e+07	4.84162e+07	4.66245e+07	4.32843e+07	4.02113e+07	4.38209e+07	4.16622e+07	3.59412e+07	4.03946e+07
M162T103	L-Carnitine	0.000541394	1.29797e+07	1.76543e+07	1.5651e+07	1.61968e+07	1.53415e+07	8.83566e+07	1.60295e+07	1.65849e+07	1.19047e+07	1.56734e+07	9.66581e+06	2.51115e+07
M151T76	D-Ribose	0.000546274	1.36991e+08	3.03226e+08	1.23867e+08	1.55199e+08	1.16025e+08	3.19361e+08	6.29957e+07	9.33243e+07	1.40192e+08	3.60438e+08	3.5172e+07	5.17173e+07
M158T63	4,5-Dihydroorotic acid	0.000548741	1.31625e+07	1.31112e+07	1.27442e+07	4.32265e+07	4.77571e+07	4.82539e+07	4.39166e+07	3.82395e+07	4.22156e+07	4.74918e+07	3.20079e+07	3.89783e+07
M107T353	Benzaldehyde	0.000550792	1.19473e+07	1.19335e+07	1.32916e+07	1.27918e+07	1.27348e+07	1.3147e+07	1.2216e+07	1.17648e+07	1.19409e+07	1.33637e+07	1.09616e+07	1.94266e+07
M242T186	Cytidine	0.000573712	9.81425e+06	9.20531e+06	1.01041e+07	9.4945e+06	1.05744e+07	1.03725e+07	8.11716e+06	7.49346e+06	9.11687e+06	6.80812e+06	6.7587e+06	6.36701e+06
M337T817_2	Prostaglandin E1	0.000574029	9.57109e+06	1.03324e+07	1.37647e+07	1.11303e+07	8.37238e+06	1.76118e+07	1.36878e+07	1.00745e+07	2.04994e+07	1.78434e+07	3.16789e+07	1.44068e+07
M180T476	Hippuric acid	0.000588336	1.02549e+07	1.87014e+07	7.11797e+06	6.01573e+06	9.52922e+06	8.61351e+06	1.48511e+07	2.33391e+07	6.5417e+06	1.5809e+07	5.86102e+06	9.51348e+06
M145T836	Spermidine	0.000647659	120546797	1.33098e+08	1.97334e+08	3.02427e+08	280434778	3.51339e+08	1.28824e+08	1.08653e+08	1.22454e+08	6.87994e+07	1.4687e+08	6.99783e+07
M185T85	3,4-Dihydroxymandelic acid	0.00065906	2.51545e+07	3.82006e+07	3.6358e+07	3.72231e+07	3.42134e+07	3.21749e+07	2.26637e+07	3.61417e+07	3.48018e+07	3.38584e+07	3.54236e+07	4.05947e+07
M124T262	Nicotinic acid	0.000695747	5.86428e+07	3.82754e+07	2.55916e+07	7.99735e+06	7.8967e+06	2.87741e+07	1.92974e+07	1.73643e+07	4.41934e+07	3.16771e+07	1.67875e+07	6.38838e+06
M145T374	4-Oxoglutaramate	0.000719077	2.85115e+07	2.94111e+07	4.82159e+07	2.43696e+07	4.51945e+07	4.05888e+07	8.99249e+06	8.98169e+06	3.77433e+07	4.05554e+07	8.08448e+06	4.04908e+07
M197T105_1	3-(3,4-Dihydroxyphenyl)pyruvate	0.000898325	1.99157e+07	5.06743e+07	1.61049e+07	1.66807e+07	3.86912e+07	1.62866e+07	3.15136e+07	8.99916e+06	6.94414e+06	3.81882e+07	1.85762e+07	8.3717e+06
M298T811	Tridemorph	0.000956217	3.65779e+06	1.18788e+07	1.07023e+07	6.20395e+06	8.82678e+06	4.13467e+06	6.83992e+06	1.61333e+07	8.90624e+06	7.38757e+06	7.25908e+06	5.85661e+06
M243T388_2	1-Hexadecanol	0.00103526	1.64597e+08	1.98336e+08	1.79927e+08	1.30414e+08	2.29796e+08	1.39216e+08	2.22733e+08	200793658	234065672	1.59815e+08	1.63928e+08	1.51153e+08
M218T580	N-Acetylserotonin	0.00104693	6.99538e+06	8.56909e+06	7.57851e+06	4.14568e+06	7.60681e+06	8.54904e+06	9.30121e+06	8.49995e+06	5.62602e+06	5.81002e+06	21077810	1.11538e+07
M140T742	Acetylphosphate	0.00107907	1.84373e+07	1.66111e+07	1.46363e+07	11851056	2.60159e+07	3.94496e+06	4.35848e+06	4.25508e+06	3.66508e+06	3.75911e+06	2.89468e+07	3.54169e+06
M201T383	Sebacic acid	0.00111496	9.4702e+06	5.50306e+06	4.38914e+06	1.22042e+06	3.82592e+06	1.89161e+07	4.35832e+06	1.12418e+07	3.24791e+06	7.6744e+06	796231	1.2817e+06
M137T31	beta-Geraniol	0.00121585	3.15895e+06	2.9304e+06	4.3833e+06	5.0697e+06	2.5137e+06	5.76979e+06	5.09623e+06	5.29744e+06	4.93351e+06	2.28205e+06	1.07546e+07	1.05337e+07
M286T771	Fisetin	0.00135471	3.68963e+07	6.45095e+07	4.95088e+07	4.05288e+07	8.43408e+07	3.43639e+07	7.28951e+07	7.68902e+07	5.15318e+07	9.72996e+07	4.9034e+07	6.65403e+07
M181T168	D-Fructose	0.00138205	2.93325e+07	1.66748e+07	1.63721e+07	2.06373e+07	1.46299e+07	1.77279e+07	2.26186e+07	2.22645e+07	1.50304e+07	9.19567e+06	1.13243e+07	2.09004e+06
M114T433	Epsilon-caprolactam	0.00138626	6.37172e+07	6.50161e+07	6.51025e+07	7.96931e+07	5.88036e+07	5.87033e+07	6.34464e+07	5.6397e+07	6.46238e+07	5.00906e+07	4.81278e+07	4.81014e+07
M516T613	Taurocholic acid	0.00146518	2.1093e+06	3.86733e+06	3.86593e+06	1.53845e+06	1.05949e+06	9.61338e+06	1.06415e+07	941872	782741	1.36967e+06	5.37866e+06	1.95153e+07
M188T548	3-Indoleacrylate	0.00150472	2.06424e+07	3.80796e+07	7.86749e+06	1.47852e+07	2.69637e+07	1.09743e+07	1.51925e+07	6.08008e+06	5.62734e+06	1.78088e+07	9.76491e+06	3.18018e+06
M301T661	Salidroside	0.00179396	1.22595e+07	1.62891e+07	5.73766e+07	4.91168e+07	1.55403e+07	2.79744e+07	1.48655e+07	1.56704e+07	5.88871e+07	1.40046e+07	1.43976e+07	1.96462e+07
M146T595	2-Dehydropantoate	0.00183095	1.68106e+07	1.43312e+07	1.30578e+07	1.7469e+07	1.90116e+07	1.54274e+07	1.36771e+07	1.25891e+07	1.1412e+07	1.72774e+07	1.13612e+07	8.67396e+06
M152T405	N-Methyltyramine	0.00187453	1.78204e+07	1.89908e+07	1.74131e+07	1.94749e+07	1.59558e+07	1.45321e+07	1.43928e+07	1.12478e+07	1.12412e+07	1.3349e+07	1.12393e+07	1.2852e+07
M142T106	N-methyl-L-glutamic Acid	0.00193815	37725741	5.41691e+07	1.51803e+07	2.56589e+07	4.78174e+07	1.7278e+07	4.1146e+07	1.56032e+07	1.4504e+07	3.06144e+07	1.98825e+07	1.3935e+07
M153T141	D-Arabitol	0.00207916	8.72535e+06	1.21772e+08	8.88459e+06	1.77859e+07	3.74224e+07	4.58849e+07	7.76743e+06	7.60456e+06	7.75224e+06	2.44627e+07	1.88616e+07	7.45688e+06
M226T232	Prephenate	0.00220085	4.28986e+07	4.77819e+07	4.6552e+07	4.83302e+07	4.16528e+07	5.19165e+07	3.01064e+07	2.70753e+07	4.52666e+07	4.97388e+07	4.27695e+07	5.93094e+07
M166T283	1-Methylxanthine	0.00237305	2.82101e+07	1.10747e+07	3.41631e+07	6.90534e+07	3.27959e+07	4.42718e+07	4.21763e+07	170309238	8.97591e+06	1.03732e+08	1.95041e+07	7.92353e+06
M480T613	26-Hydroxyecdysone	0.00286571	1.41955e+06	3.69254e+06	3.91628e+06	3.96715e+06	723662	8.53662e+06	1.00291e+07	1.28987e+06	641956	3.44399e+06	5.20663e+06	3.32093e+07
M148T154	L-Methionine S-oxide	0.00298058	4.74074e+07	3.95575e+07	1.41124e+07	5.42585e+07	9.77543e+07	1.44586e+07	5.23484e+07	1.29487e+07	1.53534e+07	1.27314e+08	1.38431e+07	1.71038e+07
M301T399	(S,E)-Zearalenone	0.00306143	5.9547e+07	1.0375e+08	1.41909e+08	2.1059e+08	1.58485e+08	157525098	5.34357e+07	5.241e+07	5.18221e+07	1.73198e+08	6.51939e+07	8.95365e+07
M131T364	Glutaric acid	0.00333301	4.34954e+06	1.74471e+06	8.88911e+06	1.7283e+06	1.71187e+06	6.99769e+06	6.17364e+06	5.97587e+06	1.04656e+07	1.82822e+06	1.75921e+06	9.28636e+06
M116T382	Glutarate semialdehyde	0.00357817	4.37727e+06	4.89018e+06	3.57712e+06	4.24485e+06	4.31829e+06	4.76916e+06	3.61389e+06	3.31009e+06	3.47817e+06	4.31608e+06	3.66334e+06	4.2748e+06
M166T298	3-Methylxanthine	0.00395175	9.67801e+07	6.98117e+07	6.63206e+07	1.52349e+08	1.38536e+07	5.76709e+07	2.69914e+07	1.23002e+07	9.6732e+07	1.21952e+07	7.23023e+07	1.12804e+07
M371T827	Deoxycorticosterone acetate	0.00424135	8.83374e+06	9.55146e+06	9.6647e+06	8.76205e+06	8.53667e+06	8.00311e+06	8.39723e+06	9.34455e+06	9.54643e+06	9.32117e+06	7.41828e+06	9.36797e+06
M225T782	Methyl jasmonate	0.00433801	1.20024e+07	1.12122e+07	1.07824e+07	1.04537e+07	1.20008e+07	1.26965e+07	1.43973e+07	1.36058e+07	1.37613e+07	1.21542e+07	1.44588e+07	1.33338e+07
M141T763	Oxoadipic acid	0.00442668	5.79676e+06	1.24408e+06	7.56653e+06	6.03554e+06	1.62727e+06	5.55586e+06	9.01959e+06	1.11786e+06	3.72489e+06	990983	7.49266e+06	3.61406e+06
M124T779	Picolinic acid	0.00443066	2.52021e+07	2.05118e+07	1.38032e+07	1.36418e+07	6.82733e+06	2.26853e+07	4.81309e+07	6.3642e+06	1.51971e+07	3.92672e+07	4.1157e+07	3.07713e+07
M178T531	D-Gulono-1,4-lactone	0.00491551	1.80561e+06	2.06436e+06	1.93517e+06	1.74432e+06	2.75662e+06	2.3966e+06	1.86508e+06	1.98912e+06	1.77245e+06	1.79117e+06	2.17338e+06	2.07299e+06
M183T477	6-Thiourate	0.00499206	2.2899e+06	2.07831e+06	2.25044e+06	2.98489e+06	2.83925e+06	1.96442e+06	2.23023e+06	1.74172e+06	1.76383e+06	2.01238e+06	2.16762e+06	3.33552e+06
M407T725	Allocholic acid	0.00510536	9.12574e+06	4.08592e+06	6.86364e+06	3.71314e+06	323475	2.31592e+06	2.94372e+07	5.9913e+06	4.79605e+06	1.03829e+07	105174	5.01075e+07
M157T602	Pelargonic acid	0.00519777	8.84735e+06	4.46829e+06	9.39928e+06	5.07631e+06	1.2235e+06	8.64542e+06	4.32311e+06	5.45553e+06	4.38178e+06	3.09765e+06	1.08417e+06	1.1392e+06
M182T196	Hydroxyphenyllactic acid	0.00538803	1.8086e+06	1.74437e+06	1.65502e+06	2.29544e+06	1.91193e+06	2.8465e+06	1.06949e+06	1.14836e+06	1.7977e+06	1.668e+06	1.72499e+06	5.37583e+06
M163T723	4-Hydroxycoumarin	0.00585563	2.19585e+07	2.55651e+07	3.21077e+07	7.5623e+06	2.37999e+07	2.95846e+07	2.26748e+07	1.87012e+07	3.61922e+06	3.47713e+06	3.46673e+06	2.09249e+07
M349T556	Prostaglandin E3	0.00610751	5.50985e+06	3.29487e+06	1.3281e+06	1.53704e+06	1.42468e+06	3.16137e+06	1.2325e+06	1.81031e+06	1.04301e+06	2.45822e+06	529619	1.79996e+06
M191T85	Quinate	0.00619283	7.28669e+06	6.31591e+06	1.67984e+07	6.30171e+06	3.61905e+07	1.12452e+07	4.82005e+06	59175625	9.77711e+06	2.94066e+07	4.7843e+06	6.26317e+07
M521T766	1-Linoleoylglycerophosphocholine	0.0070093	1.45614e+07	2.10319e+07	2.56878e+07	1.25576e+07	5.31282e+06	4.93331e+06	5.03254e+06	5.21803e+06	9.6288e+06	1.67346e+07	2.86152e+07	1.21579e+07
M195T85_2	3-Methyl-L-tyrosine	0.00780523	2.60421e+07	3.37805e+07	4.6941e+07	3.48094e+07	3.48972e+07	4.30812e+07	3.33583e+07	3.08248e+07	2.56491e+07	3.43749e+07	3.73618e+07	2.0257e+07
M333T793	12-Keto-leukotriene B4	0.00833815	2.08599e+07	1.63651e+07	2.45672e+07	1.37751e+07	1.20892e+07	1.238e+07	1.98646e+07	1.73325e+07	1.28697e+07	2.36581e+07	6.40712e+06	6.9093e+06
M199T300	12-Hydroxydodecanoic acid	0.00884475	5.85665e+06	6.80084e+07	2.99821e+07	1.82415e+07	1.54258e+07	1.24318e+07	4.15993e+07	8.63149e+06	1.55497e+07	1.63539e+07	4.36763e+07	1.43776e+07
M130T837	Quinoline	0.00893915	1.15815e+08	1.26396e+08	1.45951e+08	160695153	1.7272e+08	1.8278e+08	1.6165e+08	1.91062e+08	1.80541e+08	1.77609e+08	134323708	1.38391e+08
M159T308	Ascorbate	0.00919679	2.3191e+07	1.9649e+07	2.0269e+07	1.84619e+07	14805557	2.11369e+07	2.43675e+07	2.50905e+07	1.90014e+07	1.5714e+07	6.67943e+06	7.30727e+06
M333T742	9S-hydroxy-11,15-dioxo-5Z,13E-prostadienoic acid	0.0101912	6.52727e+06	7.38458e+06	6.76837e+06	5.63898e+06	4.40095e+06	4.13937e+06	645095	4.29642e+06	4.11886e+06	4.79225e+06	2.25786e+06	632929
M118T476	Guanidoacetic acid	0.0106273	1.1001e+07	1.13055e+07	2.21531e+07	9.4956e+06	2.83663e+06	2.64551e+06	8.30774e+06	1.02503e+07	2.22249e+06	1.80777e+07	2.17614e+06	2.27567e+06
M360T777	Cortisone	0.0119351	9.2913e+06	7.92285e+06	7.46901e+06	9.0666e+06	1.21262e+07	1.47433e+07	1.35865e+07	1.12678e+07	1.1503e+07	1.23258e+07	1.42793e+07	1.77308e+07
M221T327	Pyrimidodiazepine	0.0126011	7.1702e+06	5.52354e+06	5.2086e+06	6.95157e+06	4.19444e+06	7.59077e+06	6.99766e+06	6.28263e+06	9.29922e+06	5.77738e+06	7.77447e+06	1.09048e+07
M163T173	4-Hydroxy-2-oxoglutaric acid	0.0129666	3.07778e+06	2.37009e+07	1.02561e+07	6.2717e+07	7.62087e+06	3.04665e+07	2.85631e+06	2.86573e+06	9.9103e+06	1.15083e+07	1.62797e+07	2.83957e+06
M138T348	Tyramine	0.0179835	3.66043e+06	5.55102e+06	4.76545e+06	4.49508e+06	7.73893e+06	3.88342e+06	4.22212e+06	5.77203e+06	3.69351e+06	3.61888e+06	2.08988e+06	2.34798e+06
M187T104	(2S,4S)-4-Hydroxy-2,3,4,5-tetrahydrodipicolinate	0.0183875	1.05188e+07	1.2291e+07	1.31763e+07	1.24977e+07	1.3729e+07	1.51327e+07	1.2778e+07	9.61216e+06	1.14069e+07	1.19487e+07	1.12158e+07	1.14767e+07
M150T452	2-Acetamidoethylphosphonate	0.0211317	3.29813e+07	5.12828e+06	1.60837e+07	1.12604e+07	1.09912e+07	1.95912e+07	1.48971e+07	1.04494e+07	4.00878e+06	3.97835e+06	1.04271e+07	1.57842e+07
M174T84	N-Acetyl-L-aspartic acid	0.0226479	4.86991e+07	6.25326e+07	3.85246e+07	4.7891e+07	5.86659e+07	4.8654e+07	3.82188e+07	3.10682e+07	2.96636e+07	1.24912e+07	3.05224e+07	41718160
M137T617	3,4-Dihydroxybenzaldehyde	0.0247329	5.50951e+06	3.32651e+06	1.25413e+06	1.28875e+06	7.9072e+06	1.32133e+06	8.52675e+06	3.58162e+06	1.24792e+06	3.99817e+06	1.19869e+06	1.17611e+06
M310T103	trans-Cinnamoyl beta-D-glucoside	0.0262873	5.25711e+06	7.80572e+06	5.6257e+06	7.53182e+06	7.79021e+06	5.99447e+06	4.99319e+06	6.61521e+06	4.97534e+06	6.55532e+06	4.21132e+06	1.09488e+07
M210T169	N-Acetyldemethylphosphinothricin	0.0283443	3.04774e+07	2.71917e+07	2.24424e+07	2.36953e+07	3.23506e+07	3.38563e+07	1.73017e+07	1.66728e+07	1.54352e+07	5.10682e+07	2.30176e+07	4.61255e+07
M200T369	3-Methylindolepyruvate	0.0291232	7.54443e+06	5.40909e+06	3.86211e+06	2.61563e+06	4.83311e+06	1.04691e+07	1.42981e+07	8.2117e+06	2.86356e+06	3.09698e+06	3.33147e+06	3.98921e+06
M136T415	p-Octopamine	0.0308297	1.21276e+07	1.56125e+07	7.88837e+06	1.01213e+07	1.70861e+07	1.69321e+07	1.54379e+07	1.82188e+06	1.94787e+06	1.07775e+07	8.59122e+06	1.77505e+06
M129T96	Pyrrolidonecarboxylic acid	0.0342878	8.86715e+07	8.28417e+07	8.84289e+07	1.05473e+08	9.44227e+07	1.04778e+08	9.01228e+07	1.02086e+08	9.37553e+07	8.91648e+07	9.61597e+07	8.74265e+07
M160T499	4-Acetamido-2-aminobutanoic acid	0.0353233	3.03107e+07	4.71604e+07	1.22728e+07	2.04215e+07	3.42217e+07	1.01701e+07	1.81015e+07	8.47146e+06	6.97266e+06	1.80961e+07	2.01485e+07	6.02108e+06
M198T104	L-Histidine trimethylbetaine	0.0365191	7.38782e+06	8.8916e+06	8.68953e+06	8.31092e+06	8.29118e+06	8.56001e+06	6.62284e+06	4.60968e+06	5.9533e+06	1.44853e+07	6.07977e+06	9.89628e+06
M210T415	L-Arogenate	0.0375662	1.07524e+07	1.89418e+07	5.25256e+06	7.18958e+06	1.38587e+07	5.53211e+06	6.96584e+06	2.25619e+06	2.91778e+06	9.02091e+06	5.10169e+06	2.57843e+06
M149T823	2-Oxo-4-methylthiobutanoic acid	0.0480715	288525104	2.79196e+07	2.72557e+07	1.13569e+08	6.56343e+07	2.37512e+07	2.06308e+07	7.34536e+07	7.92004e+07	2.21986e+07	1.85944e+07	1.89774e+07
M132T85_1	L-Aspartic acid	0.0530033	1.50982e+08	1.39646e+08	1.19068e+08	1.24864e+08	1.19775e+08	1.14368e+08	8.30546e+07	7.62102e+07	8.85542e+07	4.78702e+07	5.20135e+07	3.88041e+07
M101T708	2-Ketobutyric acid	0.0589176	2.00167e+07	6.86419e+06	5.40847e+06	9.44546e+06	8.26727e+06	1.84487e+06	5.78455e+06	7.11576e+06	5.12371e+06	1.00155e+07	1.84637e+06	2.14781e+06
M101T605	Ethylmethylacetic acid	0.0615441	2.26675e+06	2.1263e+06	2.17782e+06	5.74578e+06	1.92605e+06	5.76564e+06	2.28233e+06	6.28569e+06	3.06595e+07	6.13611e+06	1.54256e+07	2.21305e+06
M140T95	Phosphonoacetate	0.0676589	7.37485e+07	8.46674e+07	8.10082e+07	1.1505e+08	6.92762e+07	1.16753e+08	9.04559e+07	1.17099e+08	1.44397e+08	1.3898e+08	9.44082e+07	8.97531e+07
M218T169	N-a-Acetylcitrulline	0.0697141	1.58639e+07	9.12068e+06	7.02536e+06	9.7922e+06	1.79131e+07	2.07742e+07	1.70191e+06	1.48598e+06	1.41626e+06	1.42338e+07	552604	8.71223e+06
M183T711	Harman	0.0700155	8.25645e+06	2.5495e+06	2.62418e+06	2.91167e+06	2.34678e+06	1.67932e+07	1.69777e+07	9.06475e+06	2.46871e+06	7.00942e+06	2.46669e+06	1.11302e+07
M249T404	Pindolol	0.0714207	798448	1.01255e+07	1.50329e+06	1.17097e+06	4.85872e+06	2.44388e+06	1.83497e+06	1.27235e+06	718957	228691	1.78695e+06	2.04931e+06
M129T226	3-Methyl-2-oxovaleric acid	0.0834805	6.51698e+06	7.68219e+06	8.11181e+06	1.00164e+07	1.78024e+07	2.3467e+07	9.35584e+06	1.1737e+07	2.44565e+07	1.11282e+07	6.48781e+06	9.88663e+06
M361T548	Cortisol	0.0928743	2.05974e+06	3.27697e+06	3.83986e+06	4.84952e+06	2.65598e+06	3.65128e+06	1.81384e+06	4.97709e+06	4.67701e+06	6.94658e+06	1.64593e+06	7.06284e+06
M137T677	Gentisate aldehyde	0.10024	4.2618e+06	1.41212e+06	4.60036e+06	1.44545e+06	1.34046e+06	3.09015e+07	4.45232e+06	7.01102e+06	8.4079e+06	1.26242e+07	7.50276e+06	5.00526e+06
M131T536	L-Ribulose	0.120243	5.76832e+06	1.03568e+06	6.34088e+06	1.04802e+06	1.01579e+06	6.63261e+06	3.95576e+06	8.14515e+06	2.16239e+06	1.21103e+06	1.13734e+06	5.29412e+06
M130T504	(3R)-beta-Leucine	0.12111	2.00146e+06	2.0491e+06	7.13734e+06	7.93423e+06	1.14588e+07	1.29753e+07	8.24885e+06	1.63292e+06	7.66583e+06	1.64424e+06	1.11175e+07	7.92525e+06
M181T112	4-Hydroxyphenylpyruvic acid	0.130492	1.8952e+07	1.9008e+07	1.20454e+07	1.8874e+07	1.92999e+07	2.07428e+07	2.25559e+07	2.34181e+07	2.29248e+07	2.4224e+07	2.75706e+07	2.19084e+07
M148T181	Nornicotine	0.131665	5.68528e+06	6.45988e+06	4.3671e+06	1.52196e+07	7.23979e+06	8.20936e+06	9.08227e+06	4.77673e+06	8.56375e+06	7.62742e+06	5.8104e+06	1.06646e+07
M209T831	Anhalamine	0.141384	8.64196e+06	5.57641e+06	8.7155e+06	3.07725e+06	5.60716e+06	1.03316e+07	8.5992e+06	9.37731e+06	1.20359e+07	1.08074e+07	5.63884e+06	6.82301e+06
M154T199	2-Pyrocatechuic acid	0.142093	1.65881e+07	1.21036e+07	1.13178e+07	1.39846e+07	1.21244e+07	1.47111e+07	1.13769e+07	1.12785e+07	1.22954e+07	9.54898e+06	7.60195e+06	2.68458e+06
M241T450	Anserine	0.144725	1.66807e+07	1.29018e+07	6.35749e+06	1.03704e+07	9.36592e+06	6.02694e+06	1.09447e+07	6.55492e+06	7.34645e+06	8.46115e+06	8.64502e+06	5.1463e+06
M333T625	Nicotinamide ribotide	0.16109	4.01667e+07	2.89731e+07	3.90388e+07	2.51014e+07	3.47828e+07	2.56349e+07	3.37505e+07	3.89004e+07	4.01646e+07	2.69016e+07	2.04386e+07	2.86768e+07
M130T314	Aminocaproic acid	0.166032	1.71016e+07	1.50435e+07	1.15344e+07	1.32171e+07	2.21308e+07	2.80288e+07	6.00398e+07	2.72877e+06	1.31869e+07	8.05108e+06	1.94481e+07	1.15835e+07
M191T91	Diaminopimelic acid	0.167151	4.83037e+07	8.42267e+07	8.21192e+07	7.80355e+07	8.2698e+07	7.5096e+07	6.81942e+07	6.56058e+07	6.45348e+07	7.96894e+07	8.07221e+07	9.78605e+07
M266T605	Cyclizine	0.168227	2.99163e+06	3.01286e+06	3.43331e+06	2923794	3.16415e+06	5.08234e+06	3.03156e+06	2.47862e+06	3.65365e+06	3.2079e+06	4.12767e+06	2.84842e+06
M162T110	3-Hydroxymethylglutaric acid	0.21314	1.14318e+07	1.17055e+07	1.57096e+07	1.27112e+07	1.11642e+07	1.09108e+07	6.91091e+06	9.62168e+06	1.39522e+07	6.98106e+06	1.14872e+07	1.14664e+07
M125T181	Ciliatine	0.226616	4.73896e+06	9.15311e+06	5.80517e+06	7.66236e+06	5.51884e+06	4.53108e+06	5.69467e+06	8.6483e+06	8.10088e+06	6.20477e+06	5.44552e+06	4.42523e+06
M148T162_2	Pyridoxal	0.23894	60574670	5.93003e+07	5.56461e+07	8.0445e+07	6.70151e+07	6.78755e+07	3.96333e+07	4.9407e+07	6.4462e+07	6.49617e+07	4.80789e+07	9.46312e+07
M267T824	Formononetin	0.265873	2.64513e+07	2.62739e+07	3.16933e+07	2.17098e+07	1.62075e+07	2.82776e+07	1.87236e+07	1.26179e+07	3.48101e+07	1.46938e+07	2.21863e+07	2.593e+07
M176T100_2	Ureidosuccinic acid	0.272307	2.24411e+07	2.18773e+07	1.67908e+07	2.4491e+07	2.65232e+07	2.25304e+07	1.10474e+07	1.50016e+07	1.35185e+07	1.1452e+07	1.64337e+07	1.33943e+07
M219T835	Cis-zeatin	0.316398	1.52337e+07	1.40222e+07	1.36813e+07	1.52416e+07	1.41338e+07	1.31134e+07	1.44945e+07	1.4279e+07	1.37021e+07	1.30041e+07	1.34903e+07	1.24704e+07
M317T837	5a-Pregnane-3,20-dione	0.328403	2.64919e+07	6.8388e+06	1.5007e+07	8.17075e+06	2.38208e+07	9.54312e+06	1.65573e+07	1.73059e+07	1.71027e+07	1.10934e+07	1.28392e+07	1.63061e+07
M146T406	4-Guanidinobutanoic acid	0.337101	1.36017e+07	1.78422e+07	8.14571e+06	1.46252e+07	1.4462e+07	7.46154e+06	8.92062e+06	5.79692e+06	1.97179e+07	8.84159e+06	1.38235e+07	2.06121e+07
M175T198	1H-Indole-3-acetamide	0.39726	5.70379e+07	4.24841e+07	4.06335e+07	5.46001e+07	4.47674e+07	5.33423e+07	4.15267e+07	3.97592e+07	4.02377e+07	3.30323e+07	2.3255e+07	951374
M123T556	5-Hydroxypyrazinamide	0.64132	29402882	9.17911e+06	9.65211e+06	3.16991e+07	3.06203e+07	9.49153e+06	5.57469e+07	3.89567e+07	9.98026e+06	2.81606e+07	1.0016e+07	2.99464e+07
