# Supplementary material for: Gestational Interrelationships among Gut–Metabolism–Transcriptome in Regulating Early Embryo Implantation and Placental Development in Mice
Source: Microorganisms. 2024 Sep 17;12(9):1902. doi: 10.3390/microorganisms12091902 (PMC11434064; doi:10.3390/microorganisms12091902)
Supplement: Supplementary file 1 [file microorganisms-12-01902-s001.zip › Table S2.xlsx]

## Sheet: Sheet1
	VIP	mean_E8S	sd_E8S	mean_SHS	sd_SHS	Fold Change_E8S/SHS	log2(FC_E8S/SHS)	p.value	FDR	updown
Phthalic acid	1.7288	2.04972e+08	1.53355e+08	1.24101e+09	7.71061e+08	0.16517	-2.598	0.0130652	0.189645	Sham enriched
1,2-Epoxy-p-menth-8-ene	1.19377	2.25162e+06	1.16891e+06	1.07031e+07	1.14854e+07	0.21037	-2.249	0.00823902	0.185035	Sham enriched
3-Methylxanthine	1.62954	3.4666e+07	3.27157e+07	1.54097e+08	9.61681e+07	0.22496	-2.1522	0.030639	0.236822	Sham enriched
Arachidonic acid	1.49254	6.64744e+07	2.17574e+07	2.87508e+08	2.14715e+08	0.23121	-2.1127	0.0202406	0.203927	Sham enriched
O-Phosphoethanolamine	1.28669	3.33831e+07	2.99816e+07	1.33749e+08	1.20163e+08	0.2496	-2.0023	0.030639	0.236822	Sham enriched
5-KETE	1.71151	1.6851e+07	1.36239e+07	6.30926e+07	3.25175e+07	0.26708	-1.9046	0.00823902	0.170095	Sham enriched
Azatyrosine	1.54804	1.30206e+07	7.50173e+06	4.82404e+07	3.19135e+07	0.26991	-1.8894	0.030639	0.236822	Sham enriched
15-Deoxy-d-12,14-PGJ2	2.17153	7.85332e+06	2.44926e+06	2.84241e+07	7.1152e+06	0.27629	-1.8557	0.00507487	0.16884	Sham enriched
2-Methoxyestrone	1.87814	1.51086e+06	1.16666e+06	4.97143e+06	1.78924e+06	0.30391	-1.7183	0.0130652	0.17564	Sham enriched
L-Valine	1.85603	3.12942e+06	2.11403e+06	9.2439e+06	3.26402e+06	0.33854	-1.5626	0.00507487	0.16884	Sham enriched
N-a-Acetylcitrulline	1.49641	5.50182e+06	6.62212e+06	1.49821e+07	6.57804e+06	0.36723	-1.4453	0.0453276	0.269268	Sham enriched
(+)-Camphor	1.03271	3.36338e+07	4.05252e+07	8.38867e+07	7.18595e+07	0.40094	-1.3185	0.0453276	0.269268	Sham enriched
Phenylacetic acid	2.04829	1.67118e+07	7.4095e+06	3.95074e+07	8.28067e+06	0.423	-1.2413	0.00823902	0.185035	Sham enriched
4-Acetamidobutanoate	1.50758	5.82064e+07	3.37127e+07	1.31881e+08	6.22162e+07	0.44135	-1.18	0.030639	0.23152	Sham enriched
3-Methylindole	1.26348	3.58737e+07	2.79398e+07	7.6952e+07	4.31813e+07	0.46618	-1.101	0.0453276	0.2703	Sham enriched
12(S)-HpETE	1.15479	5.16412e+06	5.98348e+06	1.04486e+07	4.58609e+06	0.49424	-1.0167	0.0453276	0.269268	Sham enriched
p-Hydroxyphenylacetic acid	2.17439	2.84497e+06	782259	5.5595e+06	666179	0.51173	-0.96654	0.00507487	0.176096	Sham enriched
Citric acid	1.48139	1.98955e+08	1.15522e+08	3.86483e+08	1.44934e+08	0.51478	-0.95796	0.030639	0.23152	Sham enriched
L-Aspartic acid	2.12441	6.44912e+07	1.97579e+07	1.24091e+08	1.42083e+07	0.51971	-0.94422	0.00507487	0.16884	Sham enriched
N-Acetylglutamic acid	1.77811	1.32647e+07	5.25968e+06	2.48737e+07	6.24288e+06	0.53328	-0.90702	0.030639	0.23152	Sham enriched
O-Ureido-L-serine	1.32431	7.39466e+06	1.87482e+06	1.32691e+07	6.70283e+06	0.55728	-0.84352	0.030639	0.236822	Sham enriched
Urocanic acid	1.15865	2.64329e+07	6.76619e+06	4.60424e+07	2.70201e+07	0.5741	-0.80063	0.0453276	0.269268	Sham enriched
2-Aminobenzoic acid	1.49683	5.84588e+07	2.87947e+07	1.01042e+08	3.04481e+07	0.57856	-0.78947	0.030639	0.236822	Sham enriched
Ureidosuccinic acid	2.06976	1.39077e+07	2.12864e+06	2.25126e+07	3.43255e+06	0.61777	-0.69485	0.00823902	0.185035	Sham enriched
1H-Indole-3-acetamide	1.53064	3.00928e+07	1.57501e+07	4.82558e+07	6.98737e+06	0.62361	-0.68129	0.0130652	0.189645	Sham enriched
N-Acetyl-L-aspartic acid	1.76492	3.02453e+07	1.00634e+07	4.83911e+07	8.18218e+06	0.62502	-0.67803	0.0130652	0.17564	Sham enriched
D-Glucuronic Acid	1.88021	1.1387e+08	3.40691e+07	1.80768e+08	2.31231e+07	0.62992	-0.66675	0.00507487	0.16884	Sham enriched
Xanthine	1.45624	3.82578e+08	2.03342e+08	5.99157e+08	8.39511e+07	0.63853	-0.64718	0.0202406	0.203927	Sham enriched
Cysteine-S-sulfate	1.67448	2.19443e+07	8.14028e+06	3.32256e+07	3.8e+06	0.66046	-0.59845	0.0453276	0.2703	Sham enriched
L-Glutamic acid	1.83335	4.73244e+07	9.02052e+06	6.94106e+07	1.16601e+07	0.6818	-0.55257	0.0130652	0.189645	Sham enriched
2-Pyrocatechuic acid	1.4852	8.72855e+06	3.32653e+06	1.26507e+07	2.05234e+06	0.68997	-0.5354	0.0453276	0.269268	Sham enriched
L-Isoleucine	1.7795	1.50954e+09	4.03554e+08	2.1111e+09	1.47016e+08	0.71505	-0.48389	0.00823902	0.185035	Sham enriched
3-Hydroxymethylglutaric acid	1.54739	9.24321e+06	2.52891e+06	1.28024e+07	2.14381e+06	0.72199	-0.46995	0.030639	0.236822	Sham enriched
Cytidine	1.95696	7.2975e+06	1.19371e+06	9.84825e+06	741680	0.74099	-0.43247	0.00823902	0.170095	Sham enriched
13S-hydroxyoctadecadienoic acid	1.59999	1.51665e+07	3.20306e+06	2.00986e+07	2.83309e+06	0.7546	-0.40621	0.0202406	0.203927	Sham enriched
Pyroglutamic acid	1.39682	1.16128e+08	9.68618e+06	1.52319e+08	3.84621e+07	0.7624	-0.39137	0.030639	0.236822	Sham enriched
2-Dehydropantoate	1.55375	1.22127e+07	2.77215e+06	1.59683e+07	2.09384e+06	0.76481	-0.38683	0.030639	0.236822	Sham enriched
N-Methyltyramine	1.86636	1.3042e+07	1.42693e+06	1.62552e+07	1.47826e+06	0.80233	-0.31774	0.0130652	0.189645	Sham enriched
3,4-Dihydroxyphenylglycol	1.62558	1.7583e+07	2.19164e+06	2.17293e+07	2.78288e+06	0.80918	-0.30546	0.0453276	0.269268	Sham enriched
L-Leucine	1.11321	1.6436e+08	4.22707e+07	1.99974e+08	3.15279e+07	0.8219	-0.28296	0.0453276	0.2703	Sham enriched
Hydroquinone	1.54264	1.29797e+08	6.35619e+06	1.45592e+08	1.3354e+07	0.89151	-0.16568	0.030639	0.236822	Sham enriched
Cis-zeatin	1.52745	1.59567e+07	964762	1.45184e+07	971505	1.0991	0.13628	0.0453276	0.269268	E8 enriched
Diphenylamine	1.8323	1.48228e+07	1.27394e+06	1.20487e+07	1.34716e+06	1.2302	0.29894	0.00823902	0.185035	E9 enriched
Nicotine	1.3485	8.48399e+07	2.28918e+07	6.39696e+07	7.50757e+06	1.3263	0.40736	0.030639	0.236822	E10 enriched
3,4-Dihydroxymandelic acid	1.39844	3.75908e+07	9.85979e+06	2.78402e+07	4.07246e+06	1.3502	0.43321	0.0453276	0.269268	E11 enriched
Thymine	2.07872	2.17633e+07	2.85827e+06	1.52839e+07	885322	1.4239	0.50988	0.00507487	0.176096	E12 enriched
Dodecanedioic acid	1.50495	1.7009e+07	3.72171e+06	1.12488e+07	4.2098e+06	1.5121	0.59652	0.0202406	0.214757	E13 enriched
Fisetin	1.43576	7.72576e+07	2.07899e+07	4.9707e+07	2.01577e+07	1.5543	0.63623	0.0453276	0.269268	E14 enriched
Stearic acid	1.59057	2.16524e+06	506473	1.34393e+06	511262	1.6111	0.68807	0.0202406	0.203927	E15 enriched
Trehalose	1.73767	2.9056e+07	7.19355e+06	1.60897e+07	6.56108e+06	1.8059	0.8527	0.0453276	0.269268	E16 enriched
all-trans-Retinoic acid	1.65098	1.67235e+07	3.57969e+06	8.66597e+06	5.65115e+06	1.9298	0.94844	0.0453276	0.269268	E17 enriched
Hydrogen phosphate	1.63154	9.11714e+06	3.59997e+06	4.61973e+06	1.26758e+06	1.9735	0.98077	0.00507487	0.176096	E18 enriched
Maleic acid	1.60332	5.91371e+07	1.58469e+07	2.92785e+07	2.08022e+07	2.0198	1.0142	0.0202406	0.214757	E19 enriched
N,N-Dimethyl-1,4-phenylenediamine	1.72216	1.92706e+07	3.30238e+06	9.2681e+06	6.90015e+06	2.0792	1.0561	0.030639	0.236822	E20 enriched
Quinoline	2.14762	2.68044e+08	4.28853e+07	1.2553e+08	3.80717e+07	2.1353	1.0944	0.00507487	0.176096	E21 enriched
Aminohydroquinone	1.51335	8.48562e+07	4.43266e+07	3.30069e+07	2.33921e+07	2.5709	1.3623	0.0453276	0.269268	E22 enriched
3-Indoleacetonitrile	2.23251	7.67621e+07	1.19953e+07	2.85707e+07	1.00075e+07	2.6867	1.4259	0.00507487	0.176096	E23 enriched
gamma-Glutamylcysteine	1.30674	5.15356e+07	3.97602e+07	1.64604e+07	1.31939e+07	3.1309	1.6466	0.030639	0.23152	E24 enriched
Lumichrome	1.36377	2.08204e+07	1.59167e+07	6.35433e+06	4.06215e+06	3.2766	1.7122	0.030639	0.236822	E25 enriched
12-Hydroxydodecanoic acid	1.62649	1.25639e+08	7.19729e+07	3.75795e+07	2.16323e+07	3.3433	1.7413	0.0453276	0.269268	E26 enriched
(S)-1-Phenylethanol	1.63738	7.86115e+07	4.55234e+07	2.20448e+07	1.42108e+07	3.566	1.8343	0.0202406	0.214757	E27 enriched
Glutaric acid	1.54171	1.87172e+07	1.19232e+07	4.94089e+06	4.50132e+06	3.7882	1.9215	0.030639	0.23152	E28 enriched
(R)-3-Hydroxybutyric acid	1.51528	6.24388e+07	4.20663e+07	1.63585e+07	1.25095e+07	3.8169	1.9324	0.030639	0.23152	E29 enriched
L-Gulose	1.41782	8.22122e+06	6.25158e+06	2.10343e+06	1.6995e+06	3.9085	1.9666	0.0202406	0.203927	E30 enriched
Pyrrole-2-carboxylic acid	1.22481	1.34425e+08	1.27558e+08	3.38259e+07	3.69314e+07	3.974	1.9906	0.030639	0.236822	E31 enriched
L-Kynurenine	2.27051	1.77418e+08	3.67225e+07	4.08432e+07	1.32261e+07	4.3439	2.119	0.00507487	0.176096	E32 enriched
Salicylic acid	1.56807	1.2395e+07	8.62546e+06	2.68279e+06	1.32405e+06	4.6202	2.208	0.030639	0.23152	E33 enriched
S-Hexyl-glutathione	1.26156	1.11446e+08	1.15001e+08	2.02502e+07	1.21827e+07	5.5035	2.4603	0.030639	0.236822	E34 enriched
6-Methylmercaptopurine	1.7106	1.34139e+08	8.54988e+07	2.2506e+07	1.33786e+07	5.9601	2.5753	0.00507487	0.176096	E35 enriched
Sebacic acid	1.33372	6.24132e+07	5.83547e+07	1.03115e+07	1.57063e+07	6.0528	2.5976	0.0202406	0.203927	E36 enriched
D-Galactose	1.50936	2.20262e+07	1.93208e+07	1.83925e+06	1.08616e+06	11.976	3.582	0.00507487	0.16884	E37 enriched
2-Ketobutyric acid	1.4639	7.07012e+07	6.53191e+07	5.79362e+06	2.89385e+06	12.203	3.6092	0.00507487	0.16884	E38 enriched
