# Supplementary material for: Gestational Interrelationships among Gut–Metabolism–Transcriptome in Regulating Early Embryo Implantation and Placental Development in Mice
Source: Microorganisms. 2024 Sep 17;12(9):1902. doi: 10.3390/microorganisms12091902 (PMC11434064; doi:10.3390/microorganisms12091902)
Supplement: Supplementary file 1 [file microorganisms-12-01902-s001.zip › Table S3.xlsx]

## Sheet: Sheet1
ID	SHC2	SHC3	SHC4	SHC5	SHC6	SHC7	E8C1	E8C2	E8C3	E8C4	E8C5	E8C6
ASV_35 unclassified_Rikenellaceae	3.50271	0.280909	0.434291	0.128329	2.58608	0	0	0	0	0	0	0
ASV_71 unidentified_Rikenellaceae	0.0341311	0.103	0.305319	1.08324	1.26849	0	0	0	0	0	0	0
ASV_4 unidentified_Allobaculum	0	0	0	0	0	0.0113312	39.8407	5.64798	0.0361348	0.490126	0	0.038848
ASV_104 unidentified_S24-7	0.0618627	0	0.0579054	0	0	0	0.114412	0.133342	1.00965	0	0.0648347	0.150094
ASV_40 unidentified_S24-7	0.819148	0.138582	0.0631695	0.100021	0.0368271	0.0113312	2.27128	1.41914	0.65893	0.181134	0.174555	0.54034
ASV_173 unidentified_S24-7	0.0959939	0.00187273	0.00526413	0.00566155	0.00204595	0	0.18433	0.187313	0.170046	0.00355164	0.0523665	0.187177
ASV_90 unidentified_Bacteroidales	0	0	0	0	0	0	0.0063562	0.0190488	0	0.0586021	2.3515	0
ASV_138 unidentified_S24-7	0	0.0112364	0.0157924	0.485006	0.589234	0	0	0	0	0	0	0
ASV_156 unidentified_Odoribacter	0.0234652	0.743474	0.15266	0	0.0102298	0	0	0	0	0	0	0
ASV_67 unidentified_S24-7	0.390375	0.0955092	0	0.0377437	0	0	1.22251	0.850848	0.280576	0.134962	0.10972	0.257809
ASV_68 unidentified_S24-7	0.454371	0.0824001	0	0.0452924	0	0	1.19708	0.796876	0.310335	0.101222	0.0922647	0.240151
ASV_47 Lactobacillus_vaginalis	0.684756	0.930746	0.350064	0.158523	0.873622	0.49102	0	0.190488	0.244442	0.243287	0	0.317847
ASV_124 unidentified_Adlercreutzia	0.334912	0.0580546	0.0789619	0.115118	0.304847	0.101981	0.0614433	0.0126992	0.0935255	0	0	0.0706327
ASV_167 Bacteroides_fragilis	0.0170656	0	0.0552733	0.0396309	0.0450109	0	0.16738	0.241285	0.0892743	0.0710328	0.306718	0.00529745
ASV_217 unidentified_S24-7	0.0597295	0.00561819	0	0.0113231	0	0.00188854	0.203398	0.212712	0.123284	0.0106549	0.0224428	0.0512087
ASV_1 unidentified_Lactobacillus	28.9603	51.4645	4.62717	3.84608	6.89077	8.46254	1.46193	2.78748	3.69851	4.00092	1.54356	18.1756
ASV_14 unidentified_S24-7	1.52097	0.397019	2.54257	0.605786	0.204595	0.513682	1.97466	2.75256	5.98563	1.2342	1.60092	1.52567
ASV_34 unidentified_S24-7	0.524766	0.206	0.887006	0.232124	0	0.132198	0.608077	0.968315	2.10432	0.451058	0.635879	0.566827
ASV_208 unidentified_Lactobacillus	0.138658	0.327728	0.00263206	0.0113231	0.0593326	0.0302166	0	0	0.0127535	0	0	0.0423796
ASV_201 unidentified_Adlercreutzia	0.155723	0.0824001	0.0210565	0.0660514	0.128895	0.0717645	0.0296623	0	0.0786464	0	0	0.0406138
ASV_95 unidentified_Lactobacillus	0.298648	0.730364	0.0631695	0.0471796	0.175952	0.0528791	0	0.031748	0.0276325	0.0479472	0	0.187177
ASV_168 unidentified_S24-7	0.0234652	0	0.105283	0.0773745	0	0.024551	0.103818	0.212712	0.180674	0.0461713	0.204479	0.0282531
