# Supplementary material for: Gestational Interrelationships among Gut–Metabolism–Transcriptome in Regulating Early Embryo Implantation and Placental Development in Mice
Source: Microorganisms. 2024 Sep 17;12(9):1902. doi: 10.3390/microorganisms12091902 (PMC11434064; doi:10.3390/microorganisms12091902)
Supplement: Supplementary file 1 [file microorganisms-12-01902-s001.zip › Table S4.xlsx]

## Sheet: Table S3
	baseMean	baseMean_SHU	baseMean_E8U	foldChange(E8U/SHU)(E8U/SHU)	log2FC	pval	FDR	Chromosome	Start Site	End Site	Direction	Length	Name	GO	KEGG	EC	eggNOG	eggNOG Class	Description	NCBI_GI	UniProtID_x000D_	change
ENSMUSG00000018259	138568	23.1444	277112	11973.2	13.5475	0	0	13	27345673	27354216	+	939	Prl8a2	GO:0001666;GO:0005148;GO:0005179;GO:0005179;GO:0005179;GO:0005576;GO:0005576;GO:0005576;GO:0005615;GO:0007165;GO:0007565;GO:0008284;GO:0030879;GO:0031667;GO:0046427;GO:0060135;GO:1903489;GO:0001666;GO:0005148;GO:0005179;GO:0005179;GO:0005179;GO:0005576;GO:0005576;GO:0005576;GO:0005615;GO:0007165;GO:0007565;GO:0008284;GO:0030879;GO:0031667;GO:0046427;GO:0060135;GO:1903489;GO:0001666;GO:0005148;GO:…	-	-	NOG47376	S	"prolactin family 8, subfamily a, member 2[Source:MGI Symbol;Acc:MGI:894281]"	13529	O35258_x000D_	UP
ENSMUSG00000018339	146491	2904.87	290078	99.859	6.64182	0	0	11	54902453	54910377	+	1813	Gpx3	GO:0004601;GO:0004602;GO:0004602;GO:0006979;GO:0006979;GO:0016491;GO:0055114;GO:0055114;GO:0055114;GO:0098869;GO:0004601;GO:0004601;GO:0004602;GO:0004602;GO:0004602;GO:0004602;GO:0004602;GO:0004602;GO:0005576;GO:0005615;GO:0005615;GO:0005615;GO:0005615;GO:0005615;GO:0006749;GO:0006979;GO:0006979;GO:0008430;GO:0008430;GO:0008430;GO:0008430;GO:0016491;GO:0042744;GO:0042744;GO:0042802;GO:0042802;GO:…	K00432	EC:1.11.1.9	COG0386	O	glutathione peroxidase 3 [Source:MGISymbol;Acc:MGI:105102]	14778	P46412_x000D_	UP
ENSMUSG00000018822	3962.84	8.26994	7917.42	957.374	9.90294	0	0	19	42197971	42202252	-	1900	Sfrp5	GO:0005515;GO:0005576;GO:0007275;GO:0008285;GO:0016055;GO:0030111;GO:0030111;GO:0030510;GO:0030510;GO:0043433;GO:0051898;GO:0090090;GO:2000057;	K02222	-	NOG240950	-	secreted frizzled-related sequence protein 5[Source:MGI Symbol;Acc:MGI:1860298]	54612	Q9WU66;A0A0R4J001_x000D_	UP
ENSMUSG00000020649	38796.7	379.563	77213.9	203.429	7.66838	0	0	12	24708241	24714146	+	2771	Rrm2	GO:0004748;GO:0004748;GO:0004748;GO:0005515;GO:0005515;GO:0005635;GO:0005737;GO:0005829;GO:0005829;GO:0005829;GO:0005829;GO:0005971;GO:0006260;GO:0008199;GO:0009262;GO:0009263;GO:0009263;GO:0009263;GO:0009263;GO:0016491;GO:0016491;GO:0016491;GO:0042802;GO:0042803;GO:0046872;GO:0051290;GO:0055114;GO:0055114;GO:0055114;GO:0009263;GO:0009263;GO:0016020;GO:0016021;GO:0016491;GO:0016491;GO:0055114;GO:…	K10808	EC:1.17.4.1	COG0208	F	ribonucleotide reductase M2 [Source:MGISymbol;Acc:MGI:98181]	20135	P11157_x000D_	UP
ENSMUSG00000023918	2794.64	16.2676	5573.02	342.585	8.42032	0	0	17	42656891	42692284	-	3060	Adgrf4	GO:0004888;GO:0004888;GO:0004930;GO:0004930;GO:0007166;GO:0007166;GO:0007186;GO:0007186;GO:0016020;GO:0016020;GO:0016020;GO:0016021;GO:0016021;GO:0016021;GO:0004888;GO:0004888;GO:0004930;GO:0004930;GO:0007166;GO:0007166;GO:0007186;GO:0007186;GO:0016020;GO:0016020;GO:0016020;GO:0016021;GO:0016021;GO:0016021;GO:0004888;GO:0004888;GO:0004930;GO:0004930;GO:0007166;GO:0007166;GO:0007186;GO:0007186;GO:…	K08457	-	NOG313007	-	adhesion G protein-coupled receptor F4 [Source:MGISymbol;Acc:MGI:1925499]	78249	Q9D2L6;A0A0D9SEG9_x000D_	UP
ENSMUSG00000028011	17501.4	11.2206	34991.6	3118.52	11.6066	0	0	3	81957090	81976202	-	3881	Tdo2	GO:0004833;GO:0004833;GO:0004833;GO:0004833;GO:0004833;GO:0004833;GO:0004833;GO:0006568;GO:0006568;GO:0006569;GO:0016491;GO:0016597;GO:0016597;GO:0019441;GO:0019441;GO:0019441;GO:0019441;GO:0019441;GO:0019442;GO:0019442;GO:0019442;GO:0019825;GO:0019825;GO:0020037;GO:0020037;GO:0020037;GO:0020037;GO:0020037;GO:0020037;GO:0020037;GO:0042802;GO:0042802;GO:0046872;GO:0046872;GO:0046872;GO:0051213;GO:…	K00453	EC:1.13.11.11	COG3483	E	"tryptophan 2,3-dioxygenase [Source:MGISymbol;Acc:MGI:1928486]"	56720	P48776;Q8VCW3_x000D_	UP
ENSMUSG00000029334	2614.83	92.2332	5137.44	55.7005	5.79962	0	0	5	98929773	99037351	-	5369	Prkg2	GO:0000166;GO:0004672;GO:0004672;GO:0004674;GO:0004674;GO:0004674;GO:0004692;GO:0004692;GO:0004692;GO:0004692;GO:0005524;GO:0005524;GO:0005524;GO:0006468;GO:0006468;GO:0006468;GO:0016020;GO:0016301;GO:0016310;GO:0016740;GO:0030553;GO:0031965;GO:0036289;GO:0042802;GO:0072659;GO:2001226;GO:0000166;GO:0004674;GO:0004674;GO:0004674;GO:0005524;GO:0005524;GO:0005524;GO:0006468;GO:0006468;GO:0016301;GO:…	K19477	EC:2.7.11.12	-	-	"protein kinase, cGMP-dependent, type II [Source:MGISymbol;Acc:MGI:108173]"	19092	Q8CAH8;Q8C4R2_x000D_	UP
ENSMUSG00000029811	15429.4	52.2465	30806.5	589.639	9.20369	0	0	6	48872896	48909188	+	3256	Aoc1	GO:0005507;GO:0005507;GO:0008131;GO:0008131;GO:0009308;GO:0009308;GO:0009308;GO:0016491;GO:0046872;GO:0048038;GO:0048038;GO:0055114;GO:0055114;GO:0055114;GO:0005507;GO:0005507;GO:0008131;GO:0008131;GO:0009308;GO:0009308;GO:0009308;GO:0016491;GO:0046872;GO:0048038;GO:0048038;GO:0055114;GO:0055114;GO:0055114;GO:0005507;GO:0005507;GO:0008131;GO:0008131;GO:0009308;GO:0009308;GO:0009308;GO:0016491;GO:…	K11182	EC:1.4.3.22	-	-	"amine oxidase, copper-containing 1 [Source:MGISymbol;Acc:MGI:1923757]"	76507	E9PYN9;Q3UKB9_x000D_	UP
ENSMUSG00000031936	1996.33	0.291375	3992.36	13701.8	13.7421	0	0	9	15051841	15112108	-	5261	Hephl1	GO:0004322;GO:0004322;GO:0004322;GO:0004322;GO:0005507;GO:0005507;GO:0005623;GO:0005886;GO:0006811;GO:0006825;GO:0006826;GO:0006879;GO:0006879;GO:0006879;GO:0016020;GO:0016021;GO:0016491;GO:0016491;GO:0016491;GO:0046872;GO:0055072;GO:0055114;GO:0055114;GO:0055114;GO:0055114;	-	-	NOG276067	-	hephaestin-like 1 [Source:MGISymbol;Acc:MGI:2685355]	244698	Q3V1H3_x000D_	UP
ENSMUSG00000032323	8272.88	8.64121	16537.1	1913.75	10.9022	0	0	9	58006411	58027023	+	4804	Cyp11a1	GO:0004497;GO:0005506;GO:0005506;GO:0005739;GO:0005739;GO:0005739;GO:0005743;GO:0006629;GO:0006694;GO:0006700;GO:0006700;GO:0008202;GO:0008203;GO:0008207;GO:0008386;GO:0008386;GO:0008386;GO:0016020;GO:0016491;GO:0016705;GO:0016705;GO:0020037;GO:0020037;GO:0046872;GO:0055114;GO:0055114;GO:0055114;GO:0004497;GO:0005506;GO:0005506;GO:0005739;GO:0005739;GO:0005739;GO:0005739;GO:0005743;GO:0005743;GO:…	K00498	EC:1.14.15.6	COG2124	Q	"cytochrome P450, family 11, subfamily a,polypeptide 1 [Source:MGI Symbol;Acc:MGI:88582]"	13070	Q9QZ82_x000D_	UP
ENSMUSG00000047586	3694.58	3.28727	7385.88	2246.81	11.1337	0	0	7	28543596	28547254	-	1531	Nccrp1	GO:0005737;GO:0005737;GO:0005737;GO:0006516;GO:0008284;GO:0016567;GO:0019005;GO:0030433;GO:0031146;GO:0061630;GO:0005737;GO:0008284;	-	-	-	-	non-specific cytotoxic cell receptor protein 1homolog (zebrafish) [Source:MGI Symbol;Acc:MGI:2685009]	233038	G3X9C2;A0A0A0MQ97_x000D_	UP
ENSMUSG00000067219	1065.12	18.8944	2111.35	111.745	6.80407	0	0	5	72647795	72671078	+	4393	Nipal1	GO:0003674;GO:0006811;GO:0015095;GO:0015095;GO:0015693;GO:0015693;GO:0015693;GO:0015693;GO:0016020;GO:0016020;GO:0016021;GO:0016021;GO:0016021;GO:1903830;GO:0015095;GO:0015095;GO:0015693;GO:0015693;GO:0016020;GO:0016021;GO:0016021;GO:0016021;GO:1903830;	K22733	-	NOG298616	-	NIPA-like domain containing 1 [Source:MGISymbol;Acc:MGI:1917951]	70701	Q8BMW7_x000D_	UP
ENSMUSG00000075707	13820.5	23.4637	27617.5	1177.03	10.2009	0	0	12	110279068	110281097	+	2030	Dio3	GO:0004800;GO:0004800;GO:0004800;GO:0004800;GO:0005768;GO:0005886;GO:0006915;GO:0010008;GO:0016020;GO:0016021;GO:0016491;GO:0033798;GO:0033798;GO:0033798;GO:0040018;GO:0042403;GO:0042404;GO:0042446;GO:0042480;GO:0046549;GO:0055114;GO:0055114;GO:0055114;GO:0097474;GO:0004800;GO:0004800;GO:0016491;GO:0042446;GO:0055114;GO:0055114;GO:0055114;	K07754	EC:1.21.99.3	NOG297144	-	"deiodinase, iodothyronine type III [Source:MGISymbol;Acc:MGI:1306782]"	107585	Q91ZI8_x000D_	UP
ENSMUSG00000076441	3857.47	151.602	7563.33	49.8894	5.64066	0	0	2	31470207	31520672	+	2414	Ass1	GO:0000050;GO:0000050;GO:0000050;GO:0000050;GO:0000050;GO:0000052;GO:0000052;GO:0000053;GO:0000053;GO:0000053;GO:0000053;GO:0000166;GO:0001822;GO:0001889;GO:0004055;GO:0004055;GO:0004055;GO:0004055;GO:0004055;GO:0004055;GO:0004055;GO:0005515;GO:0005524;GO:0005524;GO:0005524;GO:0005634;GO:0005634;GO:0005737;GO:0005737;GO:0005737;GO:0005737;GO:0005739;GO:0005741;GO:0005741;GO:0005764;GO:0005764;GO:…	K01940	EC:6.3.4.5	COG0137	E	argininosuccinate synthetase 1 [Source:MGISymbol;Acc:MGI:88090]	11898	P16460;Q3UJ34_x000D_	UP
ENSMUSG00000026167	644.739	6.00845	1283.47	213.611	7.73884	0	8e-307	1	74791516	74804179	+	2468	Wnt10a	GO:0001942;GO:0001942;GO:0005102;GO:0005102;GO:0005102;GO:0005109;GO:0005576;GO:0005576;GO:0005576;GO:0005615;GO:0007165;GO:0007267;GO:0007275;GO:0007275;GO:0007275;GO:0009887;GO:0010628;GO:0014033;GO:0016055;GO:0016055;GO:0016055;GO:0016055;GO:0030182;GO:0031069;GO:0031069;GO:0042476;GO:0042476;GO:0042487;GO:0043586;GO:0043586;GO:0043588;GO:0043588;GO:0045165;GO:0048018;GO:0048018;GO:0048730;GO:…	K01357	-	NOG240772	-	"wingless-type MMTV integration site family, member10A [Source:MGI Symbol;Acc:MGI:108071]"	22409	P70701_x000D_	UP
ENSMUSG00000030353	1545.29	54.4501	3036.14	55.7601	5.80116	1e-304	1e-301	6	128224288	128300823	-	3598	Tead4	GO:0003677;GO:0003700;GO:0003700;GO:0003700;GO:0005634;GO:0006355;GO:0006355;GO:0035329;GO:0035329;GO:0003677;GO:0003677;GO:0003677;GO:0003700;GO:0003700;GO:0003700;GO:0005634;GO:0005654;GO:0006351;GO:0006351;GO:0006355;GO:0006355;GO:0035329;GO:0035329;GO:0035329;GO:0003677;GO:0003700;GO:0003700;GO:0003700;GO:0005634;GO:0006355;GO:0006355;GO:0035329;GO:0035329;	K09448	-	NOG246992	-	TEA domain family member 4 [Source:MGISymbol;Acc:MGI:106907]	21679	Q62296_x000D_	UP
ENSMUSG00000028836	677.059	9.67667	1344.44	138.936	7.11828	3e-298	3e-295	4	134343181	134354484	+	3564	Slc30a2	GO:0006812;GO:0006812;GO:0008324;GO:0008324;GO:0016020;GO:0016021;GO:0016021;GO:0016021;GO:0055085;GO:0055085;GO:0098655;GO:0005385;GO:0005385;GO:0005515;GO:0005737;GO:0005737;GO:0005770;GO:0005770;GO:0005773;GO:0005774;GO:0005886;GO:0006811;GO:0006812;GO:0006812;GO:0006829;GO:0006829;GO:0008324;GO:0008324;GO:0010043;GO:0016020;GO:0016020;GO:0016021;GO:0016021;GO:0016021;GO:0031410;GO:0042802;GO:…	K14689	-	-	-	"solute carrier family 30 (zinc transporter), member2 [Source:MGI Symbol;Acc:MGI:106637]"	230810	Q2HJ10_x000D_	UP
ENSMUSG00000050953	29134.3	1876.82	56391.9	30.0465	4.90912	1.75e-291	1.8e-288	10	56377330	56402513	+	10257	Gja1	GO:0000132;GO:0001649;GO:0001701;GO:0001764;GO:0001937;GO:0001947;GO:0002070;GO:0002088;GO:0002544;GO:0003104;GO:0003294;GO:0003347;GO:0005102;GO:0005243;GO:0005243;GO:0005515;GO:0005515;GO:0005515;GO:0005623;GO:0005634;GO:0005654;GO:0005737;GO:0005739;GO:0005739;GO:0005741;GO:0005764;GO:0005768;GO:0005769;GO:0005770;GO:0005771;GO:0005783;GO:0005794;GO:0005829;GO:0005882;GO:0005886;GO:0005886;GO:…	K07372	-	NOG45368	-	"gap junction protein, alpha 1 [Source:MGISymbol;Acc:MGI:95713]"	14609	P23242;Q8C4N2_x000D_	UP
ENSMUSG00000006345	1065.21	43.9874	2086.43	47.4325	5.5678	2.46e-269	2.4e-266	10	75561604	75586200	+	3411	Ggt1	GO:0006508;GO:0006751;GO:0006751;GO:0016020;GO:0016021;GO:0036374;GO:0036374;GO:0006508;GO:0006751;GO:0006751;GO:0016020;GO:0016021;GO:0036374;GO:0036374;GO:0016020;GO:0016021;GO:0006508;GO:0006751;GO:0006751;GO:0016020;GO:0016021;GO:0036374;GO:0036374;GO:0006508;GO:0006751;GO:0006751;GO:0016020;GO:0016021;GO:0036374;GO:0036374;GO:0006508;GO:0006751;GO:0006751;GO:0016020;GO:0016021;GO:0036374;GO:…	K18592	-	COG0405	E	gamma-glutamyltransferase 1 [Source:MGISymbol;Acc:MGI:95706]	14598	Q60928;Q4FK56_x000D_	UP
ENSMUSG00000001025	22825.1	1721.66	43928.6	25.5152	4.67329	4.62e-269	4.27e-266	3	90612882	90624181	+	1367	S100a6	GO:0001726;GO:0001726;GO:0005509;GO:0005509;GO:0005509;GO:0005509;GO:0005509;GO:0005509;GO:0005515;GO:0005515;GO:0005523;GO:0005523;GO:0005634;GO:0005634;GO:0005634;GO:0005635;GO:0005635;GO:0005635;GO:0005737;GO:0005737;GO:0005737;GO:0005829;GO:0005829;GO:0005829;GO:0005886;GO:0005886;GO:0005886;GO:0008270;GO:0015075;GO:0015075;GO:0016020;GO:0031234;GO:0031234;GO:0031234;GO:0034220;GO:0042803;GO:…	-	-	NOG40006	R	S100 calcium binding protein A6 (calcyclin)[Source:MGI Symbol;Acc:MGI:1339467]	20200	P14069;Q545I9_x000D_	UP
ENSMUSG00000048450	2363.43	4585.02	141.837	0.0309348	-5.01462	1.09e-262	9.63e-260	5	37820485	37824583	-	3097	Msx1	GO:0000122;GO:0000122;GO:0000902;GO:0000902;GO:0000977;GO:0000977;GO:0000977;GO:0000981;GO:0000981;GO:0001227;GO:0001228;GO:0001701;GO:0001837;GO:0002039;GO:0002039;GO:0003007;GO:0003198;GO:0003677;GO:0003677;GO:0003677;GO:0005515;GO:0005515;GO:0005634;GO:0005634;GO:0005634;GO:0005634;GO:0005654;GO:0005654;GO:0006355;GO:0006355;GO:0007275;GO:0007507;GO:0007517;GO:0008285;GO:0009952;GO:0010463;GO:…	K09341	-	NOG298790	-	msh homeobox 1 [Source:MGI Symbol;Acc:MGI:97168]"	17701	P13297_x000D_	DOWN
ENSMUSG00000022790	1760.35	109.693	3411	31.0959	4.95865	3.75e-254	3.16e-251	16	38892671	39027159	+	4493	Igsf11	GO:0005886;GO:0005886;GO:0005911;GO:0005911;GO:0007155;GO:0007156;GO:0007156;GO:0007156;GO:0014069;GO:0014069;GO:0016020;GO:0016021;GO:0035255;GO:0035255;GO:0035255;GO:0040008;GO:0045185;GO:0045185;GO:0048167;GO:0060076;GO:0060076;GO:0061885;GO:0061885;GO:1900273;	K06791	-	NOG72503	S	"immunoglobulin superfamily, member 11 [Source:MGISymbol;Acc:MGI:2388477]"	207683	P0C673_x000D_	UP
ENSMUSG00000020892	587.553	16.1123	1158.99	71.9324	6.16857	1.8e-251	1.45e-248	11	69125896	69149115	+	6397	Aloxe3	GO:0003824;GO:0005506;GO:0005506;GO:0005515;GO:0005737;GO:0006629;GO:0006631;GO:0006665;GO:0006665;GO:0006665;GO:0016491;GO:0016702;GO:0016702;GO:0016702;GO:0016702;GO:0016829;GO:0016853;GO:0019233;GO:0019233;GO:0019233;GO:0019369;GO:0019369;GO:0019369;GO:0019369;GO:0019369;GO:0019372;GO:0019372;GO:0019372;GO:0019372;GO:0035357;GO:0043651;GO:0043651;GO:0043651;GO:0043651;GO:0045444;GO:0046513;GO:…	K18684	-	NOG69653	-	arachidonate lipoxygenase 3 [Source:MGISymbol;Acc:MGI:1345140]	23801	Q9WV07;Q14B96_x000D_	UP
ENSMUSG00000074199	1142.63	1.22928	2284.03	1858.02	10.8596	1.48e-250	1.14e-247	7	30787896	30791097	+	679	Krtdap	GO:0005576;GO:0005576;GO:0005576;GO:0005576;GO:0005576;GO:0005615;GO:0005615;GO:0008544;GO:0030154;GO:0042599;GO:0005576;GO:0005576;GO:0005576;GO:0005576;GO:0005576;GO:0005576;GO:0005576;GO:0005615;GO:0005615;GO:0005615;GO:0008544;GO:0030154;GO:0042599;GO:0042599;	-	-	NOG87660	-	keratinocyte differentiation associated protein[Source:MGI Symbol;Acc:MGI:1928282]	64661	Q3V2T4_x000D_	UP
ENSMUSG00000025497	427.903	6.34153	849.465	133.953	7.06558	4.37e-247	3.23e-244	7	141269083	141276786	-	2739	Cdhr5	GO:0005509;GO:0005509;GO:0005509;GO:0005509;GO:0005886;GO:0005886;GO:0005886;GO:0005887;GO:0005905;GO:0007155;GO:0007155;GO:0007155;GO:0007155;GO:0007155;GO:0007156;GO:0007156;GO:0008013;GO:0016020;GO:0016020;GO:0016020;GO:0016021;GO:0016021;GO:0016021;GO:0016324;GO:0016324;GO:0030154;GO:0031526;GO:0031526;GO:0031528;GO:0031528;GO:0032532;GO:0032532;GO:0042995;GO:0044214;GO:0044214;GO:0050839;GO:…	K16505	-	NOG274020	-	cadherin-related family member 5 [Source:MGISymbol;Acc:MGI:1919290]	72040	Q8VHF2;A0PJK7_x000D_	UP
ENSMUSG00000027358	4893.29	157.624	9628.96	61.0883	5.93282	3.56e-242	2.54e-239	2	133552159	133562885	+	3555	Bmp2	GO:0000122;GO:0000122;GO:0000122;GO:0000122;GO:0000187;GO:0000187;GO:0001503;GO:0001649;GO:0001649;GO:0001658;GO:0001666;GO:0001701;GO:0001837;GO:0001837;GO:0001934;GO:0001934;GO:0001938;GO:0001938;GO:0002062;GO:0002062;GO:0003130;GO:0003130;GO:0003181;GO:0003203;GO:0003203;GO:0003308;GO:0003308;GO:0004745;GO:0005125;GO:0005125;GO:0005125;GO:0005515;GO:0005515;GO:0005576;GO:0005615;GO:0005615;GO:…	K21283	-	NOG243555	-	bone morphogenetic protein 2 [Source:MGISymbol;Acc:MGI:88177]	12156	P21274_x000D_	UP
ENSMUSG00000050737	3714.13	329.197	7099.07	21.5648	4.43061	1.9e-223	1.3e-220	2	30889471	30929863	-	3931	Ptges	GO:0001516;GO:0002526;GO:0002544;GO:0004364;GO:0004667;GO:0004667;GO:0005641;GO:0005737;GO:0005739;GO:0006629;GO:0006631;GO:0006633;GO:0006693;GO:0006693;GO:0006749;GO:0008285;GO:0014070;GO:0016020;GO:0016021;GO:0016021;GO:0016021;GO:0016853;GO:0032496;GO:0032526;GO:0034097;GO:0043231;GO:0043231;GO:0043295;GO:0043295;GO:0043295;GO:0048471;GO:0048471;GO:0050220;GO:0051592;GO:0055114;	K15729	EC:5.3.99.3	NOG67817	S	prostaglandin E synthase [Source:MGISymbol;Acc:MGI:1927593]	64292	Q9JM51;Q8BNP8_x000D_	UP
ENSMUSG00000024664	3146.25	307.117	5985.39	19.489	4.28459	4.8e-218	3.17e-215	19	10041569	10060110	+	3792	Fads3	GO:0005575;GO:0005783;GO:0005789;GO:0006629;GO:0006629;GO:0006629;GO:0006631;GO:0006633;GO:0006636;GO:0008150;GO:0016020;GO:0016021;GO:0016021;GO:0016021;GO:0016491;GO:0016491;GO:0016491;GO:0055114;GO:0055114;GO:0006629;GO:0006629;GO:0016021;GO:0016021;GO:0016491;GO:0016491;GO:0055114;GO:0006629;GO:0006629;	K10225	EC:1.14.19.-	NOG70688	-	fatty acid desaturase 3 [Source:MGISymbol;Acc:MGI:1928740]	60527	Q9JJE7;Q3T9H9_x000D_	UP
ENSMUSG00000042842	3599.86	221.077	6978.64	31.5666	4.98033	1.18e-212	7.55e-210	13	32965209	32979067	+	2262	Serpinb6b	GO:0004867;GO:0004867;GO:0005615;GO:0005615;GO:0005615;GO:0005634;GO:0005737;GO:0005737;GO:0008406;GO:0010951;GO:0010951;GO:0004867;GO:0005615;GO:0005615;GO:0005737;GO:0010951;GO:0004867;GO:0005615;GO:0005615;GO:0005615;GO:0005737;GO:0010951;	K13963	-	COG4826	O	"serine (or cysteine) peptidase inhibitor, clade B,member 6b [Source:MGI Symbol;Acc:MGI:894688]"	20708	O08804_x000D_	UP
ENSMUSG00000021281	4397.21	478.397	8316.02	17.3831	4.11961	2.05e-212	1.27e-209	12	111442469	111455018	+	4984	Tnfaip2	GO:0000145;GO:0000145;GO:0000145;GO:0000149;GO:0001525;GO:0006887;GO:0006887;GO:0006887;GO:0007275;GO:0030154;GO:0051601;GO:0000145;GO:0000145;GO:0006887;GO:0006887;GO:0000145;GO:0006887;GO:0000145;GO:0000145;GO:0006887;GO:0006887;GO:0000145;GO:0006887;	K19989	-	NOG266160	-	"tumor necrosis factor, alpha-induced protein 2[Source:MGI Symbol;Acc:MGI:104960]"	21928	Q61333_x000D_	UP
ENSMUSG00000033960	6853.89	733.052	12974.7	17.6996	4.14564	4.2e-212	2.51e-209	18	4634878	4682869	+	7311	Jcad	GO:0003674;GO:0005911;GO:0005911;GO:0005911;GO:0005911;GO:0005912;GO:0005912;GO:0005912;GO:0005912;GO:0007155;GO:0030054;GO:0030054;GO:0032587;GO:0032587;GO:0032587;GO:0043410;GO:0043410;GO:0048471;GO:0048471;GO:0090050;GO:0090050;GO:1900748;GO:1900748;GO:1903589;GO:1903589;GO:1903589;GO:1903672;GO:0003674;GO:0005911;GO:0005911;GO:0005911;GO:0005911;GO:0005912;GO:0005912;GO:0005912;GO:0007155;GO:…	-	-	NOG27095	-	junctional cadherin 5 associated [Source:MGISymbol;Acc:MGI:2685174]	240185	Q5DTX6;B7ZN02_x000D_	UP
ENSMUSG00000028645	3442.09	317.947	6566.24	20.652	4.36821	5.18e-212	3e-209	4	119108711	119137983	+	3506	Slc2a1	GO:0001666;GO:0001939;GO:0005355;GO:0005355;GO:0005355;GO:0005355;GO:0005355;GO:0005355;GO:0005515;GO:0005737;GO:0005737;GO:0005737;GO:0005829;GO:0005829;GO:0005886;GO:0005886;GO:0005886;GO:0005886;GO:0005887;GO:0005887;GO:0005887;GO:0005901;GO:0005901;GO:0005911;GO:0005911;GO:0006970;GO:0007565;GO:0008643;GO:0009986;GO:0014704;GO:0014704;GO:0016020;GO:0016020;GO:0016020;GO:0016020;GO:0016021;GO:…	K07299	-	COG0477	G	"solute carrier family 2 (facilitated glucosetransporter), member 1 [Source:MGI Symbol;Acc:MGI:95755]"	20525	P17809_x000D_	UP
ENSMUSG00000038193	9907.58	1123.71	18691.4	16.6337	4.05604	1.12e-211	6.28e-209	8	57320983	57324633	+	2351	Hand2	GO:0000790;GO:0000790;GO:0000977;GO:0000977;GO:0000977;GO:0000981;GO:0000981;GO:0000981;GO:0001228;GO:0001228;GO:0001525;GO:0001701;GO:0001947;GO:0001967;GO:0003007;GO:0003215;GO:0003219;GO:0003253;GO:0003266;GO:0003278;GO:0003677;GO:0003680;GO:0003680;GO:0003700;GO:0005515;GO:0005515;GO:0005515;GO:0005634;GO:0005634;GO:0005634;GO:0005654;GO:0005667;GO:0006355;GO:0006357;GO:0007275;GO:0007507;GO:…	K18486	-	NOG259520	-	heart and neural crest derivatives expressed 2[Source:MGI Symbol;Acc:MGI:103580]	15111	Q61039_x000D_	UP
ENSMUSG00000020099	2317.17	228.04	4406.29	19.3224	4.2722	1.44e-211	7.83e-209	10	60762593	60831581	-	6258	Unc5b	GO:0001525;GO:0005042;GO:0005042;GO:0005042;GO:0005042;GO:0005515;GO:0005515;GO:0005515;GO:0005829;GO:0005886;GO:0005886;GO:0006915;GO:0007165;GO:0007165;GO:0007275;GO:0007411;GO:0007411;GO:0014068;GO:0014068;GO:0016020;GO:0016021;GO:0016021;GO:0016021;GO:0033564;GO:0033564;GO:0038007;GO:0038007;GO:0043524;GO:0043524;GO:0045121;GO:0045121;GO:2001240;GO:2001240;GO:2001241;GO:0001525;GO:0005042;GO:…	K07521	-	NOG293019	-	unc-5 netrin receptor B [Source:MGISymbol;Acc:MGI:894703]	107449	Q8K1S3_x000D_	UP
ENSMUSG00000034981	5402.85	607.41	10198.3	16.7898	4.06951	3.53e-209	1.87e-206	5	91517615	91626894	+	5068	Parm1	GO:0000139;GO:0003674;GO:0005654;GO:0005654;GO:0005768;GO:0005769;GO:0005769;GO:0005769;GO:0005770;GO:0005770;GO:0005770;GO:0005794;GO:0005794;GO:0005794;GO:0005829;GO:0005829;GO:0005886;GO:0005886;GO:0005886;GO:0010008;GO:0016020;GO:0016021;GO:0043231;GO:0043231;GO:0051973;GO:0051973;	-	-	NOG84663	S	prostate androgen-regulated mucin-like protein 1[Source:MGI Symbol;Acc:MGI:2443349]	231440	Q923D3_x000D_	UP
ENSMUSG00000024222	2413.8	248.514	4579.09	18.4259	4.20366	1.28e-207	6.59e-205	17	28399094	28517527	-	9468	Fkbp5	GO:0000413;GO:0000413;GO:0000413;GO:0003755;GO:0003755;GO:0003755;GO:0003755;GO:0003755;GO:0005515;GO:0005515;GO:0005528;GO:0005528;GO:0005634;GO:0005654;GO:0005737;GO:0005737;GO:0005829;GO:0009617;GO:0016853;GO:0031072;GO:0031072;GO:0031072;GO:0061077;GO:0061077;GO:0061077;GO:0000413;GO:0000413;GO:0000413;GO:0003755;GO:0003755;GO:0003755;GO:0003755;GO:0003755;GO:0003755;GO:0005515;GO:0005515;GO:…	K09571	EC:5.2.1.8	COG0545	O	FK506 binding protein 5 [Source:MGISymbol;Acc:MGI:104670]	14229	Q64378;Q4FJN2_x000D_	UP
ENSMUSG00000022952	2095.1	158.123	4032.08	25.4997	4.67241	1.57e-202	7.85e-200	16	92601466	92826149	-	12025	Runx1	GO:0000977;GO:0000978;GO:0001228;GO:0003677;GO:0003677;GO:0003677;GO:0003700;GO:0003700;GO:0005524;GO:0005524;GO:0005634;GO:0005634;GO:0005634;GO:0005634;GO:0005654;GO:0006355;GO:0006355;GO:0030097;GO:0030854;GO:0032743;GO:0043231;GO:0044212;GO:0045893;GO:0045893;GO:0045944;GO:0003677;GO:0003677;GO:0003677;GO:0003700;GO:0003700;GO:0005524;GO:0005524;GO:0005634;GO:0005634;GO:0005634;GO:0006355;GO:…	K08367	-	-	-	runt related transcription factor 1 [Source:MGISymbol;Acc:MGI:99852]	12394	Q3UM65_x000D_	UP
ENSMUSG00000060962	9814.25	3.72919	19624.8	5262.47	12.3615	3.15e-200	1.53e-197	7	30763756	30781063	+	2192	Dmkn	GO:1903575;GO:1903575;GO:1903575;GO:1903575;GO:1903575;GO:1903575;GO:1903575;GO:1903575;GO:1903575;GO:1903575;GO:0003674;GO:0005576;GO:0005615;GO:0005615;GO:0030154;GO:1903575;GO:1903575;GO:1903575;GO:1903575;	-	-	NOG132573	S	dermokine [Source:MGI Symbol;Acc:MGI:1920962]"	73712	Q6P253;E9QLW7_x000D_	UP
ENSMUSG00000044447	2654.5	308.172	5000.83	16.2274	4.02036	3.34e-196	1.59e-193	14	67752135	67933442	-	12169	Dock5	GO:0005085;GO:0005085;GO:0005085;GO:0005096;GO:0005096;GO:0005515;GO:0005737;GO:0005829;GO:0005829;GO:0005886;GO:0005886;GO:0005886;GO:0007264;GO:0007264;GO:0010634;GO:0010634;GO:0010634;GO:0016020;GO:0016477;GO:0016477;GO:0043547;GO:1900026;GO:1900026;GO:1900026;GO:1904694;GO:1904694;GO:1904754;GO:1904754;	-	-	NOG289808	-	dedicator of cytokinesis 5 [Source:MGISymbol;Acc:MGI:2652871]	-	-_x000D_	UP
ENSMUSG00000060459	687.57	10.2887	1364.85	132.656	7.05154	3.6e-196	1.66e-193	16	22985854	23029482	-	2734	Kng2	GO:0004866;GO:0004869;GO:0004869;GO:0004869;GO:0004869;GO:0005102;GO:0005576;GO:0005615;GO:0005623;GO:0007204;GO:0010951;GO:0030195;GO:0062023;GO:0004866;GO:0004869;GO:0004869;GO:0004869;GO:0004869;GO:0005102;GO:0005576;GO:0005615;GO:0005623;GO:0007204;GO:0010951;GO:0030195;GO:0004866;GO:0004869;GO:0004869;GO:0004869;GO:0004869;GO:0005102;GO:0005576;GO:0005615;GO:0005623;GO:0007204;GO:0010951;GO:…	K03898	-	-	-	kininogen 2 [Source:MGI Symbol;Acc:MGI:3027157]"	385643	Q6S9I2;Q6S9I0_x000D_	UP
ENSMUSG00000021091	1861.52	205.616	3517.42	17.1068	4.0965	4.79e-194	2.16e-191	12	104406729	104414329	+	2064	Serpina3n	GO:0005615;GO:0005615;	K04525	-	-	-	"serine (or cysteine) peptidase inhibitor, clade A,member 3N [Source:MGI Symbol;Acc:MGI:105045]"	20716	G3X8T9_x000D_	UP
ENSMUSG00000025764	3666.94	473.076	6860.81	14.5025	3.85823	1.94e-188	8.53e-186	3	41555731	41616864	+	8492	Jade1	GO:0000123;GO:0000123;GO:0003713;GO:0005634;GO:0005634;GO:0005737;GO:0005737;GO:0005829;GO:0005856;GO:0005886;GO:0006915;GO:0016607;GO:0036064;GO:0042995;GO:0043966;GO:0043966;GO:0043981;GO:0043981;GO:0043982;GO:0043982;GO:0043983;GO:0043983;GO:0046872;GO:0090090;GO:1903508;GO:2000134;GO:0000123;GO:0000123;GO:0000123;GO:0003713;GO:0003713;GO:0005634;GO:0005634;GO:0005634;GO:0005737;GO:0005737;GO:…	K11347	-	COG5141	R	jade family PHD finger 1 [Source:MGISymbol;Acc:MGI:1925835]	269424	Q6ZPI0_x000D_	UP
ENSMUSG00000047428	418.185	4.20756	832.163	197.778	7.62774	4.25e-188	1.83e-185	17	46297421	46303271	+	2113	Dlk2	GO:0005112;GO:0005509;GO:0005509;GO:0005886;GO:0007219;GO:0016020;GO:0016021;GO:0045598;GO:0045746;GO:0045746;GO:0005112;GO:0005509;GO:0005509;GO:0005886;GO:0007219;GO:0016020;GO:0016021;GO:0045598;GO:0045746;GO:0045746;GO:0005112;GO:0005509;GO:0005509;GO:0005886;GO:0007219;GO:0016020;GO:0016021;GO:0045598;GO:0045746;GO:0045746;GO:0045746;	-	-	NOG301288	-	delta like non-canonical Notch ligand 2 [Source:MGISymbol;Acc:MGI:2146838]	106565	Q8K1E3_x000D_	UP
ENSMUSG00000039903	2519.03	283.104	4754.96	16.7958	4.07003	4.26e-185	1.79e-182	16	90826719	90905109	+	3806	Eva1c	GO:0016020;GO:0016021;GO:0030246;GO:0030246;GO:0005576;GO:0005576;GO:0005576;GO:0005886;GO:0008150;GO:0008201;GO:0008201;GO:0008201;GO:0016020;GO:0016021;GO:0030246;GO:0030246;GO:0030246;GO:0016020;GO:0016021;GO:0030246;GO:0030246;GO:0005576;GO:0005576;GO:0005886;GO:0008150;GO:0008201;GO:0008201;GO:0016020;GO:0016021;GO:0030246;GO:0030246;GO:0030246;GO:0030246;GO:0030246;	-	-	NOG287161	-	eva-1 homolog C (C. elegans) [Source:MGISymbol;Acc:MGI:1918217]	70967	P58659;Q8CAX0_x000D_	UP
ENSMUSG00000041020	1548.92	16.2453	3081.6	189.692	7.56751	2.65e-182	1.09e-179	X	159414572	159498757	+	4121	Map7d2	GO:0000226;GO:0000226;GO:0000226;GO:0015630;GO:0015630;GO:0015630;GO:0000226;GO:0000226;GO:0015630;GO:0015630;GO:0000226;GO:0000226;GO:0000226;GO:0015630;GO:0015630;GO:0015630;GO:0000226;GO:0000226;GO:0000226;GO:0015630;GO:0015630;GO:0015630;	-	-	NOG127918	S	MAP7 domain containing 2 [Source:MGISymbol;Acc:MGI:1917474]	78283	A2AG50_x000D_	UP
ENSMUSG00000048482	210.722	0.76456	420.679	550.224	9.10388	4.16e-181	1.67e-178	2	109674700	109727007	+	6217	Bdnf	GO:0001657;GO:0001662;GO:0005102;GO:0005102;GO:0005169;GO:0005515;GO:0005576;GO:0005576;GO:0005615;GO:0005615;GO:0005615;GO:0005737;GO:0005739;GO:0005739;GO:0005788;GO:0006120;GO:0007169;GO:0007214;GO:0007399;GO:0007406;GO:0007411;GO:0007412;GO:0007416;GO:0007416;GO:0007422;GO:0007611;GO:0007612;GO:0007613;GO:0007623;GO:0007631;GO:0008021;GO:0008021;GO:0008038;GO:0008083;GO:0008083;GO:0010832;GO:…	K04355	-	NOG45248	-	brain derived neurotrophic factor [Source:MGISymbol;Acc:MGI:88145]	12064	P21237;Q541P3_x000D_	UP
ENSMUSG00000021765	4637.61	235.968	9039.26	38.3072	5.25954	2.62e-179	1.03e-176	13	114452290	114458951	-	4589	Fst	GO:0005515;GO:0000122;GO:0001501;GO:0002244;GO:0005515;GO:0005576;GO:0005615;GO:0005615;GO:0005634;GO:0005737;GO:0007275;GO:0007276;GO:0007389;GO:0008585;GO:0030154;GO:0030509;GO:0030510;GO:0031069;GO:0032926;GO:0032926;GO:0038102;GO:0042475;GO:0043395;GO:0043616;GO:0045596;GO:0048185;GO:0048185;GO:0051798;GO:0000122;GO:0000122;GO:0001501;GO:0002244;GO:0002244;GO:0005515;GO:0005576;GO:0005615;GO:…	K04661	-	NOG267610	-	follistatin [Source:MGI Symbol;Acc:MGI:95586]"	14313	P47931;Q8BNY0_x000D_	UP
ENSMUSG00000032013	221.621	2.71921	440.522	162.004	7.33989	7.68e-179	2.96e-176	9	43310848	43336115	+	3473	Trim29	GO:0000122;GO:0002039;GO:0002376;GO:0005737;GO:0005737;GO:0005764;GO:0008270;GO:0008270;GO:0042802;GO:0042802;GO:0045087;GO:0046872;GO:1900181;	K12010	-	NOG149777	S	tripartite motif-containing 29 [Source:MGISymbol;Acc:MGI:1919419]	72169	Q8R2Q0_x000D_	UP
ENSMUSG00000025496	886.016	4.57067	1767.46	386.697	8.59506	2.1e-176	7.76e-174	7	141292006	141296464	+	3381	Drd4	GO:0000187;GO:0000187;GO:0001591;GO:0001591;GO:0001591;GO:0001662;GO:0001963;GO:0001975;GO:0004930;GO:0004930;GO:0004930;GO:0004930;GO:0004952;GO:0004952;GO:0004952;GO:0004952;GO:0004993;GO:0005737;GO:0005886;GO:0005886;GO:0005886;GO:0005887;GO:0005887;GO:0005887;GO:0005887;GO:0005887;GO:0005887;GO:0005938;GO:0007165;GO:0007186;GO:0007186;GO:0007186;GO:0007187;GO:0007195;GO:0007195;GO:0007195;GO:…	K04147	-	NOG256691	-	dopamine receptor D4 [Source:MGISymbol;Acc:MGI:94926]	13491	P51436_x000D_	UP
ENSMUSG00000032625	1939.8	252.907	3626.69	14.34	3.84197	3.55e-176	1.29e-173	6	12311610	12749410	-	13737	Thsd7a	GO:0016020;GO:0016021;GO:0005886;GO:0016020;GO:0016021;	-	-	-	-	"thrombospondin, type I, domain containing 7A[Source:MGI Symbol;Acc:MGI:2685683]"	330267	Q69ZU6;E9QNR5_x000D_	UP
ENSMUSG00000045573	4284.71	510.109	8059.31	15.7992	3.98178	5.86e-176	2.09e-173	4	4133531	4138819	-	1634	Penk	GO:0001515;GO:0001649;GO:0001662;GO:0001666;GO:0001964;GO:0002118;GO:0005576;GO:0005886;GO:0007218;GO:0007218;GO:0007218;GO:0007218;GO:0007268;GO:0007568;GO:0007600;GO:0007626;GO:0009314;GO:0009617;GO:0009636;GO:0014009;GO:0019233;GO:0030424;GO:0030424;GO:0030425;GO:0030425;GO:0030425;GO:0031628;GO:0032280;GO:0032280;GO:0032355;GO:0032496;GO:0034592;GO:0034592;GO:0034599;GO:0035094;GO:0035641;GO:…	K18832	-	NOG40630	J	preproenkephalin [Source:MGISymbol;Acc:MGI:104629]	18619	P22005_x000D_	UP
ENSMUSG00000043635	833.532	84.0036	1583.06	18.8452	4.23612	3.18e-175	1.11e-172	5	89677087	89883334	-	5430	Adamts3	GO:0001701;GO:0004175;GO:0004222;GO:0004222;GO:0005615;GO:0006508;GO:0006508;GO:0008233;GO:0008233;GO:0008233;GO:0008237;GO:0008237;GO:0010573;GO:0016485;GO:0032964;GO:1900748;GO:0001701;GO:0004175;GO:0004175;GO:0004222;GO:0004222;GO:0005615;GO:0005615;GO:0006508;GO:0006508;GO:0008233;GO:0008233;GO:0008233;GO:0008237;GO:0008237;GO:0010573;GO:0010573;GO:0016485;GO:0016485;GO:0032964;GO:0032964;GO:…	K08619	EC:3.4.24.-	-	-	"a disintegrin-like and metallopeptidase (reprolysintype) with thrombospondin type 1 motif, 3 [Source:MGISymbol;Acc:MGI:3045353]"	330119	G3X9D2_x000D_	UP
ENSMUSG00000034926	3178.4	452.463	5904.33	13.0493	3.7059	5.34e-175	1.83e-172	4	106561038	106589113	+	4028	Dhcr24	GO:0000139;GO:0000246;GO:0000246;GO:0000246;GO:0005634;GO:0005634;GO:0005634;GO:0005634;GO:0005737;GO:0005737;GO:0005737;GO:0005783;GO:0005783;GO:0005783;GO:0005789;GO:0005794;GO:0005829;GO:0005829;GO:0005856;GO:0005856;GO:0006629;GO:0006694;GO:0006695;GO:0006695;GO:0006695;GO:0006979;GO:0006979;GO:0007265;GO:0007265;GO:0008104;GO:0008202;GO:0008202;GO:0008202;GO:0008202;GO:0008203;GO:0008203;GO:…	-	-	COG0277	C	24-dehydrocholesterol reductase [Source:MGISymbol;Acc:MGI:1922004]	-	-_x000D_	UP
ENSMUSG00000056133	618.291	18.6695	1217.91	65.2354	6.02758	7.34e-175	2.47e-172	17	7362815	7385464	-	2945	Unc93a2	GO:0003674;GO:0005886;GO:0008150;GO:0016020;GO:0016021;GO:0003674;GO:0005886;GO:0008150;GO:0016020;GO:0016021;	-	-	NOG327016	-	unc-93 homolog A2 [Source:MGISymbol;Acc:MGI:3712668]	667055	B2RWK3_x000D_	UP
ENSMUSG00000019970	11390.4	975.872	21804.9	22.344	4.48182	2.72e-172	8.97e-170	10	21882184	21999903	+	4903	Sgk1	GO:0000166;GO:0004672;GO:0004672;GO:0004672;GO:0004674;GO:0004674;GO:0004674;GO:0004674;GO:0004674;GO:0004712;GO:0004712;GO:0005515;GO:0005515;GO:0005524;GO:0005524;GO:0005524;GO:0005623;GO:0005634;GO:0005634;GO:0005634;GO:0005737;GO:0005737;GO:0005737;GO:0005739;GO:0005783;GO:0005789;GO:0005829;GO:0005829;GO:0005829;GO:0005886;GO:0006468;GO:0006468;GO:0006468;GO:0006883;GO:0006915;GO:0006974;GO:…	K13302	EC:2.7.11.1	COG0515	T	serum/glucocorticoid regulated kinase 1 [Source:MGISymbol;Acc:MGI:1340062]	20393	Q9WVC6_x000D_	UP
ENSMUSG00000038292	557.088	4.57797	1109.6	242.378	7.92111	3.58e-170	1.16e-167	7	45183624	45204892	-	2365	Ccdc155	GO:0000724;GO:0000781;GO:0000800;GO:0005515;GO:0005515;GO:0005623;GO:0005634;GO:0005640;GO:0005640;GO:0005694;GO:0007015;GO:0007129;GO:0007283;GO:0016020;GO:0016021;GO:0034397;GO:0034397;GO:0034397;GO:0034993;GO:0034993;GO:0034993;GO:0042802;GO:0048477;GO:0051225;GO:0051321;GO:0051653;GO:0070840;GO:0090172;GO:0090220;GO:0090619;	K22595	-	NOG75929	-	coiled-coil domain containing 155 [Source:MGISymbol;Acc:MGI:2687329]	384619	Q80VJ8_x000D_	UP
ENSMUSG00000062444	522.739	1037.43	8.04664	0.00775631	-7.01041	4.99e-170	1.59e-167	7	81460399	81493925	-	7694	Ap3b2	GO:0005794;GO:0005802;GO:0006886;GO:0006886;GO:0006886;GO:0008089;GO:0015031;GO:0016020;GO:0016192;GO:0016192;GO:0016192;GO:0016192;GO:0030117;GO:0030117;GO:0030123;GO:0030123;GO:0030665;GO:0031410;GO:0048490;GO:0048490;GO:1904115;GO:0005737;GO:0006886;GO:0015031;GO:0016020;GO:0016192;GO:0030117;GO:0030123;GO:0030123;GO:0005737;GO:0006886;GO:0015031;GO:0016020;GO:0016192;GO:0030117;GO:0030123;GO:…	K12397	-	COG5096	U	"adaptor-related protein complex 3, beta 2 subunit[Source:MGI Symbol;Acc:MGI:1100869]"	11775	Q9JME5_x000D_	DOWN
ENSMUSG00000046056	3230.6	137.994	6323.22	45.8224	5.51798	3.49e-169	1.09e-166	7	30751471	30756134	+	3625	Sbsn	-	-	-	NOG131107	G	suprabasin [Source:MGI Symbol;Acc:MGI:2446326]"	282619	Q8CIT9;A0A0R4J2A5_x000D_	UP
ENSMUSG00000025742	7170.41	901.872	13438.9	14.9012	3.89735	5.6e-167	1.73e-164	X	167346322	167382749	-	3873	Prps2	GO:0000166;GO:0000287;GO:0000287;GO:0000287;GO:0002189;GO:0002189;GO:0004749;GO:0004749;GO:0004749;GO:0004749;GO:0004749;GO:0005524;GO:0005524;GO:0005524;GO:0005737;GO:0006015;GO:0006015;GO:0006015;GO:0006164;GO:0006167;GO:0009116;GO:0009116;GO:0009156;GO:0009156;GO:0009165;GO:0009165;GO:0009165;GO:0009165;GO:0009165;GO:0016208;GO:0016301;GO:0016310;GO:0016740;GO:0019003;GO:0019693;GO:0030246;GO:…	K00948	EC:2.7.6.1	COG0462	F	phosphoribosyl pyrophosphate synthetase 2[Source:MGI Symbol;Acc:MGI:97776]	110639	Q9CS42_x000D_	UP
ENSMUSG00000032281	1301.66	8.43065	2594.88	307.791	8.26581	2.39e-164	7.25e-162	9	54604877	54661870	-	3604	Acsbg1	GO:0000038;GO:0000038;GO:0000038;GO:0000166;GO:0001676;GO:0001676;GO:0001676;GO:0003824;GO:0003824;GO:0003996;GO:0004467;GO:0004467;GO:0004467;GO:0004467;GO:0005524;GO:0005737;GO:0005737;GO:0005737;GO:0005783;GO:0005886;GO:0005886;GO:0005886;GO:0006629;GO:0006631;GO:0016020;GO:0016874;GO:0031410;GO:0031957;GO:0031957;GO:0031957;GO:0042759;GO:0043231;GO:0051384;GO:0102391;	K15013	EC:6.2.1.3	COG1022	I	acyl-CoA synthetase bubblegum family member 1[Source:MGI Symbol;Acc:MGI:2385656]	94180	Q99PU5_x000D_	UP
ENSMUSG00000031465	6824.32	159.909	13488.7	84.3526	6.39836	1.27e-163	3.79e-161	8	18690263	18741562	-	3690	Angpt2	GO:0001525;GO:0001525;GO:0001525;GO:0001666;GO:0001974;GO:0005172;GO:0005515;GO:0005576;GO:0005615;GO:0005615;GO:0005615;GO:0005615;GO:0005634;GO:0005634;GO:0005886;GO:0005886;GO:0007169;GO:0007275;GO:0007281;GO:0007492;GO:0009314;GO:0009612;GO:0009749;GO:0010467;GO:0010467;GO:0010812;GO:0014070;GO:0014823;GO:0016525;GO:0030097;GO:0030154;GO:0030971;GO:0030971;GO:0030971;GO:0030971;GO:0031100;GO:…	K05466	-	NOG298026	-	angiopoietin 2 [Source:MGI Symbol;Acc:MGI:1202890]"	11601	O35608;B9EHQ4_x000D_	UP
ENSMUSG00000058624	2239.44	340.424	4138.45	12.1568	3.60369	3.12e-162	9.15e-160	19	21391307	21473445	-	6235	Gda	GO:0005515;GO:0006147;GO:0006147;GO:0006147;GO:0008270;GO:0008270;GO:0008270;GO:0008270;GO:0008892;GO:0008892;GO:0008892;GO:0008892;GO:0008892;GO:0016787;GO:0016787;GO:0016787;GO:0016810;GO:0016810;GO:0019239;GO:0031116;GO:0046098;GO:0046872;GO:0006147;GO:0006147;GO:0006147;GO:0008270;GO:0008270;GO:0008270;GO:0008892;GO:0008892;GO:0008892;GO:0016787;GO:0016787;GO:0016787;GO:0016810;GO:0016810;GO:…	K01487	EC:3.5.4.3	COG0402	F	guanine deaminase [Source:MGISymbol;Acc:MGI:95678]	14544	Q9R111;Q548F2_x000D_	UP
ENSMUSG00000039701	5865.53	360.942	11370.1	31.5012	4.97734	3.91e-161	1.13e-158	3	122931493	122984510	-	12572	Usp53	GO:0001508;GO:0005515;GO:0005911;GO:0005911;GO:0005923;GO:0006508;GO:0006915;GO:0007605;GO:0007605;GO:0010996;GO:0010996;GO:0016579;GO:0030054;GO:0036459;GO:0051402;GO:0016579;GO:0036459;GO:0016579;GO:0016579;GO:0036459;GO:0036459;GO:0001508;GO:0005515;GO:0005911;GO:0005911;GO:0005923;GO:0006508;GO:0006915;GO:0007605;GO:0007605;GO:0010996;GO:0010996;GO:0016579;GO:0016579;GO:0030054;GO:0036459;GO:…	-	-	NOG291259	-	ubiquitin specific peptidase 53 [Source:MGISymbol;Acc:MGI:2139607]	99526	P15975_x000D_	UP
ENSMUSG00000026796	8498.01	1451.7	15544.3	10.7077	3.42057	1.51e-160	4.31e-158	2	32876114	32925254	+	4672	Fam129b	GO:0003713;GO:0003713;GO:0005654;GO:0005737;GO:0005737;GO:0005737;GO:0005829;GO:0005829;GO:0005829;GO:0005886;GO:0005886;GO:0005912;GO:0005912;GO:0005912;GO:0008285;GO:0008285;GO:0016020;GO:0030054;GO:0032274;GO:0032274;GO:0043066;GO:0043066;GO:0045892;GO:0045892;GO:0045893;GO:0045893;GO:2000279;GO:2000279;GO:2000679;GO:2000679;	-	-	NOG46977	O	"family with sequence similarity 129, member B[Source:MGI Symbol;Acc:MGI:2442910]"	227737	Q8R1F1_x000D_	UP
ENSMUSG00000037679	11406.6	1225.08	21588	17.6218	4.13929	6.41e-160	1.8e-157	12	112588784	112615557	+	4871	Inf2	GO:0003779;GO:0003779;GO:0016043;GO:0016043;GO:0017048;GO:0017048;GO:0030036;GO:0030036;GO:0048471;GO:0090140;GO:0003779;GO:0003779;GO:0030036;GO:0030036;	-	-	-	-	"inverted formin, FH2 and WH2 domain containing[Source:MGI Symbol;Acc:MGI:1917685]"	70435	Q0GNC1;E9QLA5_x000D_	UP
ENSMUSG00000028640	681.642	59.9914	1303.29	21.7246	4.44126	8.02e-159	2.21e-156	2	172549593	172558622	+	3679	Tfap2c	GO:0000122;GO:0000977;GO:0000977;GO:0000978;GO:0000981;GO:0000981;GO:0001227;GO:0001228;GO:0001829;GO:0001942;GO:0003334;GO:0003677;GO:0003677;GO:0003700;GO:0003700;GO:0003700;GO:0005515;GO:0005634;GO:0005634;GO:0005634;GO:0005634;GO:0005654;GO:0005739;GO:0006355;GO:0006355;GO:0006355;GO:0006357;GO:0006357;GO:0019827;GO:0021877;GO:0021987;GO:0030154;GO:0030718;GO:0035019;GO:0040029;GO:0042127;GO:…	K09177	-	NOG300693	-	"transcription factor AP-2, gamma [Source:MGISymbol;Acc:MGI:106032]"	21420	Q61312;Q3ULB3;A0A023UF19_x000D_	UP
ENSMUSG00000109293	360.296	13.3556	707.237	52.9544	5.72668	1.35e-158	3.67e-156	3	89361975	89377549	+	2285	Dcst2	GO:0003674;GO:0005575;GO:0008150;GO:0016020;GO:0016021;GO:0016021;GO:0016021;	-	-	-	-	DC-STAMP domain containing 2 [Source:MGISymbol;Acc:MGI:2685606]	329702	A0A140LIJ0_x000D_	UP
ENSMUSG00000000628	2515.1	361.12	4669.08	12.9294	3.69259	1.13e-155	3.03e-153	6	82725025	82774454	-	5969	Hk2	GO:0000166;GO:0001666;GO:0001678;GO:0001678;GO:0001678;GO:0002931;GO:0002931;GO:0003824;GO:0004340;GO:0004340;GO:0004340;GO:0004340;GO:0004340;GO:0004396;GO:0004396;GO:0004396;GO:0004396;GO:0004396;GO:0004396;GO:0005515;GO:0005524;GO:0005524;GO:0005524;GO:0005524;GO:0005524;GO:0005536;GO:0005536;GO:0005536;GO:0005536;GO:0005623;GO:0005737;GO:0005739;GO:0005739;GO:0005739;GO:0005741;GO:0005741;GO:…	K00844	EC:2.7.1.1	COG5026	G	hexokinase 2 [Source:MGI Symbol;Acc:MGI:1315197]"	15277	O08528_x000D_	UP
ENSMUSG00000050276	1523.94	0.143388	3047.74	21255.2	14.3755	2.14e-155	5.65e-153	7	143763710	143766993	-	1990	Mrgprg	GO:0004930;GO:0004930;GO:0004930;GO:0004930;GO:0005886;GO:0007165;GO:0007186;GO:0007186;GO:0007186;GO:0007186;GO:0016020;GO:0016021;GO:0016021;GO:0016021;GO:0004930;GO:0004930;GO:0004930;GO:0007165;GO:0007186;GO:0007186;GO:0007186;GO:0016020;GO:0016021;GO:0016021;GO:0016021;	K08395	-	NOG84039	-	"MAS-related GPR, member G [Source:MGISymbol;Acc:MGI:3033145]"	381974	Q91ZB5_x000D_	UP
ENSMUSG00000027074	2939.89	491.042	5388.74	10.9741	3.45603	7.17e-155	1.87e-152	2	84936579	84958509	+	4464	Slc43a3	GO:0016020;GO:0016021;GO:0016020;GO:0016021;GO:0016020;GO:0016021;GO:0016020;GO:0016021;GO:0055085;GO:0055085;	K08230	-	NOG71084	R	"solute carrier family 43, member 3 [Source:MGISymbol;Acc:MGI:1931054]"	58207	A2AVZ9_x000D_	UP
ENSMUSG00000027460	2320.77	24.4405	4617.1	188.912	7.56157	1.87e-154	4.8e-152	2	151911210	151945337	+	2335	Angpt4	GO:0001525;GO:0001525;GO:0001525;GO:0005172;GO:0005576;GO:0005615;GO:0005615;GO:0007171;GO:0007219;GO:0007492;GO:0010595;GO:0010595;GO:0016525;GO:0016525;GO:0030297;GO:0030297;GO:0030971;GO:0030971;GO:0030971;GO:0030971;GO:0043066;GO:0043066;GO:0043536;GO:0043536;GO:0043537;GO:0043537;GO:0045766;GO:0045766;GO:0048014;GO:0050731;GO:0050731;GO:0071456;	K05467	-	NOG273522	-	angiopoietin 4 [Source:MGI Symbol;Acc:MGI:1336887]"	11602	Q9WVH6;Q3V0P7_x000D_	UP
ENSMUSG00000019558	7523.13	1338.77	13707.5	10.2388	3.35598	2.16e-154	5.49e-152	X	73673150	73682502	+	5210	Slc6a8	GO:0005308;GO:0005308;GO:0005309;GO:0005309;GO:0005309;GO:0005309;GO:0005328;GO:0005328;GO:0005332;GO:0005886;GO:0005887;GO:0005887;GO:0006811;GO:0006814;GO:0006836;GO:0006836;GO:0015220;GO:0015220;GO:0015293;GO:0015812;GO:0015871;GO:0015881;GO:0015881;GO:0015881;GO:0016020;GO:0016020;GO:0016020;GO:0016021;GO:0016021;GO:0016021;GO:0042165;GO:0043005;GO:0098978;GO:0098978;GO:0099055;GO:0099055;GO:…	K05041	-	COG0733	P	"solute carrier family 6 (neurotransmittertransporter, creatine), member 8 [Source:MGISymbol;Acc:MGI:2147834]"	102857	Q8VBW1_x000D_	UP
ENSMUSG00000020181	550.453	59.7881	1041.12	17.4134	4.12213	3.75e-152	9.38e-150	10	109681259	110456204	-	16536	Nav3	GO:0005515;GO:0005524;GO:0005524;GO:0007026;GO:0008017;GO:0022008;GO:0022008;GO:0030336;GO:0031116;GO:0032703;GO:1905929;GO:1990752;GO:0005515;GO:0005524;GO:0022008;GO:0005524;GO:0022008;	-	-	-	-	neuron navigator 3 [Source:MGISymbol;Acc:MGI:2183703]	260315	E9QMF5_x000D_	UP
ENSMUSG00000030114	216.218	7.5241	424.912	56.4734	5.8195	6.69e-150	1.65e-147	6	122270596	122282882	-	1414	Klrg1	GO:0002376;GO:0005886;GO:0005886;GO:0007166;GO:0016020;GO:0016021;GO:0030246;GO:0030246;GO:0043231;GO:0043231;GO:0045087;	K10076	-	NOG283577	-	"killer cell lectin-like receptor subfamily G,member 1 [Source:MGI Symbol;Acc:MGI:1355294]"	50928	O88713_x000D_	UP
ENSMUSG00000045659	2161.14	368.549	3953.72	10.7278	3.42328	3.99e-149	9.7e-147	7	116123485	116308376	-	12933	Plekha7	GO:0005515;GO:0005654;GO:0005737;GO:0005813;GO:0005813;GO:0005815;GO:0005829;GO:0005856;GO:0005911;GO:0005912;GO:0005915;GO:0005915;GO:0030054;GO:0030054;GO:0044331;GO:0045218;GO:0045218;GO:0046930;GO:0046930;GO:0046931;GO:0046931;GO:0070097;GO:0070097;GO:0090136;GO:0090136;GO:0005515;GO:0005515;GO:0005654;GO:0005654;GO:0005737;GO:0005813;GO:0005813;GO:0005815;GO:0005829;GO:0005829;GO:0005856;GO:…	-	-	NOG309520	-	"pleckstrin homology domain containing, family Amember 7 [Source:MGI Symbol;Acc:MGI:2445094]"	233765	Q3UIL6_x000D_	UP
ENSMUSG00000017446	2814.22	418.132	5210.31	12.4609	3.63934	2.75e-148	6.6e-146	11	118428203	118449963	+	3131	C1qtnf1	GO:0005515;GO:0005515;GO:0005518;GO:0005518;GO:0005576;GO:0005581;GO:0005615;GO:0005615;GO:0005623;GO:0005887;GO:0005887;GO:0007204;GO:0007204;GO:0010544;GO:0010544;GO:0010628;GO:0010628;GO:0010906;GO:0042802;GO:0043410;GO:0051897;GO:0090331;GO:0090331;GO:2000860;GO:2000860;GO:0005515;GO:0005515;GO:0005518;GO:0005576;GO:0005581;GO:0005615;GO:0005623;GO:0005887;GO:0007204;GO:0010544;GO:0010628;GO:…	-	-	NOG44388	-	C1q and tumor necrosis factor related protein 1[Source:MGI Symbol;Acc:MGI:1919254]	56745	Q9QXP7;A0A3B0J1J8_x000D_	UP
ENSMUSG00000033227	1127.2	171.204	2083.2	12.1679	3.60501	5e-148	1.19e-145	1	74771892	74785322	+	2192	Wnt6	GO:0001658;GO:0005102;GO:0005102;GO:0005102;GO:0005109;GO:0005576;GO:0005576;GO:0005576;GO:0005615;GO:0005788;GO:0007165;GO:0007267;GO:0007275;GO:0007275;GO:0007275;GO:0009798;GO:0009887;GO:0009986;GO:0010628;GO:0010628;GO:0016055;GO:0016055;GO:0016055;GO:0016055;GO:0016055;GO:0030182;GO:0031012;GO:0042475;GO:0042475;GO:0045165;GO:0045893;GO:0060684;GO:0070172;GO:0070172;GO:0072079;GO:0072080;	K00445	-	NOG246444	-	"wingless-type MMTV integration site family, member6 [Source:MGI Symbol;Acc:MGI:98960]"	22420	P22727_x000D_	UP
ENSMUSG00000020451	6442.95	1210.89	11675	9.6417	3.26929	2.17e-147	5.07e-145	11	3344256	3409189	-	6099	Limk2	GO:0000166;GO:0004672;GO:0004672;GO:0004672;GO:0004674;GO:0004674;GO:0004674;GO:0005515;GO:0005515;GO:0005524;GO:0005524;GO:0005524;GO:0005634;GO:0005634;GO:0005737;GO:0005737;GO:0005737;GO:0005801;GO:0006468;GO:0006468;GO:0006468;GO:0006468;GO:0007283;GO:0016301;GO:0016310;GO:0016740;GO:0030036;GO:0030953;GO:0030953;GO:0046872;GO:0060322;GO:0061303;GO:0072686;GO:0072686;GO:0004672;GO:0004672;GO:…	K05744	EC:2.7.11.1	COG0515	T	LIM motif-containing protein kinase 2 [Source:MGISymbol;Acc:MGI:1197517]	16886	O54785;Q8BS94_x000D_	UP
ENSMUSG00000025027	7149.01	1350.76	12947.3	9.58516	3.2608	2.57e-147	5.93e-145	19	52931926	53040214	-	9234	Xpnpep1	GO:0006508;GO:0016787;GO:0016787;GO:0016787;GO:0046872;GO:0070006;GO:0070006;GO:0006508;GO:0016787;GO:0016787;GO:0016787;GO:0046872;GO:0070006;GO:0070006;GO:0004177;GO:0004177;GO:0005737;GO:0005737;GO:0005737;GO:0005829;GO:0006508;GO:0006508;GO:0006508;GO:0008233;GO:0008237;GO:0010815;GO:0010815;GO:0016787;GO:0016787;GO:0016787;GO:0030145;GO:0030145;GO:0042803;GO:0046872;GO:0070006;GO:0070006;GO:…	K01262	EC:3.4.11.9	COG0006	E	"X-prolyl aminopeptidase (aminopeptidase P) 1,soluble [Source:MGI Symbol;Acc:MGI:2180003]"	170750	Q6P1B1;Q3UE92_x000D_	UP
ENSMUSG00000032726	695.132	1.36024	1388.9	1021.07	9.99587	3.58e-147	8.17e-145	4	123312645	123343252	-	2405	Bmp8a	GO:0001503;GO:0001649;GO:0002024;GO:0005125;GO:0005125;GO:0005125;GO:0005576;GO:0005615;GO:0005615;GO:0007179;GO:0007275;GO:0007281;GO:0007283;GO:0008083;GO:0008083;GO:0008083;GO:0010862;GO:0030154;GO:0030509;GO:0046676;GO:0051216;GO:0060395;GO:0070700;GO:0097009;GO:0001503;GO:0001649;GO:0002024;GO:0005125;GO:0005125;GO:0005125;GO:0005576;GO:0005615;GO:0005615;GO:0007165;GO:0007179;GO:0007275;GO:…	K16622	-	NOG323541	-	bone morphogenetic protein 8a [Source:MGISymbol;Acc:MGI:104515]	12163	P34821;Q80VZ0;Q3TZB2_x000D_	UP
ENSMUSG00000047446	2653.92	468.965	4838.88	10.3182	3.36712	8.87e-147	2e-144	12	40005447	40038025	-	7701	Arl4a	GO:0000166;GO:0005525;GO:0005525;GO:0000166;GO:0005525;GO:0005525;GO:0000166;GO:0003924;GO:0005525;GO:0005525;GO:0005525;GO:0005525;GO:0005525;GO:0005525;GO:0005634;GO:0005634;GO:0005634;GO:0005654;GO:0005654;GO:0005730;GO:0005730;GO:0005730;GO:0005737;GO:0005737;GO:0005829;GO:0005829;GO:0005886;GO:0005886;GO:0005886;GO:0005886;GO:0006886;GO:0016020;GO:0016192;GO:0050873;GO:0000166;GO:0003924;GO:…	K07945	-	COG1100	R	ADP-ribosylation factor-like 4A [Source:MGISymbol;Acc:MGI:99437]	11861	P61213_x000D_	UP
ENSMUSG00000020598	449.202	45.9205	852.483	18.5643	4.21446	5.84e-146	1.29e-143	12	44328885	44601964	+	13358	Nrcam	GO:0005515;GO:0005515;GO:0005515;GO:0005515;GO:0005576;GO:0005886;GO:0005886;GO:0005886;GO:0005886;GO:0007155;GO:0007156;GO:0007411;GO:0007411;GO:0007417;GO:0008104;GO:0010975;GO:0016020;GO:0016021;GO:0019227;GO:0030424;GO:0030424;GO:0030424;GO:0030506;GO:0030506;GO:0031290;GO:0033268;GO:0034113;GO:0042995;GO:0043194;GO:0045162;GO:0045162;GO:0045202;GO:0070593;GO:0086080;GO:0098609;GO:0098632;GO:…	K06756	-	NOG293951	-	neuronal cell adhesion molecule [Source:MGISymbol;Acc:MGI:104750]	319504	Q810U4;Q6QRP1_x000D_	UP
ENSMUSG00000059256	5194.8	18.9168	10370.7	548.225	9.09862	5.87e-146	1.29e-143	14	56129556	56132608	-	964	Gzmd	GO:0004252;GO:0004252;GO:0005737;GO:0006508;GO:0006508;GO:0006508;GO:0008233;GO:0008236;GO:0008626;GO:0016787;GO:0019835;	-	-	COG5640	O	granzyme D [Source:MGI Symbol;Acc:MGI:109255]"	14941	P11033_x000D_	UP
ENSMUSG00000068536	657.582	0.153418	1315.01	8571.45	13.0653	1.19e-144	2.59e-142	6	48974963	48978746	+	2733	Doxl2	GO:0005507;GO:0005507;GO:0005507;GO:0005886;GO:0008131;GO:0008131;GO:0008131;GO:0009308;GO:0009308;GO:0009308;GO:0009308;GO:0016491;GO:0046677;GO:0046872;GO:0048038;GO:0048038;GO:0052597;GO:0055114;GO:0055114;GO:0055114;GO:0005507;GO:0005507;GO:0005886;GO:0008131;GO:0008131;GO:0009308;GO:0009308;GO:0009308;GO:0016491;GO:0046677;GO:0046872;GO:0048038;GO:0052597;GO:0055114;GO:0055114;	-	-	-	-	diamine oxidase-like protein 2 [Source:MGISymbol;Acc:MGI:3618290]	243376	Q6IMK7_x000D_	UP
ENSMUSG00000022122	2163.32	380.955	3945.69	10.3574	3.37259	1.93e-144	4.15e-142	14	103814625	103844402	-	4266	Ednrb	GO:0000122;GO:0000122;GO:0000122;GO:0001755;GO:0001934;GO:0001934;GO:0004930;GO:0004930;GO:0004930;GO:0004962;GO:0004962;GO:0004962;GO:0004962;GO:0004962;GO:0005515;GO:0005623;GO:0005886;GO:0005886;GO:0005886;GO:0005886;GO:0006885;GO:0007165;GO:0007186;GO:0007186;GO:0007186;GO:0007186;GO:0007200;GO:0007200;GO:0007204;GO:0007204;GO:0007422;GO:0007497;GO:0007568;GO:0008217;GO:0008217;GO:0008217;GO:…	K04198	-	NOG278704	-	endothelin receptor type B [Source:MGISymbol;Acc:MGI:102720]	13618	P48302_x000D_	UP
ENSMUSG00000034762	420.511	42.3728	798.649	18.8482	4.23635	2.68e-144	5.7e-142	4	107434591	107635061	+	3645	Glis1	GO:0000977;GO:0000977;GO:0005634;GO:0005634;GO:0006357;GO:0006357;GO:0000122;GO:0000122;GO:0000977;GO:0000977;GO:0000977;GO:0000977;GO:0000981;GO:0001227;GO:0001228;GO:0001649;GO:0003676;GO:0003676;GO:0003677;GO:0003677;GO:0005634;GO:0005634;GO:0005634;GO:0005634;GO:0005634;GO:0006357;GO:0006357;GO:0006357;GO:0010454;GO:0030154;GO:0045444;GO:0045893;GO:0045944;GO:0045944;GO:0045944;GO:0046872;GO:…	K09232	-	COG5048	R	GLIS family zinc finger 1 [Source:MGISymbol;Acc:MGI:2386723]	230587	Q8K1M4_x000D_	UP
ENSMUSG00000037621	4164.38	189.982	8138.77	42.8398	5.42088	3.98e-143	8.37e-141	6	72206177	72235577	-	2507	Atoh8	GO:0003700;GO:0006355;GO:0030154;GO:0046983;GO:0001704;GO:0001937;GO:0001937;GO:0001937;GO:0003677;GO:0003700;GO:0003700;GO:0003700;GO:0003700;GO:0003700;GO:0005634;GO:0005634;GO:0005634;GO:0005654;GO:0005654;GO:0005737;GO:0006355;GO:0006355;GO:0007275;GO:0007399;GO:0008134;GO:0010595;GO:0010595;GO:0010595;GO:0010629;GO:0010629;GO:0016607;GO:0030154;GO:0030154;GO:0030154;GO:0033613;GO:0035148;GO:…	K09084	-	NOG311369	-	atonal bHLH transcription factor 8 [Source:MGISymbol;Acc:MGI:1918343]	71093	Q99NA2_x000D_	UP
ENSMUSG00000035615	610.04	43.5157	1176.56	27.0377	4.7569	7.4e-143	1.54e-140	4	45184875	45285936	+	5324	Frmpd1	GO:0005515;GO:0003674;GO:0005515;GO:0005737;GO:0005829;GO:0005856;GO:0005856;GO:0005886;GO:0005886;GO:0005886;GO:0005938;GO:0005938;GO:0007165;GO:0007165;GO:0008277;GO:0016020;GO:0032991;GO:0090150;GO:0003674;GO:0005515;GO:0005737;GO:0005829;GO:0005856;GO:0005856;GO:0005886;GO:0005886;GO:0005886;GO:0005886;GO:0005938;GO:0005938;GO:0005938;GO:0007165;GO:0007165;GO:0008277;GO:0008277;GO:0016020;GO:…	-	-	NOG237011	-	FERM and PDZ domain containing 1 [Source:MGISymbol;Acc:MGI:2446274]	666060	A2AKB4_x000D_	UP
ENSMUSG00000074796	346.759	29.961	663.557	22.1474	4.46906	4.48e-142	9.2e-140	2	130684113	130697519	-	4998	Slc4a11	GO:0005272;GO:0005272;GO:0005452;GO:0005452;GO:0005623;GO:0005886;GO:0005886;GO:0005886;GO:0006811;GO:0006814;GO:0006814;GO:0006820;GO:0006820;GO:0012506;GO:0012506;GO:0015106;GO:0015106;GO:0015252;GO:0015252;GO:0015293;GO:0015301;GO:0015701;GO:0015701;GO:0016020;GO:0016020;GO:0016020;GO:0016021;GO:0016021;GO:0016021;GO:0016323;GO:0016323;GO:0016323;GO:0016324;GO:0016324;GO:0030003;GO:0030003;GO:…	K13862	-	NOG268067	-	"solute carrier family 4, sodium bicarbonatetransporter-like, member 11 [Source:MGISymbol;Acc:MGI:2138987]"	269356	A2AJN7_x000D_	UP
ENSMUSG00000056749	1410.48	238.586	2582.38	10.8237	3.43612	4.78e-142	9.72e-140	13	52967209	52981073	-	2026	Nfil3	GO:0000122;GO:0000122;GO:0000977;GO:0000977;GO:0000978;GO:0001227;GO:0001227;GO:0003677;GO:0003700;GO:0003700;GO:0003700;GO:0003700;GO:0005515;GO:0005515;GO:0005634;GO:0005634;GO:0005634;GO:0005634;GO:0006351;GO:0006351;GO:0006355;GO:0006355;GO:0006355;GO:0006366;GO:0006366;GO:0006955;GO:0006955;GO:0007623;GO:0007623;GO:0007623;GO:0010628;GO:0045892;GO:0045893;GO:0048511;GO:0071353;	K09059	-	NOG260819	-	"nuclear factor, interleukin 3, regulated[Source:MGI Symbol;Acc:MGI:109495]"	18030	O08750_x000D_	UP
ENSMUSG00000033066	3809.13	724.338	6893.93	9.51756	3.25059	5.88e-142	1.18e-139	11	67455091	67688990	+	11688	Gas7	GO:0005515;GO:0005515;GO:0005515;GO:0005515;	K18618	-	-	-	growth arrest specific 7 [Source:MGISymbol;Acc:MGI:1202388]	14457	Q3U432;Q3U8N2_x000D_	UP
ENSMUSG00000028655	685.455	94.8208	1276.09	13.4579	3.75038	1.71e-141	3.39e-139	4	122946850	122961188	-	2250	Mfsd2a	GO:0003406;GO:0005324;GO:0005324;GO:0005783;GO:0005789;GO:0005886;GO:0005886;GO:0005886;GO:0005887;GO:0005887;GO:0006869;GO:0007420;GO:0007420;GO:0008594;GO:0008643;GO:0008643;GO:0009267;GO:0010867;GO:0014045;GO:0015245;GO:0015293;GO:0015293;GO:0015293;GO:0015908;GO:0015908;GO:0015909;GO:0016020;GO:0016021;GO:0016021;GO:0016021;GO:0021766;GO:0030307;GO:0031999;GO:0034379;GO:0035845;GO:0040014;GO:…	-	-	COG2211	G	major facilitator superfamily domain containing 2A[Source:MGI Symbol;Acc:MGI:1923824]	76574	Q9DA75_x000D_	UP
ENSMUSG00000075602	20072.5	1676.01	38469	22.9527	4.52059	3.24e-141	6.38e-139	15	74994877	74998031	-	1205	Ly6a	GO:0005515;GO:0005886;GO:0005886;GO:0009617;GO:0009897;GO:0016020;GO:0030550;GO:0031225;GO:0033130;GO:0045202;GO:0095500;GO:2000272;GO:0005515;GO:0005886;GO:0005886;GO:0009617;GO:0009897;GO:0016020;GO:0030550;GO:0031225;GO:0033130;GO:0045202;GO:0095500;GO:2000272;GO:0005515;GO:0005886;GO:0005886;GO:0009617;GO:0009897;GO:0016020;GO:0030550;GO:0031225;GO:0033130;GO:0045202;GO:0095500;GO:2000272;GO:…	K06846	-	NOG125401	S	"lymphocyte antigen 6 complex, locus A [Source:MGISymbol;Acc:MGI:107527]"	110454	P05533_x000D_	UP
ENSMUSG00000028755	511.792	61.907	961.677	15.5342	3.95738	1.71e-140	3.32e-138	4	138338424	138367992	-	1035	Cda	GO:0001882;GO:0001882;GO:0001882;GO:0003824;GO:0003824;GO:0004126;GO:0004126;GO:0004126;GO:0004126;GO:0004126;GO:0004126;GO:0005829;GO:0005829;GO:0005829;GO:0008270;GO:0008270;GO:0008270;GO:0008270;GO:0008270;GO:0008270;GO:0009972;GO:0009972;GO:0009972;GO:0009972;GO:0009972;GO:0009972;GO:0016787;GO:0016787;GO:0016787;GO:0030308;GO:0030308;GO:0030308;GO:0042802;GO:0042802;GO:0042803;GO:0042803;GO:…	K01489	EC:3.5.4.5	COG0295	F	cytidine deaminase [Source:MGISymbol;Acc:MGI:1919519]	72269	P56389_x000D_	UP
ENSMUSG00000091243	1741.17	310.515	3171.83	10.2147	3.35258	7.49e-140	1.44e-137	16	65815257	65866368	+	7104	Vgll3	GO:0005634;GO:0005634;GO:0006355;GO:0006355;GO:0005634;GO:0005634;GO:0006355;GO:0006355;	-	-	-	-	vestigial like family member 3 [Source:MGISymbol;Acc:MGI:1920819]	73569	-_x000D_	UP
ENSMUSG00000004207	201607	23486.4	379728	16.168	4.01507	9.63e-140	1.84e-137	10	60277627	60302597	+	2744	Psap	GO:0005615;GO:0005764;GO:0005764;GO:0006629;GO:0006629;GO:0006665;GO:0006665;GO:0007193;GO:0019216;GO:0060736;GO:0060742;GO:0001664;GO:0001865;GO:0002020;GO:0002020;GO:0003335;GO:0004565;GO:0004565;GO:0005515;GO:0005515;GO:0005515;GO:0005543;GO:0005543;GO:0005576;GO:0005576;GO:0005615;GO:0005615;GO:0005615;GO:0005615;GO:0005615;GO:0005737;GO:0005739;GO:0005764;GO:0005764;GO:0005764;GO:0005764;GO:…	K12382	-	NOG269151	-	prosaposin [Source:MGI Symbol;Acc:MGI:97783]"	19156	Q61207;Q3UFE8_x000D_	UP
ENSMUSG00000011256	5307.13	1067.38	9546.88	8.9442	3.16095	5.97e-138	1.13e-135	11	46055992	46147343	+	7115	Adam19	GO:0001890;GO:0004222;GO:0004222;GO:0004222;GO:0004222;GO:0005515;GO:0005515;GO:0005634;GO:0005634;GO:0005794;GO:0005794;GO:0005794;GO:0006508;GO:0006508;GO:0006508;GO:0006509;GO:0006509;GO:0006509;GO:0007507;GO:0008233;GO:0008237;GO:0008237;GO:0008237;GO:0010628;GO:0010628;GO:0016020;GO:0016021;GO:0016021;GO:0016021;GO:0016787;GO:0017124;GO:0017124;GO:0017124;GO:0046872;GO:0062023;GO:2000049;GO:…	K08608	EC:3.4.24.-	NOG294463	-	a disintegrin and metallopeptidase domain 19(meltrin beta) [Source:MGI Symbol;Acc:MGI:105377]	11492	O35674;Q3UHT3_x000D_	UP
ENSMUSG00000057880	3450.06	678.137	6221.98	9.1751	3.19772	5.17e-137	9.66e-135	16	8513429	8621568	+	7748	Abat	GO:0001666;GO:0001666;GO:0003824;GO:0003824;GO:0003867;GO:0003867;GO:0003867;GO:0003867;GO:0003867;GO:0003867;GO:0003867;GO:0005739;GO:0005739;GO:0005739;GO:0005739;GO:0005739;GO:0005759;GO:0005759;GO:0005759;GO:0007568;GO:0007568;GO:0007620;GO:0007620;GO:0007626;GO:0007626;GO:0008483;GO:0008483;GO:0008483;GO:0009448;GO:0009448;GO:0009448;GO:0009448;GO:0009449;GO:0009449;GO:0009450;GO:0010039;GO:…	K13524	-	COG0160	E	4-aminobutyrate aminotransferase [Source:MGISymbol;Acc:MGI:2443582]	268860	P61922_x000D_	UP
ENSMUSG00000024140	11601.3	2422.3	20780.3	8.57875	3.10077	6.45e-137	1.19e-134	17	86753700	86833410	+	5590	Epas1	GO:0000122;GO:0000978;GO:0000981;GO:0000987;GO:0001228;GO:0001525;GO:0001525;GO:0001666;GO:0001666;GO:0001892;GO:0001974;GO:0002027;GO:0003677;GO:0003677;GO:0003677;GO:0003700;GO:0003700;GO:0003700;GO:0005515;GO:0005515;GO:0005515;GO:0005515;GO:0005634;GO:0005634;GO:0005634;GO:0005634;GO:0005634;GO:0005667;GO:0005667;GO:0005667;GO:0005667;GO:0005737;GO:0005737;GO:0005737;GO:0006355;GO:0006355;GO:…	K09095	-	NOG289264	-	endothelial PAS domain protein 1 [Source:MGISymbol;Acc:MGI:109169]	13819	P97481_x000D_	UP
ENSMUSG00000094910	464.71	876.968	52.4518	0.0598104	-4.06346	9.12e-137	1.67e-134	12	105453856	105493095	+	5786	D430019H16Rik	GO:0003674;GO:0005575;GO:0008150;	-	-	-	-	RIKEN cDNA D430019H16 gene [Source:MGISymbol;Acc:MGI:2443127]	268595	J3QPM6_x000D_	DOWN
ENSMUSG00000074577	1905.53	136.918	3674.14	26.8347	4.74603	1.75e-136	3.18e-134	2	167980164	168010618	-	4244	Ripor3	GO:0003674;GO:0008150;	-	-	NOG79748	S	RIPOR family member 3 [Source:MGISymbol;Acc:MGI:1916803]	69553	A1L3T7_x000D_	UP
ENSMUSG00000015619	508.901	15.0063	1002.8	66.825	6.06232	1.02e-134	1.84e-132	2	9857078	9890034	-	3978	Gata3	GO:0000122;GO:0000122;GO:0000790;GO:0000790;GO:0000902;GO:0000976;GO:0000976;GO:0000976;GO:0000976;GO:0000977;GO:0000978;GO:0000978;GO:0000978;GO:0000981;GO:0000987;GO:0000987;GO:0000987;GO:0001227;GO:0001227;GO:0001227;GO:0001228;GO:0001701;GO:0001709;GO:0001764;GO:0001775;GO:0001806;GO:0001819;GO:0001822;GO:0001822;GO:0001823;GO:0002088;GO:0002376;GO:0002520;GO:0002572;GO:0003180;GO:0003215;GO:…	K17895	-	COG5641	K	GATA binding protein 3 [Source:MGISymbol;Acc:MGI:95663]	14462	P23772;Q3U0R5_x000D_	UP
ENSMUSG00000017929	4046.39	838.334	7254.45	8.65341	3.11327	2.44e-133	4.35e-131	2	167298444	167349183	-	4308	B4galt5	GO:0003945;GO:0005794;GO:0005975;GO:0005975;GO:0006486;GO:0006629;GO:0006665;GO:0008489;GO:0008489;GO:0008489;GO:0010706;GO:0016020;GO:0016021;GO:0016740;GO:0016757;GO:0016757;GO:0016757;GO:0021955;GO:0022010;GO:0030311;GO:0031647;GO:0032580;GO:0040019;GO:0042551;GO:0046872;GO:0005975;GO:0005975;GO:0016757;GO:0016757;	K09905	EC:2.4.1.-	NOG327897	-	"UDP-Gal:betaGlcNAc beta 1,4-galactosyltransferase,polypeptide 5 [Source:MGI Symbol;Acc:MGI:1927169]"	56336	Q9JMK0;Q3U7I0_x000D_	UP
ENSMUSG00000024302	1854.65	358.069	3351.24	9.35921	3.22639	6.62e-132	1.17e-129	18	23415135	23659715	+	16930	Dtna	GO:0005737;GO:0005737;GO:0008270;GO:0008270;GO:0030165;GO:0030424;GO:0031234;GO:0032991;GO:0042383;GO:0042995;GO:0046872;GO:0005737;GO:0008270;GO:0008270;GO:0046872;GO:0005737;GO:0008270;GO:0008270;GO:0005515;GO:0005515;GO:0005737;GO:0005737;GO:0005886;GO:0008270;GO:0008270;GO:0016014;GO:0016020;GO:0030054;GO:0030165;GO:0030424;GO:0031234;GO:0032991;GO:0042383;GO:0042995;GO:0045202;GO:0045202;GO:…	-	-	NOG251970	-	dystrobrevin alpha [Source:MGISymbol;Acc:MGI:106039]	13527	Q9D2N4;A0A1Y7VL34_x000D_	UP
ENSMUSG00000005054	4299.17	904.294	7694.04	8.50835	3.08888	7.95e-132	1.39e-129	10	78425669	78427622	+	603	Cstb	GO:0002020;GO:0002020;GO:0004866;GO:0004866;GO:0004866;GO:0004866;GO:0004869;GO:0004869;GO:0004869;GO:0004869;GO:0004869;GO:0004869;GO:0005615;GO:0005615;GO:0005634;GO:0005634;GO:0005730;GO:0005730;GO:0005737;GO:0005737;GO:0005737;GO:0005829;GO:0005829;GO:0005829;GO:0008344;GO:0010466;GO:0010466;GO:0010466;GO:0010951;GO:0030414;GO:0045861;GO:0045861;GO:0062023;	K13907	-	NOG29074	-	cystatin B [Source:MGI Symbol;Acc:MGI:109514]"	13014	Q62426_x000D_	UP
ENSMUSG00000030111	138712	2676.24	274748	102.662	6.68176	1.72e-130	2.98e-128	6	121635376	121679227	+	7021	A2m	GO:0001869;GO:0001869;GO:0002020;GO:0002020;GO:0002020;GO:0004866;GO:0004866;GO:0004866;GO:0004866;GO:0004867;GO:0004867;GO:0004867;GO:0005102;GO:0005102;GO:0005515;GO:0005576;GO:0005576;GO:0005576;GO:0005615;GO:0005615;GO:0005615;GO:0005615;GO:0007565;GO:0010466;GO:0010951;GO:0019838;GO:0019838;GO:0019899;GO:0019899;GO:0019959;GO:0019959;GO:0019966;GO:0019966;GO:0030414;GO:0030414;GO:0042802;GO:…	K03910	-	COG2373	R	alpha-2-macroglobulin [Source:MGISymbol;Acc:MGI:2449119]	232345	Q6GQT1_x000D_	UP
ENSMUSG00000075604	469.707	4.15609	935.259	225.033	7.814	4.34e-128	7.43e-126	15	74834125	74841643	-	3165	Cyp11b1	GO:0002017;GO:0004497;GO:0004497;GO:0004497;GO:0004507;GO:0004507;GO:0005506;GO:0005506;GO:0005739;GO:0005739;GO:0005739;GO:0005743;GO:0006700;GO:0006700;GO:0006704;GO:0006704;GO:0008203;GO:0016491;GO:0016705;GO:0016705;GO:0020037;GO:0020037;GO:0020037;GO:0032342;GO:0032342;GO:0034650;GO:0046872;GO:0047783;GO:0047783;GO:0055075;GO:0055078;GO:0055114;GO:0055114;GO:0055114;GO:0071375;	K07433	-	COG2124	Q	"cytochrome P450, family 11, subfamily b,polypeptide 1 [Source:MGI Symbol;Acc:MGI:88583]"	110115	Q3TG86;Q3UQH5_x000D_	UP
ENSMUSG00000015647	13867.7	3143.6	24591.7	7.8228	2.96768	1.62e-127	2.75e-125	2	180176373	180225859	-	11388	Lama5	GO:0001658;GO:0001738;GO:0001738;GO:0001755;GO:0001942;GO:0005102;GO:0005102;GO:0005178;GO:0005178;GO:0005178;GO:0005201;GO:0005515;GO:0005576;GO:0005576;GO:0005604;GO:0005604;GO:0005604;GO:0005610;GO:0005610;GO:0005610;GO:0005615;GO:0005615;GO:0007155;GO:0007155;GO:0007155;GO:0007229;GO:0007229;GO:0007229;GO:0007517;GO:0009887;GO:0009887;GO:0009888;GO:0016331;GO:0016477;GO:0016477;GO:0016477;GO:…	K06240	-	NOG292643	-	"laminin, alpha 5 [Source:MGISymbol;Acc:MGI:105382]"	16776	Q61001;Q3TZ05_x000D_	UP
ENSMUSG00000034853	811.634	141.633	1481.63	10.4611	3.38696	1.85e-125	3.11e-123	4	106744555	106804998	-	6056	Acot11	GO:0000062;GO:0005737;GO:0005737;GO:0005739;GO:0005759;GO:0005759;GO:0005829;GO:0005829;GO:0006629;GO:0006631;GO:0006631;GO:0006637;GO:0008289;GO:0008289;GO:0009266;GO:0009409;GO:0016290;GO:0016290;GO:0016787;GO:0016790;GO:0016790;GO:0035556;GO:0036042;GO:0047617;GO:0047617;GO:0047617;GO:0052689;GO:0052816;GO:0052816;GO:0102991;GO:0120163;GO:0005829;GO:0008289;GO:0008289;GO:0016787;GO:0016790;GO:…	K12417	EC:3.1.2.-	COG1607	I	acyl-CoA thioesterase 11 [Source:MGISymbol;Acc:MGI:1913736]	329910	Q8VHQ9;Q543P6_x000D_	UP
ENSMUSG00000056271	321.027	2.11223	639.941	302.969	8.24303	2.31e-125	3.84e-123	9	57607085	57620774	-	1685	Lman1l	GO:0000139;GO:0005537;GO:0005789;GO:0005793;GO:0006888;GO:0007029;GO:0007030;GO:0016020;GO:0016020;GO:0016020;GO:0016021;GO:0030134;GO:0030246;GO:0033116;GO:0000139;GO:0005537;GO:0005789;GO:0005793;GO:0006888;GO:0007029;GO:0007030;GO:0016020;GO:0016020;GO:0016021;GO:0030134;GO:0030246;GO:0033116;	K10081	-	NOG292314	-	"lectin, mannose-binding 1 like [Source:MGISymbol;Acc:MGI:2667537]"	235416	Q8VCD3_x000D_	UP
ENSMUSG00000042195	902.66	163.652	1641.67	10.0315	3.32646	2.57e-125	4.25e-123	9	53771538	53818154	+	2716	Slc35f2	GO:0003674;GO:0005575;GO:0008150;GO:0016020;GO:0016021;GO:0016021;GO:0016021;GO:0022857;GO:0022857;GO:0055085;GO:0055085;	K15287	-	COG0697	EG	"solute carrier family 35, member F2 [Source:MGISymbol;Acc:MGI:1919272]"	72022	Q7TML3_x000D_	UP
ENSMUSG00000028599	1928.49	405.144	3451.84	8.52003	3.09086	1.08e-124	1.77e-122	4	145213463	145246870	-	3818	Tnfrsf1b	GO:0002724;GO:0002739;GO:0003176;GO:0003177;GO:0003332;GO:0005031;GO:0005031;GO:0005031;GO:0005031;GO:0005515;GO:0005515;GO:0005634;GO:0005634;GO:0006954;GO:0006954;GO:0006954;GO:0006955;GO:0006955;GO:0007166;GO:0007568;GO:0008630;GO:0010614;GO:0016020;GO:0016020;GO:0016020;GO:0016020;GO:0016020;GO:0016021;GO:0030424;GO:0030424;GO:0031625;GO:0031625;GO:0031641;GO:0031643;GO:0032496;GO:0033209;GO:…	K05141	-	NOG42764	S	"tumor necrosis factor receptor superfamily, member1b [Source:MGI Symbol;Acc:MGI:1314883]"	21938	P25119;Q545P4_x000D_	UP
ENSMUSG00000029366	1742.86	357.752	3127.96	8.74338	3.12819	2.34e-124	3.8e-122	5	88764996	88783281	+	3781	Dck	GO:0000166;GO:0000287;GO:0004136;GO:0004137;GO:0004137;GO:0004137;GO:0004137;GO:0004138;GO:0005524;GO:0005524;GO:0005524;GO:0005524;GO:0005634;GO:0005654;GO:0005654;GO:0005737;GO:0005739;GO:0005829;GO:0006139;GO:0006139;GO:0006170;GO:0006220;GO:0006220;GO:0006220;GO:0008144;GO:0008144;GO:0009157;GO:0009165;GO:0016301;GO:0016310;GO:0016740;GO:0017144;GO:0019136;GO:0019206;GO:0019206;GO:0032548;GO:…	K00893	EC:2.7.1.74	COG1428	F	deoxycytidine kinase [Source:MGISymbol;Acc:MGI:102726]	13178	P43346;Q545E8_x000D_	UP
ENSMUSG00000017922	6206.26	0.75473	12411.8	16445.3	14.0054	8.34e-124	1.34e-121	13	27196659	27203749	+	930	Prl3c1	GO:0005148;GO:0005179;GO:0005179;GO:0005179;GO:0005179;GO:0005576;GO:0005576;GO:0005576;GO:0005615;GO:0007165;GO:0007565;GO:0008284;GO:0030879;GO:0031667;GO:0046427;GO:1903489;GO:0005179;GO:0005179;GO:0005576;GO:0005576;GO:0005576;GO:0007165;GO:0005179;GO:0005179;GO:0005576;GO:0005576;GO:0005576;GO:0007165;	-	-	NOG47376	S	"prolactin family 3, subfamily c, member 1[Source:MGI Symbol;Acc:MGI:1351649]"	27372	Q9QUN5;Q0VBM3_x000D_	UP
ENSMUSG00000004328	302.175	30.9793	573.371	18.5082	4.21009	1.42e-122	2.27e-120	7	17031507	17062427	-	6710	Hif3a	GO:0000981;GO:0001525;GO:0001666;GO:0003677;GO:0003700;GO:0003713;GO:0003713;GO:0003714;GO:0003714;GO:0005515;GO:0005515;GO:0005634;GO:0005634;GO:0005634;GO:0005654;GO:0005654;GO:0005737;GO:0005737;GO:0005739;GO:0005829;GO:0005829;GO:0005886;GO:0005886;GO:0006355;GO:0006355;GO:0006357;GO:0006357;GO:0006366;GO:0006915;GO:0007275;GO:0016607;GO:0045944;GO:0045944;GO:0046983;GO:0046983;GO:1903507;GO:…	K09096	-	NOG288942	-	"hypoxia inducible factor 3, alpha subunit[Source:MGI Symbol;Acc:MGI:1859778]"	53417	Q0VBL6_x000D_	UP
ENSMUSG00000031626	5386.37	1245.93	9526.82	7.64636	2.93477	3.82e-122	6.05e-120	8	45507788	45827906	+	28634	Sorbs2	GO:0003676;GO:0003676;GO:0005515;GO:0007015;GO:0007015;GO:0007015;GO:0007015;GO:0007015;GO:0007015;GO:0005515;GO:0007015;GO:0007015;GO:0003676;GO:0005515;GO:0005737;GO:0005856;GO:0005886;GO:0005886;GO:0005886;GO:0005925;GO:0007015;GO:0007015;GO:0007219;GO:0007219;GO:0014069;GO:0016020;GO:0016324;GO:0019904;GO:0030018;GO:0030027;GO:0030054;GO:0030425;GO:0042995;GO:0043025;GO:0045202;GO:0048471;GO:…	-	-	NOG256936	-	sorbin and SH3 domain containing 2 [Source:MGISymbol;Acc:MGI:1924574]	234214	Q3UTJ2;B2RXQ9;D3Z080_x000D_	UP
ENSMUSG00000000594	21565.3	2184.33	40946.4	18.7455	4.22847	6.51e-121	1.02e-118	11	55098115	55113029	+	4127	Gm2a	GO:0001573;GO:0004563;GO:0005319;GO:0005737;GO:0005739;GO:0005764;GO:0005764;GO:0006629;GO:0006665;GO:0006689;GO:0006689;GO:0006689;GO:0006869;GO:0007611;GO:0008047;GO:0008047;GO:0008047;GO:0009313;GO:0009898;GO:0016004;GO:0016323;GO:0016324;GO:0016787;GO:0019915;GO:0032428;GO:0050877;GO:0050885;GO:0051345;	K12383	-	NOG47814	-	GM2 ganglioside activator protein [Source:MGISymbol;Acc:MGI:95762]	14667	Q60648;Q5F1Z8_x000D_	UP
ENSMUSG00000055725	381.913	49.8772	713.949	14.3141	3.83937	1.84e-120	2.87e-118	5	97082329	97111596	-	7566	Paqr3	GO:0000139;GO:0001933;GO:0005794;GO:0005794;GO:0010977;GO:0016020;GO:0016021;GO:0016021;GO:0016021;GO:0033137;GO:0034067;GO:0038023;GO:0043407;GO:0000139;GO:0001933;GO:0001933;GO:0005794;GO:0005794;GO:0005794;GO:0010977;GO:0010977;GO:0016020;GO:0016021;GO:0016021;GO:0016021;GO:0033137;GO:0033137;GO:0034067;GO:0034067;GO:0038023;GO:0043407;GO:0043407;GO:0016021;GO:0016021;GO:0016020;GO:0016021;GO:…	-	-	COG1272	R	progestin and adipoQ receptor family member III[Source:MGI Symbol;Acc:MGI:2679683]	231474	Q6TCG8;Q0VAZ2_x000D_	UP
ENSMUSG00000056054	852.494	36.8418	1668.15	45.2787	5.50076	2.4e-120	3.7e-118	3	90668978	90670035	+	694	S100a8	GO:0002376;GO:0002523;GO:0002523;GO:0002523;GO:0002793;GO:0005509;GO:0005509;GO:0005576;GO:0005615;GO:0005615;GO:0005737;GO:0005829;GO:0005829;GO:0005856;GO:0005886;GO:0006914;GO:0006914;GO:0006914;GO:0006915;GO:0006919;GO:0006919;GO:0006919;GO:0006935;GO:0006954;GO:0008017;GO:0008017;GO:0008270;GO:0008270;GO:0014002;GO:0016020;GO:0016209;GO:0018119;GO:0018119;GO:0030593;GO:0030593;GO:0030593;GO:…	K21127	-	NOG39611	-	S100 calcium binding protein A8 (calgranulin A)[Source:MGI Symbol;Acc:MGI:88244]	20201	P27005;Q53X15_x000D_	UP
ENSMUSG00000061878	4560.59	399.345	8721.83	21.8404	4.44892	2.98e-120	4.55e-118	11	116530925	116536675	+	4775	Sphk1	GO:0000166;GO:0000287;GO:0000287;GO:0001568;GO:0001934;GO:0001956;GO:0003376;GO:0003677;GO:0003951;GO:0003951;GO:0005516;GO:0005516;GO:0005524;GO:0005524;GO:0005634;GO:0005737;GO:0005737;GO:0005768;GO:0005829;GO:0005886;GO:0005886;GO:0005905;GO:0005905;GO:0006473;GO:0006670;GO:0006670;GO:0006954;GO:0007420;GO:0008021;GO:0008284;GO:0008289;GO:0008289;GO:0008481;GO:0008481;GO:0010008;GO:0010800;GO:…	K04718	EC:2.7.1.91	COG1597	I	sphingosine kinase 1 [Source:MGISymbol;Acc:MGI:1316649]	20698	Q8CI15_x000D_	UP
ENSMUSG00000005148	2468.43	429.48	4507.39	10.495	3.39163	9.9e-120	1.5e-117	14	99298691	99315036	+	5201	Klf5	GO:0000122;GO:0000978;GO:0000978;GO:0000981;GO:0000981;GO:0001228;GO:0001228;GO:0001525;GO:0003676;GO:0003676;GO:0003677;GO:0003677;GO:0003700;GO:0003700;GO:0003700;GO:0005515;GO:0005515;GO:0005634;GO:0005634;GO:0005634;GO:0005654;GO:0005654;GO:0005654;GO:0005667;GO:0005794;GO:0005794;GO:0006355;GO:0006355;GO:0006357;GO:0006357;GO:0008134;GO:0008134;GO:0008284;GO:0010468;GO:0014816;GO:0014901;GO:…	K09206	-	COG5048	R	Kruppel-like factor 5 [Source:MGISymbol;Acc:MGI:1338056]	12224	Q9Z0Z7_x000D_	UP
ENSMUSG00000021266	5471.34	1321.44	9621.25	7.28091	2.86412	4.24e-117	6.38e-115	12	108860030	108894174	-	3447	Wars	GO:0000166;GO:0000166;GO:0000166;GO:0001525;GO:0001933;GO:0004812;GO:0004812;GO:0004812;GO:0004830;GO:0004830;GO:0004830;GO:0004830;GO:0004830;GO:0004830;GO:0005524;GO:0005524;GO:0005524;GO:0005634;GO:0005737;GO:0005737;GO:0005829;GO:0006412;GO:0006418;GO:0006418;GO:0006436;GO:0006436;GO:0006436;GO:0006436;GO:0006436;GO:0006469;GO:0010628;GO:0010835;GO:0016874;GO:0019210;GO:0019901;GO:0019904;GO:…	K01867	EC:6.1.1.2	COG0180	J	tryptophanyl-tRNA synthetase [Source:MGISymbol;Acc:MGI:104630]	22375	P32921_x000D_	UP
ENSMUSG00000026208	51375.9	12802.9	89949	7.02565	2.81263	4.92e-117	7.35e-115	1	75360329	75368579	+	3754	Des	GO:0005200;GO:0005515;GO:0005634;GO:0005737;GO:0005737;GO:0005856;GO:0005882;GO:0005882;GO:0005882;GO:0005882;GO:0005886;GO:0005911;GO:0005916;GO:0005921;GO:0007517;GO:0008092;GO:0008092;GO:0014704;GO:0014704;GO:0016020;GO:0030018;GO:0030018;GO:0030018;GO:0031594;GO:0042383;GO:0042383;GO:0042383;GO:0042802;GO:0042802;GO:0043292;GO:0045098;GO:0045109;GO:0045109;GO:0045109;GO:0045111;GO:0045111;GO:…	K07610	-	NOG147125	S	desmin [Source:MGI Symbol;Acc:MGI:94885]"	13346	P31001;Q3V1K9_x000D_	UP
ENSMUSG00000005803	2546.25	588.284	4504.22	7.65653	2.93669	7.66e-117	1.13e-114	2	122765237	122809569	+	4084	Sqor	GO:0005739;GO:0005739;GO:0005739;GO:0005743;GO:0016491;GO:0016491;GO:0016491;GO:0048038;GO:0055114;GO:0055114;GO:0055114;GO:0070221;GO:0070221;GO:0070221;GO:0070224;GO:0070224;GO:0070224;GO:0070813;GO:0070813;GO:0071949;GO:0005739;GO:0005739;GO:0005739;GO:0005743;GO:0016491;GO:0016491;GO:0016491;GO:0048038;GO:0055114;GO:0055114;GO:0055114;GO:0070221;GO:0070221;GO:0070221;GO:0070224;GO:0070224;GO:…	K22470	EC:1.8.5.8	COG0446	C	sulfide quinone oxidoreductase [Source:MGISymbol;Acc:MGI:1929899]	59010	Q9R112_x000D_	UP
ENSMUSG00000059049	989.61	199.138	1780.08	8.93895	3.16011	3.11e-116	4.57e-114	4	82897920	83052339	-	13978	Frem1	GO:0007154;GO:0007154;GO:0016021;GO:0016021;GO:0005576;GO:0005604;GO:0005604;GO:0005604;GO:0007154;GO:0007154;GO:0007155;GO:0007160;GO:0007275;GO:0016021;GO:0016021;GO:0030246;GO:0046872;GO:0062023;GO:0097094;GO:0097094;GO:0005576;GO:0005604;GO:0005604;GO:0005604;GO:0007154;GO:0007154;GO:0007155;GO:0007160;GO:0007275;GO:0016021;GO:0016021;GO:0030246;GO:0046872;GO:0062023;GO:0097094;GO:0097094;GO:…	K23380	-	NOG12793	-	Fras1 related extracellular matrix protein 1[Source:MGI Symbol;Acc:MGI:2670972]	329872	Q684R7_x000D_	UP
ENSMUSG00000040412	761.673	144.181	1379.17	9.56554	3.25785	1.15e-115	1.68e-113	3	108455694	108536536	-	6304	5330417C22Rik	GO:0000045;GO:0005764;GO:0005770;GO:0005802;GO:0005886;GO:0005887;GO:0009267;GO:0016020;GO:0016021;GO:0044090;GO:2000786;GO:0000045;GO:0005764;GO:0005764;GO:0005765;GO:0005768;GO:0005770;GO:0005794;GO:0005802;GO:0005886;GO:0005886;GO:0005887;GO:0006914;GO:0009267;GO:0016020;GO:0016021;GO:0031902;GO:0044090;GO:2000786;	-	-	NOG236097	-	RIKEN cDNA 5330417C22 gene [Source:MGISymbol;Acc:MGI:1923930]	229722	A2AFS3_x000D_	UP
ENSMUSG00000017897	498.792	918.911	78.6735	0.085616	-3.54598	2.53e-115	3.66e-113	2	165595032	165771727	+	2963	Eya2	GO:0000287;GO:0000287;GO:0004721;GO:0004725;GO:0004725;GO:0004725;GO:0004725;GO:0004725;GO:0005515;GO:0005634;GO:0005634;GO:0005634;GO:0005737;GO:0005737;GO:0005739;GO:0005829;GO:0006281;GO:0006325;GO:0006470;GO:0006974;GO:0007275;GO:0007275;GO:0007275;GO:0008134;GO:0014706;GO:0014706;GO:0014706;GO:0016576;GO:0016576;GO:0016576;GO:0016787;GO:0030154;GO:0035335;GO:0045739;GO:0046872;GO:0048856;GO:…	K17620	EC:3.1.3.48	NOG297494	-	EYA transcriptional coactivator and phosphatase 2[Source:MGI Symbol;Acc:MGI:109341]	14049	O08575;Q3UV00_x000D_	DOWN
ENSMUSG00000042961	883.16	1590.6	175.721	0.110475	-3.17821	6.16e-114	8.84e-112	15	7206120	7398395	-	6121	Egflam	GO:0005509;GO:0005509;GO:0005515;GO:0005515;GO:0005539;GO:0005576;GO:0005604;GO:0005604;GO:0005614;GO:0008045;GO:0009887;GO:0009888;GO:0010811;GO:0016358;GO:0019800;GO:0030054;GO:0030198;GO:0031012;GO:0042995;GO:0043083;GO:0045202;GO:0048786;GO:0005509;GO:0005509;GO:0005515;GO:0005515;GO:0005539;GO:0005576;GO:0005604;GO:0005604;GO:0005614;GO:0008045;GO:0009887;GO:0009888;GO:0010811;GO:0016358;GO:…	-	-	NOG238064	-	"EGF-like, fibronectin type III and laminin Gdomains [Source:MGI Symbol;Acc:MGI:2146149]"	268780	Q4VBE4_x000D_	DOWN
ENSMUSG00000021928	1553.36	312.803	2793.91	8.93186	3.15896	8.57e-114	1.22e-111	14	61331742	61360439	-	14296	Ebpl	GO:0003674;GO:0005783;GO:0005783;GO:0005783;GO:0005783;GO:0005789;GO:0008150;GO:0016020;GO:0016021;GO:0016021;GO:0016021;GO:0016125;GO:0016125;GO:0047750;GO:0047750;	-	-	NOG266997	-	emopamil binding protein-like [Source:MGISymbol;Acc:MGI:1915427]	68177	Q9D0P0_x000D_	UP
ENSMUSG00000023905	1577.53	336.42	2818.64	8.37832	3.06666	2.04e-112	2.88e-110	17	23675445	23677468	-	1932	Tnfrsf12a	GO:0001525;GO:0001726;GO:0005515;GO:0005515;GO:0005886;GO:0005886;GO:0005886;GO:0005886;GO:0006915;GO:0006931;GO:0007155;GO:0007155;GO:0007275;GO:0009986;GO:0016020;GO:0016021;GO:0030154;GO:0043065;GO:0043065;GO:0043065;GO:0043065;GO:0045765;GO:0045773;GO:0061041;GO:0061041;GO:0097191;GO:2001238;GO:2001238;GO:2001238;GO:0005515;GO:0005886;GO:0005886;GO:0043065;GO:0043065;GO:0005515;GO:0005886;GO:…	K05149	-	NOG39144	T	"tumor necrosis factor receptor superfamily, member12a [Source:MGI Symbol;Acc:MGI:1351484]"	27279	Q9CR75_x000D_	UP
ENSMUSG00000022579	601.021	104.181	1097.86	10.538	3.39753	2.5e-112	3.51e-110	15	75596628	75599481	+	2554	Gpihbp1	GO:0005886;GO:0005886;GO:0006869;GO:0006886;GO:0008035;GO:0008289;GO:0009897;GO:0009986;GO:0016020;GO:0016020;GO:0016323;GO:0016323;GO:0016324;GO:0016324;GO:0017038;GO:0030550;GO:0031225;GO:0031225;GO:0034394;GO:0035473;GO:0035473;GO:0035478;GO:0035478;GO:0042632;GO:0045056;GO:0046658;GO:0050821;GO:0051006;GO:0051006;GO:0070328;GO:0070328;GO:0071813;GO:0090319;GO:0090321;GO:0140318;GO:2000272;	K20001	-	NOG42849	P	GPI-anchored HDL-binding protein 1 [Source:MGISymbol;Acc:MGI:1915703]	68453	Q9D1N2_x000D_	UP
ENSMUSG00000020227	817.373	164.201	1470.54	8.95576	3.16282	2.59e-112	3.6e-110	10	120141648	120202130	-	3676	Irak3	GO:0000166;GO:0000287;GO:0000287;GO:0000287;GO:0001960;GO:0002755;GO:0002755;GO:0004672;GO:0004672;GO:0004672;GO:0004674;GO:0004674;GO:0004674;GO:0004674;GO:0005515;GO:0005515;GO:0005524;GO:0005524;GO:0005524;GO:0005524;GO:0005524;GO:0005634;GO:0005634;GO:0005634;GO:0005634;GO:0005737;GO:0005737;GO:0005737;GO:0005737;GO:0005886;GO:0006468;GO:0006468;GO:0006468;GO:0006468;GO:0006468;GO:0006915;GO:…	K04732	EC:2.7.11.1	COG0515	T	interleukin-1 receptor-associated kinase 3[Source:MGI Symbol;Acc:MGI:1921164]	73914	Q8K4B2;Q0VB14_x000D_	UP
ENSMUSG00000037490	3229.23	789.792	5668.67	7.17743	2.84347	1.12e-111	1.55e-109	10	22645011	22704285	+	4237	Slc2a12	GO:0005351;GO:0005515;GO:0005737;GO:0005886;GO:0005887;GO:0008643;GO:0012505;GO:0016020;GO:0016020;GO:0016020;GO:0016020;GO:0016021;GO:0016021;GO:0016021;GO:0022857;GO:0022857;GO:0046323;GO:0048471;GO:0055085;GO:0055085;GO:1902600;GO:1904659;	K08149	-	COG0477	G	"solute carrier family 2 (facilitated glucosetransporter), member 12 [Source:MGISymbol;Acc:MGI:3052471]"	353169	Q8BFW9;B2RRB2_x000D_	UP
ENSMUSG00000000325	1334.12	288.187	2380.05	8.25871	3.04592	4.07e-111	5.58e-109	16	18348182	18407076	+	6715	Arvcf	GO:0005515;GO:0005515;GO:0005634;GO:0005634;GO:0005634;GO:0005634;GO:0005737;GO:0005737;GO:0005737;GO:0005737;GO:0005886;GO:0005886;GO:0005886;GO:0005886;GO:0005911;GO:0005912;GO:0007043;GO:0007155;GO:0007275;GO:0007275;GO:0016339;GO:0016339;GO:0016339;GO:0045296;GO:0098609;GO:0098609;GO:0098609;GO:0005515;GO:0005515;GO:0005634;GO:0005634;GO:0005634;GO:0005634;GO:0005737;GO:0005737;GO:0005737;GO:…	-	-	NOG276924	-	armadillo repeat gene deleted in velocardiofacialsyndrome [Source:MGI Symbol;Acc:MGI:109620]	11877	P98203_x000D_	UP
ENSMUSG00000049281	274.042	31.4721	516.612	16.4149	4.03694	1.06e-110	1.45e-108	9	40269217	40291618	+	5461	Scn3b	GO:0001518;GO:0001518;GO:0001518;GO:0001518;GO:0001518;GO:0005244;GO:0005272;GO:0005886;GO:0005886;GO:0006811;GO:0006814;GO:0006814;GO:0006814;GO:0006814;GO:0006814;GO:0007399;GO:0010460;GO:0010765;GO:0010765;GO:0016020;GO:0016021;GO:0016021;GO:0016021;GO:0017080;GO:0017080;GO:0017080;GO:0017080;GO:0019233;GO:0019871;GO:0030018;GO:0034765;GO:0035725;GO:0035725;GO:0044325;GO:0044325;GO:0044325;GO:…	K02875	-	NOG40812	G	"sodium channel, voltage-gated, type III, beta[Source:MGI Symbol;Acc:MGI:1918882]"	67115	Q8BHK2;Q0P666_x000D_	UP
ENSMUSG00000033590	876.679	1614.6	138.763	0.0859427	-3.54048	1.79e-110	2.42e-108	9	75232020	75305451	+	9697	Myo5c	GO:0000146;GO:0000166;GO:0003774;GO:0003774;GO:0003774;GO:0003779;GO:0005515;GO:0005524;GO:0005524;GO:0005524;GO:0005623;GO:0005737;GO:0007015;GO:0015629;GO:0016459;GO:0016459;GO:0016459;GO:0030050;GO:0030141;GO:0030898;GO:0031982;GO:0032254;GO:0051015;GO:0051015;GO:0051015;GO:0000146;GO:0000166;GO:0003774;GO:0003774;GO:0003779;GO:0005524;GO:0005524;GO:0005623;GO:0005737;GO:0007015;GO:0015629;GO:…	K10357	-	-	-	myosin VC [Source:MGI Symbol;Acc:MGI:2442485]"	208943	E9Q1F5_x000D_	DOWN
ENSMUSG00000027639	12602.5	1427.66	23777.3	16.6547	4.05786	5.45e-110	7.31e-108	2	157097533	157135265	-	9150	Samhd1	GO:0000166;GO:0000724;GO:0000724;GO:0000724;GO:0002376;GO:0003676;GO:0003676;GO:0003676;GO:0003697;GO:0003697;GO:0003697;GO:0003723;GO:0003723;GO:0003723;GO:0003824;GO:0004540;GO:0005515;GO:0005525;GO:0005634;GO:0005634;GO:0005634;GO:0005634;GO:0005654;GO:0005654;GO:0005694;GO:0005886;GO:0005886;GO:0006203;GO:0006203;GO:0006203;GO:0006203;GO:0006260;GO:0006281;GO:0006974;GO:0006974;GO:0006974;GO:…	K22544	EC:3.1.5.-	-	-	"SAM domain and HD domain, 1 [Source:MGISymbol;Acc:MGI:1927468]"	56045	Q60710_x000D_	UP
ENSMUSG00000078350	1730.7	408.822	3052.57	7.46676	2.90048	6.65e-110	8.85e-108	4	154020470	154026230	-	5761	Smim1	GO:0005886;GO:0005886;GO:0005886;GO:0008150;GO:0009986;GO:0009986;GO:0009986;GO:0016020;GO:0016021;GO:0042803;GO:0042803;GO:0042803;GO:0005886;GO:0005886;GO:0008150;GO:0009986;GO:0009986;GO:0016020;GO:0016021;GO:0042803;GO:0042803;GO:0005886;GO:0005886;GO:0008150;GO:0009986;GO:0009986;GO:0016020;GO:0016021;GO:0042803;GO:0042803;GO:0005886;GO:0005886;GO:0008150;GO:0009986;GO:0009986;GO:0016020;GO:…	-	-	-	-	small integral membrane protein 1 [Source:MGISymbol;Acc:MGI:1916109]	68859	P0C8K7;Q3V499_x000D_	UP
ENSMUSG00000027796	380.992	58.2625	703.722	12.0785	3.59437	2.32e-109	3.07e-107	3	54755582	54801257	+	5368	Smad9	GO:0001657;GO:0001880;GO:0003677;GO:0003700;GO:0003700;GO:0005515;GO:0005515;GO:0005634;GO:0005634;GO:0005634;GO:0005654;GO:0005667;GO:0005667;GO:0005737;GO:0005737;GO:0005737;GO:0005829;GO:0006355;GO:0006355;GO:0006468;GO:0007179;GO:0007179;GO:0030509;GO:0030509;GO:0030901;GO:0030902;GO:0045597;GO:0045893;GO:0046872;GO:0051216;GO:0060348;GO:0060395;GO:0071407;	K16791	-	NOG330956	-	SMAD family member 9 [Source:MGISymbol;Acc:MGI:1859993]	55994	Q9JIW5;Q3UVC6_x000D_	UP
ENSMUSG00000032776	412.634	66.3364	758.931	11.4407	3.5161	8.6e-109	1.13e-106	7	72077830	72306608	-	12351	Mctp2	GO:0005509;GO:0005509;GO:0005509;GO:0005509;GO:0005654;GO:0005654;GO:0005829;GO:0005829;GO:0007275;GO:0016020;GO:0016021;GO:0016021;GO:0016021;GO:0016021;GO:0016021;GO:0030672;GO:0046928;	-	-	COG5038	R	"multiple C2 domains, transmembrane 2 [Source:MGISymbol;Acc:MGI:2685335]"	244049	Q5RJH2_x000D_	UP
ENSMUSG00000037482	24940.9	5.7344	49876	8697.68	13.0864	4.69e-108	6.11e-106	2	131853678	131859747	-	3378	Erv3	GO:0000768;GO:0003674;GO:0005575;	-	-	NOG296974	-	endogenous retroviral sequence 3 [Source:MGISymbol;Acc:MGI:1919245]	71995	Q9DAX3_x000D_	UP
ENSMUSG00000006958	1637.32	388.324	2886.32	7.43276	2.8939	4.96e-108	6.42e-106	16	20733127	20742384	+	6258	Chrd	GO:0005515;GO:0007275;GO:0001501;GO:0001649;GO:0001702;GO:0001707;GO:0002053;GO:0002053;GO:0005515;GO:0005576;GO:0005615;GO:0007275;GO:0007275;GO:0007275;GO:0007389;GO:0007417;GO:0008201;GO:0009953;GO:0021919;GO:0021919;GO:0030336;GO:0030336;GO:0030514;GO:0030514;GO:0030900;GO:0045545;GO:0045668;GO:0045668;GO:0045785;GO:0045785;GO:0007275;GO:0007275;GO:0005515;GO:0007275;GO:0007275;GO:0007275;	K04657	-	NOG85639	-	chordin [Source:MGI Symbol;Acc:MGI:1313268]"	12667	Q9Z0E2_x000D_	UP
ENSMUSG00000020572	11695.2	1003.97	22386.5	22.2981	4.47885	6.61e-108	8.49e-106	12	32819545	32853349	+	5054	Nampt	GO:0001774;GO:0001774;GO:0003824;GO:0003824;GO:0004514;GO:0004514;GO:0005125;GO:0005125;GO:0005125;GO:0005576;GO:0005615;GO:0005634;GO:0005634;GO:0005634;GO:0005737;GO:0005737;GO:0005737;GO:0005829;GO:0005886;GO:0005886;GO:0007165;GO:0007565;GO:0007568;GO:0007623;GO:0007623;GO:0008144;GO:0008144;GO:0009435;GO:0009435;GO:0009435;GO:0009435;GO:0010507;GO:0010507;GO:0014070;GO:0014916;GO:0014916;GO:…	K03462	EC:2.4.2.12	COG1488	H	nicotinamide phosphoribosyltransferase [Source:MGISymbol;Acc:MGI:1929865]	59027	Q99KQ4_x000D_	UP
ENSMUSG00000046179	930.05	205.497	1654.6	8.05171	3.0093	9.3e-108	1.19e-105	7	48866429	48881596	-	5443	E2f8	GO:0000122;GO:0000122;GO:0000122;GO:0000122;GO:0000978;GO:0000978;GO:0000981;GO:0000987;GO:0000987;GO:0001227;GO:0001227;GO:0001890;GO:0002040;GO:0002040;GO:0002040;GO:0003677;GO:0003677;GO:0003677;GO:0003700;GO:0003700;GO:0003700;GO:0003700;GO:0003700;GO:0003700;GO:0003714;GO:0005634;GO:0005634;GO:0005634;GO:0005654;GO:0005654;GO:0005667;GO:0005667;GO:0005730;GO:0005730;GO:0005829;GO:0005829;GO:…	K09391	-	NOG320276	-	E2F transcription factor 8 [Source:MGISymbol;Acc:MGI:1922038]	108961	Q58FA4_x000D_	UP
ENSMUSG00000027340	3172.86	815.962	5529.75	6.77698	2.76064	1.03e-106	1.31e-104	2	132052496	132145108	-	7951	Slc23a2	GO:0005737;GO:0005737;GO:0005737;GO:0005886;GO:0005886;GO:0005886;GO:0005887;GO:0005887;GO:0006811;GO:0006814;GO:0006979;GO:0008520;GO:0008520;GO:0009925;GO:0009925;GO:0009925;GO:0015229;GO:0015229;GO:0015229;GO:0015229;GO:0015293;GO:0015882;GO:0015882;GO:0015882;GO:0015882;GO:0015882;GO:0015882;GO:0016020;GO:0016020;GO:0016020;GO:0016021;GO:0016021;GO:0016021;GO:0016323;GO:0016323;GO:0016324;GO:…	K14611	-	COG2233	F	"solute carrier family 23 (nucleobase transporters),member 2 [Source:MGI Symbol;Acc:MGI:1859682]"	54338	Q9EPR4_x000D_	UP
ENSMUSG00000059325	1094.05	66.3782	2121.72	31.9641	4.99838	1.07e-106	1.34e-104	5	77086988	77115121	-	1516	Hopx	GO:0000122;GO:0001829;GO:0003677;GO:0003677;GO:0003677;GO:0005515;GO:0005515;GO:0005634;GO:0005634;GO:0005634;GO:0005737;GO:0006357;GO:0007275;GO:0007507;GO:0008016;GO:0016575;GO:0030154;GO:0030154;GO:0043393;GO:0043415;GO:0045596;GO:0048286;GO:0051131;GO:0051155;GO:0000122;GO:0001829;GO:0003677;GO:0003677;GO:0003677;GO:0005515;GO:0005515;GO:0005634;GO:0005634;GO:0005634;GO:0005737;GO:0006357;GO:…	-	-	NOG319963	-	HOP homeobox [Source:MGI Symbol;Acc:MGI:1916782]"	74318	Q8R1H0_x000D_	UP
ENSMUSG00000028680	702.655	145.105	1260.21	8.68479	3.11849	2.06e-106	2.58e-104	4	117128655	117133963	-	2531	Plk3	GO:0000082;GO:0000122;GO:0000166;GO:0000302;GO:0002039;GO:0004672;GO:0004672;GO:0004674;GO:0004674;GO:0004674;GO:0004674;GO:0005515;GO:0005524;GO:0005524;GO:0005524;GO:0005634;GO:0005730;GO:0005737;GO:0005795;GO:0005813;GO:0006468;GO:0006468;GO:0006970;GO:0006974;GO:0009314;GO:0016301;GO:0016310;GO:0016740;GO:0030425;GO:0031122;GO:0032465;GO:0043025;GO:0043066;GO:0051302;GO:0090166;GO:0090316;GO:…	K08862	EC:2.7.11.21	-	-	polo like kinase 3 [Source:MGISymbol;Acc:MGI:109604]	12795	Q6P571_x000D_	UP
ENSMUSG00000037613	566.032	108.307	1023.76	9.45231	3.24067	3.7e-106	4.59e-104	7	143665809	143685872	-	3962	Tnfrsf23	GO:0005515;GO:0005515;GO:0005886;GO:0016020;GO:0031225;GO:0031362;GO:1902042;GO:0005515;	K05159	-	NOG40829	-	"tumor necrosis factor receptor superfamily, member23 [Source:MGI Symbol;Acc:MGI:1930269]"	79201	Q9ER63;Q3U3F7_x000D_	UP
ENSMUSG00000043300	2260.04	570.651	3949.43	6.92091	2.79096	6.02e-106	7.42e-104	3	69574158	69598960	-	2028	B3galnt1	GO:0000139;GO:0005783;GO:0005794;GO:0005794;GO:0006486;GO:0006486;GO:0006486;GO:0006486;GO:0006487;GO:0006493;GO:0008375;GO:0008376;GO:0008378;GO:0008378;GO:0008499;GO:0008499;GO:0009312;GO:0009312;GO:0016020;GO:0016020;GO:0016020;GO:0016021;GO:0016740;GO:0016757;GO:0016758;GO:0047273;	K00719	EC:2.4.1.79	NOG269758	-	"UDP-GalNAc:betaGlcNAc beta 1,3-galactosaminyltransferase, polypeptide 1 [Source:MGISymbol;Acc:MGI:1349405]"	26879	Q920V1_x000D_	UP
ENSMUSG00000038132	1010.76	1890.25	131.272	0.069447	-3.84794	7.22e-106	8.85e-104	13	46418434	46431095	+	3491	Rbm24	GO:0000381;GO:0000381;GO:0000381;GO:0003197;GO:0003676;GO:0003676;GO:0003723;GO:0003723;GO:0003729;GO:0003730;GO:0003730;GO:0003730;GO:0003730;GO:0005634;GO:0005634;GO:0005654;GO:0005654;GO:0005737;GO:0005829;GO:0005829;GO:0005829;GO:0006397;GO:0006397;GO:0006417;GO:0006974;GO:0006974;GO:0006974;GO:0008380;GO:0010830;GO:0010831;GO:0010831;GO:0010831;GO:0030154;GO:0035925;GO:0035925;GO:0035925;GO:…	-	-	-	-	RNA binding motif protein 24 [Source:MGISymbol;Acc:MGI:3610364]	666794	D3Z4I3_x000D_	DOWN
ENSMUSG00000030109	4023.85	28.4066	8019.29	282.304	8.14111	8.06e-106	9.81e-104	6	121343076	121365775	+	3052	Slc6a12	GO:0005328;GO:0005328;GO:0005332;GO:0005332;GO:0005887;GO:0005887;GO:0006836;GO:0006836;GO:0015293;GO:0015812;GO:0016020;GO:0016020;GO:0016021;GO:0016021;GO:0016021;GO:0055085;GO:0005328;GO:0005328;GO:0006836;GO:0015293;GO:0016020;GO:0016021;GO:0016021;GO:0016021;GO:0055085;GO:0005328;GO:0005328;GO:0005332;GO:0005332;GO:0005887;GO:0005887;GO:0006836;GO:0006836;GO:0015293;GO:0015812;GO:0016020;GO:…	K05045	-	-	-	"solute carrier family 6 (neurotransmittertransporter, betaine/GABA), member 12 [Source:MGISymbol;Acc:MGI:95628]"	14411	G5E8Z4_x000D_	UP
ENSMUSG00000026478	23321	5602.13	41039.9	7.32577	2.87298	1.15e-105	1.39e-103	1	153218922	153332786	-	8272	Lamc1	GO:0005201;GO:0005604;GO:0005606;GO:0007155;GO:0016477;GO:0022617;GO:0031012;GO:0031581;GO:0034446;GO:0062023;GO:0065003;	K05635	-	-	-	"laminin, gamma 1 [Source:MGI Symbol;Acc:MGI:99914]"""	226519	F8VQJ3_x000D_	UP
ENSMUSG00000032925	437.846	76.3298	799.363	10.4725	3.38853	6.38e-105	7.67e-103	14	123659971	123975618	+	4229	Itgbl1	GO:0005178;GO:0005576;GO:0005925;GO:0007160;GO:0007229;GO:0016477;GO:0033627;GO:0005178;GO:0005576;GO:0005925;GO:0007160;GO:0007229;GO:0016477;GO:0033627;	-	-	NOG305073	-	"integrin, beta-like 1 [Source:MGISymbol;Acc:MGI:2443439]"	223272	Q8VDV0_x000D_	UP
ENSMUSG00000058620	140.929	7.38096	274.478	37.1873	5.21674	1.77e-104	2.11e-102	2	127363208	127367221	+	4014	Adra2b	GO:0004930;GO:0004930;GO:0004930;GO:0004935;GO:0004935;GO:0004938;GO:0004938;GO:0005886;GO:0006940;GO:0006940;GO:0007165;GO:0007186;GO:0007186;GO:0007186;GO:0016020;GO:0016021;GO:0016021;GO:0016021;GO:0019229;GO:0019229;GO:0030168;GO:0030168;GO:0071875;GO:0000187;GO:0003056;GO:0004930;GO:0004930;GO:0004930;GO:0004935;GO:0004935;GO:0004938;GO:0004938;GO:0004938;GO:0004938;GO:0005886;GO:0006940;GO:…	K04139	-	-	-	"adrenergic receptor, alpha 2b [Source:MGISymbol;Acc:MGI:87935]"	11552	Q925K6;F8VQ23_x000D_	UP
ENSMUSG00000022358	3877.07	6724.95	1029.2	0.153041	-2.70801	1.83e-104	2.17e-102	15	58175879	58214932	-	6976	Fbxo32	GO:0005515;GO:0005515;GO:0005634;GO:0005634;GO:0005654;GO:0005654;GO:0005737;GO:0005737;GO:0005737;GO:0005829;GO:0005829;GO:0005829;GO:0010614;GO:0010666;GO:0014878;GO:0014889;GO:0014894;GO:0016567;GO:0016567;GO:0016567;GO:0019005;GO:0019005;GO:0030018;GO:0071549;	K10305	-	NOG327896	-	F-box protein 32 [Source:MGISymbol;Acc:MGI:1914981]	67731	Q9CPU7_x000D_	DOWN
ENSMUSG00000035305	1312.13	313.943	2310.31	7.35901	2.87951	2.14e-104	2.53e-102	4	100095791	100444765	+	5762	Ror1	GO:0000166;GO:0001725;GO:0001725;GO:0004672;GO:0004672;GO:0004714;GO:0005515;GO:0005524;GO:0005524;GO:0005524;GO:0005737;GO:0005737;GO:0005886;GO:0005886;GO:0005886;GO:0005887;GO:0005887;GO:0006468;GO:0006468;GO:0007169;GO:0007275;GO:0007399;GO:0007605;GO:0007605;GO:0007605;GO:0009986;GO:0009986;GO:0010976;GO:0014002;GO:0014002;GO:0014068;GO:0016020;GO:0016021;GO:0016055;GO:0017147;GO:0017147;GO:…	K05122	EC:2.7.10.1	COG0515	T	receptor tyrosine kinase-like orphan receptor 1[Source:MGI Symbol;Acc:MGI:1347520]	26563	Q9Z139_x000D_	UP
ENSMUSG00000038775	1554.84	274.796	2834.89	10.3163	3.36686	3.94e-104	4.61e-102	9	119052778	119071525	+	4409	Vill	GO:0003779;GO:0003779;GO:0007010;GO:0007010;GO:0051015;GO:0051015;GO:0003779;GO:0003779;GO:0007010;GO:0007010;GO:0051015;GO:0051015;GO:0051015;GO:0051015;GO:0003779;GO:0003779;GO:0003779;GO:0005575;GO:0007010;GO:0007010;GO:0051015;GO:0051015;GO:0051693;GO:0003779;GO:0003779;GO:0007010;GO:0007010;GO:0051015;GO:0051015;GO:0051015;GO:0051015;	-	-	NOG304849	-	villin-like [Source:MGI Symbol;Acc:MGI:1201781]"	22351	Q91YD6;G5E8C6_x000D_	UP
ENSMUSG00000034613	1234.39	297.554	2171.23	7.29692	2.86729	1.43e-103	1.66e-101	10	122678762	122945795	+	10226	Ppm1h	GO:0003824;GO:0003824;GO:0004721;GO:0004721;GO:0004722;GO:0004722;GO:0004722;GO:0004724;GO:0004741;GO:0005634;GO:0005634;GO:0005654;GO:0005737;GO:0005737;GO:0005739;GO:0006470;GO:0006470;GO:0016787;GO:0045202;GO:0098978;GO:1904184;GO:0003824;GO:0003824;GO:0004721;GO:0004721;GO:0004721;GO:0004722;GO:0004722;GO:0004722;GO:0004724;GO:0004741;GO:0005634;GO:0005634;GO:0005634;GO:0005654;GO:0005654;GO:…	K17503	EC:3.1.3.16	COG0631	T	protein phosphatase 1H (PP2C domain containing)[Source:MGI Symbol;Acc:MGI:2442087]	319468	Q3UYC0_x000D_	UP
ENSMUSG00000021242	16759.5	3900.3	29618.8	7.59398	2.92486	5.95e-103	6.88e-101	12	84754562	84773152	-	5438	Npc2	GO:0005576;GO:0005615;GO:0005615;GO:0005764;GO:0005764;GO:0005764;GO:0005783;GO:0006629;GO:0006869;GO:0008202;GO:0008203;GO:0015485;GO:0015485;GO:0015485;GO:0015485;GO:0015918;GO:0019899;GO:0030301;GO:0030301;GO:0030301;GO:0032366;GO:0032366;GO:0032367;GO:0032367;GO:0032367;GO:0032367;GO:0032367;GO:0032934;GO:0033344;GO:0033344;GO:0033344;GO:0042632;GO:0042632;GO:0120020;	K13443	-	NOG281614	-	NPC intracellular cholesterol transporter 2[Source:MGI Symbol;Acc:MGI:1915213]	67963	Q9Z0J0_x000D_	UP
ENSMUSG00000032515	843.808	146.033	1541.58	10.5564	3.40005	9.55e-103	1.1e-100	9	119971163	119984658	-	3473	Csrnp1	GO:0001228;GO:0003677;GO:0003700;GO:0005634;GO:0006355;GO:0006915;GO:0009791;GO:0043565;GO:0045944;GO:0048008;GO:0048705;GO:0060021;GO:0060325;GO:0001228;GO:0003677;GO:0003700;GO:0005634;GO:0006355;GO:0006915;GO:0009791;GO:0043565;GO:0045944;GO:0048008;GO:0048705;GO:0060021;GO:0060325;GO:0001228;GO:0003677;GO:0003700;GO:0005634;GO:0006355;GO:0006915;GO:0009791;GO:0043565;GO:0045944;GO:0048008;GO:…	K17494	-	NOG150539	S	cysteine-serine-rich nuclear protein 1 [Source:MGISymbol;Acc:MGI:2387989]	215418	P59054_x000D_	UP
ENSMUSG00000005611	3997.4	6915.4	1079.4	0.156087	-2.67958	1.56e-102	1.78e-100	7	110868266	110982461	-	6827	Mrvi1	GO:0016020;GO:0016021;GO:0005515;GO:0005737;GO:0016020;GO:0016021;GO:0016529;GO:0019934;GO:0045986;GO:0048471;GO:0060087;	K12337	-	NOG69910	-	MRV integration site 1 [Source:MGISymbol;Acc:MGI:1338023]	17540	Q3UR44;G5E8V5_x000D_	DOWN
ENSMUSG00000037202	1904.78	25.0571	3784.5	151.035	7.23874	3.79e-102	4.3e-100	10	61297833	61304680	+	2584	Prf1	GO:0001771;GO:0001771;GO:0001913;GO:0002357;GO:0002418;GO:0005509;GO:0005509;GO:0005509;GO:0005576;GO:0005615;GO:0005768;GO:0005829;GO:0005829;GO:0005886;GO:0006915;GO:0007623;GO:0016020;GO:0016021;GO:0016021;GO:0016021;GO:0019835;GO:0019835;GO:0019835;GO:0022829;GO:0022829;GO:0022829;GO:0031410;GO:0031904;GO:0042802;GO:0042802;GO:0044194;GO:0044194;GO:0044194;GO:0046872;GO:0051260;GO:0051260;GO:…	K07818	-	NOG39137	S	perforin 1 (pore forming protein) [Source:MGISymbol;Acc:MGI:97551]	18646	P10820;A2RSY7_x000D_	UP
ENSMUSG00000024053	2963.98	795.709	5132.24	6.4499	2.68928	1.15e-101	1.3e-99	17	71252172	71311978	-	5505	Emilin2	GO:0005515;GO:0005576;GO:0005576;GO:0005576;GO:0005581;GO:0007155;GO:0030023;GO:0062023;GO:0062023;GO:0005515;GO:0005515;GO:0005515;GO:0005515;GO:0005515;GO:0005515;	-	-	NOG73178	S	elastin microfibril interfacer 2 [Source:MGISymbol;Acc:MGI:2389136]	246707	Q8K482;Q3U1J9_x000D_	UP
ENSMUSG00000057963	3322.36	686.181	5958.54	8.68362	3.1183	1.75e-101	1.96e-99	12	102568582	102704930	-	3320	Itpk1	GO:0000166;GO:0000287;GO:0000287;GO:0000825;GO:0000825;GO:0000825;GO:0005524;GO:0005524;GO:0005524;GO:0005737;GO:0016301;GO:0016310;GO:0016324;GO:0016740;GO:0016787;GO:0016853;GO:0021915;GO:0032957;GO:0032957;GO:0046872;GO:0046872;GO:0046872;GO:0047325;GO:0047325;GO:0047325;GO:0047325;GO:0047325;GO:0052725;GO:0052725;GO:0052725;GO:0052725;GO:0052725;GO:0052726;GO:0052726;GO:0052726;GO:0052726;GO:…	K00913	-	NOG85132	S	"inositol 1,3,4-triphosphate 5/6 kinase [Source:MGISymbol;Acc:MGI:2446159]"	217837	Q8BYN3_x000D_	UP
ENSMUSG00000032193	2099.83	211.035	3988.62	18.9002	4.24033	4.94e-100	5.51e-98	9	21723483	21749919	+	9622	Ldlr	GO:0001540;GO:0002020;GO:0002020;GO:0005041;GO:0005041;GO:0005041;GO:0005509;GO:0005509;GO:0005515;GO:0005515;GO:0005615;GO:0005623;GO:0005764;GO:0005764;GO:0005764;GO:0005768;GO:0005768;GO:0005769;GO:0005769;GO:0005769;GO:0005770;GO:0005770;GO:0005770;GO:0005794;GO:0005794;GO:0005794;GO:0005886;GO:0005886;GO:0005886;GO:0005901;GO:0005905;GO:0005905;GO:0005905;GO:0006629;GO:0006629;GO:0006869;GO:…	K12473	-	NOG255913	-	low density lipoprotein receptor [Source:MGISymbol;Acc:MGI:96765]	16835	P35951_x000D_	UP
ENSMUSG00000034903	1256.61	312.565	2200.65	7.04063	2.81571	7.63e-100	8.46e-98	2	65088339	65239403	-	8342	Cobll1	GO:0003785;GO:0003785;GO:0003785;GO:0003785;GO:0003785;GO:0003785;GO:0003785;GO:0003785;GO:0003785;GO:0003785;GO:0003785;GO:0003785;GO:0003785;GO:0003785;GO:0003785;GO:0003785;	-	-	NOG38784	G	Cobl-like 1 [Source:MGI Symbol;Acc:MGI:2442894]"	319876	Q3UMF0;B1AZ15_x000D_	UP
ENSMUSG00000020399	802.511	64.4246	1540.6	23.9132	4.57973	2.44e-99	2.69e-97	11	46454935	46481255	+	2721	Havcr2	GO:0001772;GO:0001819;GO:0002250;GO:0002281;GO:0002376;GO:0002519;GO:0002519;GO:0002652;GO:0002826;GO:0002838;GO:0002859;GO:0005515;GO:0005515;GO:0005576;GO:0005769;GO:0005886;GO:0006357;GO:0006954;GO:0009986;GO:0009986;GO:0009986;GO:0009986;GO:0010629;GO:0010629;GO:0016020;GO:0016021;GO:0016592;GO:0030054;GO:0030886;GO:0030886;GO:0032088;GO:0032088;GO:0032480;GO:0032687;GO:0032687;GO:0032689;GO:…	K20414	-	NOG41841	-	hepatitis A virus cellular receptor 2 [Source:MGISymbol;Acc:MGI:2159682]	171285	Q8VIM0_x000D_	UP
ENSMUSG00000034936	4918.43	472.832	9364.02	19.8041	4.30773	5.8e-99	6.35e-97	11	101665541	101667832	+	1382	Arl4d	GO:0000166;GO:0005525;GO:0005525;GO:0005525;GO:0005525;GO:0005634;GO:0005634;GO:0005730;GO:0005737;GO:0005737;GO:0005737;GO:0005737;GO:0005886;GO:0005886;GO:0005886;GO:0005886;GO:0006886;GO:0016020;GO:0016192;	K07945	-	COG1100	R	ADP-ribosylation factor-like 4D [Source:MGISymbol;Acc:MGI:1933155]	80981	Q99PE9_x000D_	UP
ENSMUSG00000029659	660.373	144.442	1176.3	8.14381	3.0257	7.33e-99	7.98e-97	5	149411749	149431723	+	3956	Medag	GO:0003674;GO:0005737;GO:0005737;GO:0005737;GO:0005737;GO:0045600;GO:0045600;GO:0045600;GO:0003674;GO:0005737;GO:0005737;GO:0005737;GO:0045600;GO:0045600;GO:0045600;	-	-	NOG43791	-	mesenteric estrogen dependent adipogenesis[Source:MGI Symbol;Acc:MGI:1917967]	70717	Q14BA6_x000D_	UP
ENSMUSG00000029838	12867	3058.15	22675.9	7.41493	2.89043	9.96e-99	1.08e-96	6	36714929	36810220	-	3433	Ptn	GO:0001503;GO:0001889;GO:0002232;GO:0002690;GO:0004864;GO:0004864;GO:0004864;GO:0005178;GO:0005178;GO:0005539;GO:0005539;GO:0005576;GO:0005576;GO:0005576;GO:0005576;GO:0005604;GO:0005604;GO:0005615;GO:0005615;GO:0005615;GO:0005737;GO:0005737;GO:0005783;GO:0005783;GO:0005886;GO:0007229;GO:0007229;GO:0007229;GO:0007406;GO:0007420;GO:0007507;GO:0007612;GO:0007612;GO:0007612;GO:0007613;GO:0008083;GO:…	K16642	-	NOG262747	-	pleiotrophin [Source:MGI Symbol;Acc:MGI:97804]"	19242	P63089_x000D_	UP
ENSMUSG00000062148	678.976	2.39008	1355.56	567.161	9.14762	1.29e-98	1.39e-96	14	51853699	51854643	+	945	Ear6	GO:0003676;GO:0003676;GO:0004518;GO:0004519;GO:0004540;GO:0004540;GO:0005575;GO:0016787;GO:0090305;GO:0090501;GO:0003676;GO:0003676;GO:0004518;GO:0004519;GO:0004540;GO:0004540;GO:0005575;GO:0016787;GO:0090305;GO:0090501;	-	-	NOG39501	S	"eosinophil-associated, ribonuclease A family,member 6 [Source:MGI Symbol;Acc:MGI:1890463]"	93719	Q923L7_x000D_	UP
ENSMUSG00000034472	745.287	1322.38	168.197	0.127193	-2.97491	1.66e-98	1.78e-96	8	75213944	75224113	+	3176	Rasd2	GO:0000166;GO:0001963;GO:0003924;GO:0003924;GO:0005525;GO:0005525;GO:0005525;GO:0005525;GO:0005525;GO:0005886;GO:0005886;GO:0005886;GO:0007165;GO:0007165;GO:0007610;GO:0007626;GO:0007626;GO:0016020;GO:0016020;GO:0016020;GO:0031397;GO:0031397;GO:0031624;GO:0031624;GO:0031681;GO:0031681;GO:0033235;GO:0033235;GO:0043548;GO:0043548;GO:0043949;GO:0043949;GO:0043949;GO:0045202;GO:0051897;GO:0051897;GO:…	K07844	-	COG1100	R	"RASD family, member 2 [Source:MGISymbol;Acc:MGI:1922391]"	75141	P63032_x000D_	DOWN
ENSMUSG00000021594	2651.21	106.535	5195.89	48.7719	5.60798	3.23e-98	3.43e-96	13	69573449	69611442	-	2909	Srd5a1	GO:0001655;GO:0001889;GO:0003865;GO:0003865;GO:0003865;GO:0003865;GO:0003865;GO:0005737;GO:0006629;GO:0006629;GO:0006694;GO:0006702;GO:0006710;GO:0008202;GO:0008202;GO:0008209;GO:0008584;GO:0009267;GO:0014070;GO:0014850;GO:0016020;GO:0016020;GO:0016020;GO:0016021;GO:0016101;GO:0016627;GO:0016627;GO:0021510;GO:0021766;GO:0021794;GO:0021854;GO:0021983;GO:0021987;GO:0030539;GO:0030540;GO:0032354;GO:…	K12343	EC:1.3.1.22	NOG82739	-	steroid 5 alpha-reductase 1 [Source:MGISymbol;Acc:MGI:98400]	78925	Q68FF9;A0A0R4J136_x000D_	UP
ENSMUSG00000060487	661.42	146.341	1176.5	8.03946	3.0071	8.35e-98	8.83e-96	10	9622936	9675208	-	6922	Samd5	GO:0005515;GO:0005737;	-	-	NOG329289	-	sterile alpha motif domain containing 5 [Source:MGISymbol;Acc:MGI:2444815]	320825	Q3V1H9;A0A0R4J186_x000D_	UP
ENSMUSG00000050627	3815.55	1075.32	6555.78	6.09658	2.608	1.03e-97	1.08e-95	9	114899341	114933987	-	5077	Gpd1l	GO:0002027;GO:0002027;GO:0004367;GO:0004367;GO:0004367;GO:0005737;GO:0005829;GO:0005886;GO:0005886;GO:0005975;GO:0005975;GO:0006072;GO:0006072;GO:0006734;GO:0009331;GO:0009331;GO:0009331;GO:0010765;GO:0010765;GO:0016020;GO:0016491;GO:0016491;GO:0016491;GO:0016616;GO:0016616;GO:0017080;GO:0017080;GO:0019674;GO:0019674;GO:0033137;GO:0033137;GO:0042803;GO:0042803;GO:0044325;GO:0044325;GO:0046168;GO:…	K00006	EC:1.1.1.8	COG0240	C	glycerol-3-phosphate dehydrogenase 1-like[Source:MGI Symbol;Acc:MGI:1289257]	333433	Q3ULJ0;B2RSR7_x000D_	UP
ENSMUSG00000055723	2033.44	554.016	3512.86	6.34073	2.66465	4e-97	4.18e-95	7	114046782	114117781	-	3554	Rras2	GO:0000166;GO:0003924;GO:0003924;GO:0003924;GO:0005515;GO:0005525;GO:0005525;GO:0005525;GO:0005525;GO:0005886;GO:0005886;GO:0007165;GO:0007165;GO:0007265;GO:0007265;GO:0009987;GO:0016020;GO:0016020;GO:0016020;GO:0019003;GO:0030335;GO:1901214;GO:1901214;GO:0000166;GO:0003924;GO:0005525;GO:0005525;GO:0007165;GO:0016020;	K07830	-	COG1100	R	related RAS viral (r-ras) oncogene 2 [Source:MGISymbol;Acc:MGI:1914172]	66922	P62071;Q9CTF6_x000D_	UP
ENSMUSG00000027397	1811.81	489.879	3133.75	6.39699	2.67739	1.11e-96	1.15e-94	2	129198764	129211616	+	5580	Slc20a1	GO:0005315;GO:0005315;GO:0005315;GO:0005316;GO:0005316;GO:0005886;GO:0005887;GO:0006814;GO:0006814;GO:0006817;GO:0006817;GO:0006817;GO:0006817;GO:0006817;GO:0015293;GO:0015319;GO:0016020;GO:0016020;GO:0016020;GO:0016021;GO:0016021;GO:0016021;GO:0031214;GO:0035435;GO:0035725;GO:0005315;GO:0005315;GO:0005315;GO:0005316;GO:0005886;GO:0005887;GO:0006814;GO:0006817;GO:0006817;GO:0006817;GO:0006817;GO:…	K14640	-	COG0306	P	"solute carrier family 20, member 1 [Source:MGISymbol;Acc:MGI:108392]"	20515	Q61609_x000D_	UP
ENSMUSG00000029186	1249.19	322.381	2176	6.74978	2.75484	2.47e-96	2.55e-94	5	52741574	52769340	+	3760	Pi4k2b	GO:0000166;GO:0004430;GO:0004430;GO:0004430;GO:0004430;GO:0005524;GO:0005737;GO:0005768;GO:0005802;GO:0005886;GO:0007030;GO:0007032;GO:0016020;GO:0016301;GO:0016310;GO:0016740;GO:0046854;GO:0000166;GO:0004430;GO:0004430;GO:0004430;GO:0004430;GO:0005524;GO:0005737;GO:0005768;GO:0005802;GO:0005886;GO:0007030;GO:0007032;GO:0016020;GO:0016301;GO:0016310;GO:0016740;GO:0046854;	K13711	EC:2.7.1.67	NOG287949	-	phosphatidylinositol 4-kinase type 2 beta[Source:MGI Symbol;Acc:MGI:1914323]	67073	Q8CBQ5_x000D_	UP
ENSMUSG00000031075	6786.17	1972.93	11599.4	5.87928	2.55564	5.58e-96	5.74e-94	7	144588549	144751974	-	6322	Ano1	GO:0005102;GO:0005227;GO:0005229;GO:0005229;GO:0005254;GO:0005654;GO:0005886;GO:0005886;GO:0005886;GO:0005886;GO:0006812;GO:0006821;GO:0006821;GO:0015111;GO:0015111;GO:0015705;GO:0015705;GO:0016020;GO:0016021;GO:0016324;GO:0034605;GO:0034605;GO:0035774;GO:0035774;GO:0035774;GO:0045121;GO:0046983;GO:0046983;GO:0098655;GO:1901653;GO:1902476;GO:1902476;GO:1902476;GO:1902476;GO:0005886;GO:0016020;GO:…	K19496	-	NOG320103	-	"anoctamin 1, calcium activated chloride channel[Source:MGI Symbol;Acc:MGI:2142149]"	101772	Q8BHY3;G8JL82_x000D_	UP
ENSMUSG00000024066	3782.64	881.832	6683.46	7.57906	2.92202	1.22e-95	1.24e-93	17	73883895	73950196	-	9175	Xdh	GO:0016491;GO:0016491;GO:0055114;GO:0055114;GO:0001933;GO:0001933;GO:0001937;GO:0001937;GO:0004854;GO:0004854;GO:0004854;GO:0004854;GO:0004854;GO:0004854;GO:0004855;GO:0004855;GO:0004855;GO:0004855;GO:0004855;GO:0005506;GO:0005506;GO:0005515;GO:0005576;GO:0005615;GO:0005615;GO:0005737;GO:0005777;GO:0005829;GO:0005829;GO:0006150;GO:0006919;GO:0006919;GO:0007595;GO:0009055;GO:0009055;GO:0009115;GO:…	K00106	-	COG4630	F	xanthine dehydrogenase [Source:MGISymbol;Acc:MGI:98973]	22436	Q00519;Q9CVF2_x000D_	UP
ENSMUSG00000025026	8657.89	2546.12	14769.7	5.80085	2.53626	2.32e-95	2.36e-93	19	53140443	53247399	+	6380	Add3	GO:0000794;GO:0003779;GO:0005080;GO:0005198;GO:0005200;GO:0005516;GO:0005737;GO:0005737;GO:0005856;GO:0005856;GO:0005856;GO:0005856;GO:0005856;GO:0005886;GO:0005886;GO:0005903;GO:0005911;GO:0005938;GO:0014069;GO:0014069;GO:0016020;GO:0016020;GO:0030507;GO:0042493;GO:0044853;GO:0045907;GO:0051015;GO:0051016;GO:0051017;GO:0005856;GO:0005856;GO:0000794;GO:0003779;GO:0005080;GO:0005198;GO:0005200;GO:…	K18622	-	COG0235	G	adducin 3 (gamma) [Source:MGISymbol;Acc:MGI:1351615]	27360	Q9QYB5_x000D_	UP
ENSMUSG00000015441	1967.5	7.14025	3927.86	550.101	9.10355	3.36e-95	3.4e-93	14	56205263	56211417	-	919	Gzmf	GO:0004252;GO:0004252;GO:0005737;GO:0006508;GO:0006508;GO:0006508;GO:0008233;GO:0008236;GO:0008626;GO:0016787;GO:0019835;	-	-	COG5640	O	granzyme F [Source:MGI Symbol;Acc:MGI:109254]"	14943	P08883;Q497Z7_x000D_	UP
ENSMUSG00000025577	1394.55	371.794	2417.31	6.50173	2.70082	5.35e-95	5.38e-93	11	119022962	119031270	+	4257	Cbx2	GO:0000122;GO:0000122;GO:0000791;GO:0000792;GO:0000792;GO:0003677;GO:0003682;GO:0005515;GO:0005515;GO:0005634;GO:0005634;GO:0005634;GO:0005654;GO:0005654;GO:0005694;GO:0006325;GO:0016607;GO:0031519;GO:0031519;GO:0035064;GO:0035102;GO:0035102;GO:0035102;GO:0035102;GO:0035102;GO:0045137;GO:0045137;	K11451	-	NOG117427	S	chromobox 2 [Source:MGI Symbol;Acc:MGI:88289]"	12416	P30658;Q3URA3_x000D_	UP
ENSMUSG00000025938	622.7	141.782	1103.62	7.7839	2.96049	9.2e-95	9.2e-93	1	12866549	12992650	-	13137	Slco5a1	GO:0005515;GO:0005886;GO:0005886;GO:0005887;GO:0006811;GO:0015347;GO:0016020;GO:0016020;GO:0016020;GO:0016021;GO:0043231;GO:0043252;GO:0055085;GO:0055085;GO:0005515;GO:0005886;GO:0005886;GO:0005886;GO:0005887;GO:0006811;GO:0015347;GO:0016020;GO:0016020;GO:0016020;GO:0016021;GO:0043231;GO:0043231;GO:0043252;GO:0055085;GO:0055085;GO:0005515;GO:0005886;GO:0005886;GO:0005887;GO:0006811;GO:0015347;GO:…	K14356	-	-	-	"solute carrier organic anion transporter family,member 5A1 [Source:MGI Symbol;Acc:MGI:2443431]"	240726	E9PVD9;Q8BY69_x000D_	UP
ENSMUSG00000059213	97.1988	2.36289	192.035	81.2712	6.34467	3.59e-94	3.57e-92	15	98803777	98809490	-	3781	Ddn	GO:0000978;GO:0000978;GO:0000981;GO:0000981;GO:0005634;GO:0005634;GO:0005634;GO:0005737;GO:0005737;GO:0005737;GO:0005737;GO:0005783;GO:0005789;GO:0005886;GO:0005886;GO:0016020;GO:0030054;GO:0030425;GO:0032591;GO:0042995;GO:0042995;GO:0042995;GO:0042995;GO:0043204;GO:0045202;GO:0045211;GO:0045944;GO:0045944;	-	-	NOG72884	R	dendrin [Source:MGI Symbol;Acc:MGI:108101]"	13199	Q80TS7_x000D_	UP
ENSMUSG00000042115	170.407	12.9654	327.849	25.2864	4.66029	1.98e-93	1.96e-91	1	132298626	132307357	+	4269	Klhdc8a	GO:0005515;	-	-	NOG301363	-	kelch domain containing 8A [Source:MGISymbol;Acc:MGI:2442630]	213417	Q91XA8_x000D_	UP
ENSMUSG00000066687	441.458	89.1759	793.74	8.90083	3.15394	2.19e-93	2.15e-91	9	48654297	48836222	-	5283	Zbtb16	GO:0000122;GO:0000122;GO:0000978;GO:0000978;GO:0001227;GO:0001227;GO:0001501;GO:0001823;GO:0003676;GO:0003676;GO:0003677;GO:0003677;GO:0003690;GO:0003690;GO:0003700;GO:0003700;GO:0005515;GO:0005515;GO:0005634;GO:0005634;GO:0005634;GO:0005634;GO:0005829;GO:0005829;GO:0005886;GO:0005886;GO:0006355;GO:0007417;GO:0008022;GO:0008022;GO:0008285;GO:0009880;GO:0009952;GO:0016604;GO:0016604;GO:0016604;GO:…	K10055	-	-	-	zinc finger and BTB domain containing 16[Source:MGI Symbol;Acc:MGI:103222]	235320	Q3UQ17_x000D_	UP
ENSMUSG00000021215	5139.03	1530.33	8747.73	5.71624	2.51507	3.15e-93	3.08e-91	13	3882018	3918220	-	5217	Net1	GO:0005085;GO:0005085;GO:0005085;GO:0005089;GO:0005515;GO:0005634;GO:0005737;GO:0035025;GO:0035556;GO:0035556;GO:0043065;GO:0043065;GO:0043547;GO:0043547;GO:0051451;GO:0070301;GO:0070301;GO:0071479;GO:0071479;GO:0005085;GO:0005085;GO:0005085;GO:0005089;GO:0005515;GO:0005634;GO:0005737;GO:0035025;GO:0035556;GO:0035556;GO:0043065;GO:0043065;GO:0043065;GO:0043547;GO:0043547;GO:0043547;GO:0051451;GO:…	K20683	-	COG5422	T	neuroepithelial cell transforming gene 1[Source:MGI Symbol;Acc:MGI:1927138]	56349	Q9Z206;Q3USZ7_x000D_	UP
ENSMUSG00000033213	107.876	0.412305	215.339	522.282	9.02869	5.21e-93	5.07e-91	2	122636986	122641191	+	1203	AA467197	GO:0016020;GO:0016021;GO:0004129;GO:0005634;GO:0005634;GO:0005634;GO:0005739;GO:0005751;GO:0009617;GO:0016020;GO:0016021;GO:0022900;GO:1902600;GO:0004129;GO:0005634;GO:0005634;GO:0005739;GO:0005751;GO:0009617;GO:0016020;GO:0016021;GO:0022900;GO:1902600;	-	-	NOG46749	K	expressed sequence AA467197 [Source:MGISymbol;Acc:MGI:3034182]	433470	Q810Q5;Q3UCF3_x000D_	UP
ENSMUSG00000001131	742.888	156.434	1329.34	8.49779	3.08709	7.79e-93	7.55e-91	X	20870166	20874735	+	888	Timp1	GO:0001775;GO:0001775;GO:0002020;GO:0002020;GO:0002020;GO:0002248;GO:0004857;GO:0005125;GO:0005125;GO:0005125;GO:0005515;GO:0005576;GO:0005604;GO:0005604;GO:0005615;GO:0005615;GO:0005615;GO:0005615;GO:0005615;GO:0007165;GO:0007568;GO:0008083;GO:0008191;GO:0008191;GO:0008191;GO:0008191;GO:0008191;GO:0008191;GO:0008270;GO:0008270;GO:0008284;GO:0008284;GO:0008284;GO:0009725;GO:0010033;GO:0010033;GO:…	K16451	-	NOG259409	-	tissue inhibitor of metalloproteinase 1 [Source:MGISymbol;Acc:MGI:98752]	21857	P12032_x000D_	UP
ENSMUSG00000025400	4345.52	4.9878	8686.05	1741.46	10.7661	1.34e-92	1.29e-90	10	127724478	127731768	+	1378	Tac2	GO:0005576;GO:0005615;GO:0007217;GO:0007217;GO:0007218;GO:0031836;GO:0031837;GO:0045777;GO:0045777;GO:1902093;GO:0005576;GO:0005615;GO:0007217;GO:0007217;GO:0007218;GO:0031836;GO:0031837;GO:0045777;GO:0045777;GO:1902093;	K05240	-	NOG47358	-	tachykinin 2 [Source:MGI Symbol;Acc:MGI:98476]"	21334	P55099_x000D_	UP
ENSMUSG00000039646	1744.91	490.747	2999.07	6.11125	2.61147	6.38e-92	6.11e-90	16	4639941	4650802	+	3007	Vasn	GO:0005515;GO:0005515;GO:0005615;GO:0005615;GO:0005615;GO:0005739;GO:0005886;GO:0005886;GO:0009986;GO:0009986;GO:0010719;GO:0010719;GO:0016020;GO:0016021;GO:0030512;GO:0030512;GO:0030512;GO:0031012;GO:0050431;GO:0050431;GO:0050431;GO:0070062;GO:0070062;GO:0071456;GO:0071461;	-	-	NOG273568	-	vasorin [Source:MGI Symbol;Acc:MGI:2177651]"	246154	Q9CZT5_x000D_	UP
ENSMUSG00000028927	7397.87	644.116	14151.6	21.9706	4.4575	2.32e-91	2.21e-89	4	140906344	140952586	+	5013	Padi2	GO:0004668;GO:0004668;GO:0004668;GO:0004668;GO:0004668;GO:0004668;GO:0005509;GO:0005509;GO:0005509;GO:0005509;GO:0005509;GO:0005634;GO:0005737;GO:0005737;GO:0005737;GO:0005737;GO:0005737;GO:0005737;GO:0010848;GO:0010848;GO:0016787;GO:0018101;GO:0018101;GO:0018101;GO:0018101;GO:0018101;GO:0030331;GO:0030331;GO:0030520;GO:0030520;GO:0035327;GO:0035327;GO:0036413;GO:0036413;GO:0036414;GO:0042803;GO:…	K01481	EC:3.5.3.15	NOG42085	S	"peptidyl arginine deiminase, type II [Source:MGISymbol;Acc:MGI:1338892]"	18600	Q08642;Q3TBF1_x000D_	UP
ENSMUSG00000051727	352.668	640.23	65.1056	0.101691	-3.29774	3.8e-91	3.6e-89	7	97451323	97459557	+	2568	Kctd14	GO:0003674;GO:0005515;GO:0005575;GO:0008150;GO:0051260;GO:0051260;GO:0003674;GO:0005575;GO:0008150;GO:0003674;GO:0005575;GO:0008150;GO:0003674;GO:0005515;GO:0005575;GO:0008150;GO:0051260;GO:0051260;GO:0003674;GO:0005515;GO:0005575;GO:0008150;GO:0051260;GO:0051260;GO:0003674;GO:0005515;GO:0005575;GO:0008150;GO:0051260;GO:0051260;	K21917	-	NOG282221	-	potassium channel tetramerisation domain containing14 [Source:MGI Symbol;Acc:MGI:1289222]	233529	Q5EER8_x000D_	DOWN
ENSMUSG00000078234	313.793	608.204	19.3814	0.0318667	-4.97181	9.35e-91	8.82e-89	4	139960220	139968026	-	7807	Klhdc7a	GO:0005515;GO:0016020;GO:0016021;	-	-	NOG284393	-	kelch domain containing 7A [Source:MGISymbol;Acc:MGI:2444612]	242721	A2APT9_x000D_	DOWN
ENSMUSG00000024500	388.901	762.926	14.8758	0.0194984	-5.6805	2.68e-90	2.51e-88	18	42637432	43083127	-	4035	Ppp2r2b	GO:0000159;GO:0000159;GO:0000159;GO:0000159;GO:0000266;GO:0005515;GO:0005737;GO:0005737;GO:0005739;GO:0005739;GO:0005741;GO:0005741;GO:0005829;GO:0005829;GO:0005856;GO:0005856;GO:0006626;GO:0006915;GO:0016020;GO:0016020;GO:0019888;GO:0019888;GO:0019888;GO:0043525;GO:0043653;GO:0043666;GO:0044877;GO:0070262;GO:0000159;GO:0000159;GO:0000159;GO:0000159;GO:0000266;GO:0005515;GO:0005737;GO:0005737;GO:…	K04354	-	COG5170	T	"protein phosphatase 2, regulatory subunit B, beta[Source:MGI Symbol;Acc:MGI:1920180]"	72930	Q6ZWR4_x000D_	DOWN
ENSMUSG00000020715	3005.6	894.189	5117.01	5.72251	2.51665	4.16e-90	3.89e-88	11	106394650	106487852	-	8173	Ern1	GO:0000166;GO:0000287;GO:0000287;GO:0000287;GO:0001935;GO:0001935;GO:0001935;GO:0003824;GO:0004519;GO:0004521;GO:0004521;GO:0004521;GO:0004521;GO:0004540;GO:0004540;GO:0004672;GO:0004672;GO:0004672;GO:0004674;GO:0004674;GO:0004674;GO:0004674;GO:0005161;GO:0005161;GO:0005515;GO:0005515;GO:0005515;GO:0005524;GO:0005524;GO:0005524;GO:0005524;GO:0005524;GO:0005623;GO:0005637;GO:0005737;GO:0005737;GO:…	K08852	-	COG0515	T	endoplasmic reticulum (ER) to nucleus signalling 1[Source:MGI Symbol;Acc:MGI:1930134]	78943	Q9EQY0_x000D_	UP
ENSMUSG00000061048	3623.31	397.838	6848.77	17.215	4.10559	6.02e-90	5.6e-88	8	106510891	106557297	+	4384	Cdh3	GO:0000902;GO:0001895;GO:0001895;GO:0005509;GO:0005509;GO:0005509;GO:0005737;GO:0005737;GO:0005737;GO:0005886;GO:0005886;GO:0005886;GO:0005886;GO:0005886;GO:0005886;GO:0005886;GO:0005912;GO:0005912;GO:0007043;GO:0007155;GO:0007155;GO:0007155;GO:0007156;GO:0007156;GO:0007156;GO:0007275;GO:0008092;GO:0009986;GO:0010628;GO:0010628;GO:0010838;GO:0010838;GO:0016020;GO:0016020;GO:0016020;GO:0016021;GO:…	K06796	-	NOG328838	-	cadherin 3 [Source:MGI Symbol;Acc:MGI:88356]"	12560	P10287;Q8BRE1_x000D_	UP
ENSMUSG00000005672	2053.58	367.631	3739.53	10.172	3.34653	7.92e-90	7.33e-88	5	75574916	75656722	+	8911	Kit	GO:0000166;GO:0000187;GO:0001541;GO:0001650;GO:0001669;GO:0002020;GO:0002244;GO:0002318;GO:0002320;GO:0002327;GO:0002371;GO:0002551;GO:0002573;GO:0004672;GO:0004672;GO:0004713;GO:0004713;GO:0004713;GO:0004713;GO:0004714;GO:0004714;GO:0004714;GO:0004714;GO:0004714;GO:0005020;GO:0005515;GO:0005515;GO:0005515;GO:0005524;GO:0005524;GO:0005524;GO:0005615;GO:0005737;GO:0005737;GO:0005886;GO:0005886;GO:…	K05091	EC:2.7.10.1	COG0515	T	KIT proto-oncogene receptor tyrosine kinase[Source:MGI Symbol;Acc:MGI:96677]	16590	P05532_x000D_	UP
ENSMUSG00000062210	2289.68	676.881	3902.47	5.76538	2.52741	1.14e-89	1.05e-87	18	49979427	50107173	+	10328	Tnfaip8	GO:0042981;GO:0042981;GO:0005654;GO:0005737;GO:0005737;GO:0005737;GO:0006915;GO:0032611;GO:0042981;GO:0042981;GO:0043027;GO:0043027;GO:0043027;GO:0043065;GO:0043065;GO:0043154;GO:0050830;GO:0042981;GO:0042981;GO:0042981;GO:0042981;GO:0042981;GO:0042981;GO:0042981;GO:0042981;GO:0042981;GO:0042981;GO:0005654;GO:0005737;GO:0006915;GO:0042981;GO:0042981;GO:0043027;GO:0043065;GO:0043154;	-	-	NOG81900	S	"tumor necrosis factor, alpha-induced protein 8[Source:MGI Symbol;Acc:MGI:2147191]"	106869	Q921Z5;D3Z325_x000D_	UP
ENSMUSG00000024587	6625.35	2052.45	11198.2	5.45604	2.44785	2.02e-89	1.85e-87	18	64499647	64516652	-	4355	Nars	GO:0000166;GO:0000166;GO:0000166;GO:0003676;GO:0003676;GO:0004812;GO:0004812;GO:0004812;GO:0004816;GO:0004816;GO:0004816;GO:0004816;GO:0004816;GO:0005524;GO:0005524;GO:0005524;GO:0005737;GO:0005739;GO:0005829;GO:0005829;GO:0006412;GO:0006418;GO:0006418;GO:0006421;GO:0006421;GO:0006421;GO:0006421;GO:0006421;GO:0016477;GO:0016477;GO:0016477;GO:0016874;GO:0031728;GO:0031728;GO:0031728;GO:0046983;GO:…	K01893	EC:6.1.1.22	COG0017	J	asparaginyl-tRNA synthetase [Source:MGISymbol;Acc:MGI:1917473]	70223	Q8BP47_x000D_	UP
ENSMUSG00000021067	1748.62	504.991	2992.25	5.92536	2.5669	4.78e-89	4.35e-87	12	69965012	69987002	-	5265	Sav1	GO:0001942;GO:0005515;GO:0005515;GO:0005634;GO:0005634;GO:0005634;GO:0005737;GO:0005737;GO:0005737;GO:0005737;GO:0005829;GO:0005829;GO:0006915;GO:0006915;GO:0007165;GO:0007165;GO:0007165;GO:0030216;GO:0035329;GO:0035329;GO:0035329;GO:0035329;GO:0035329;GO:0042127;GO:0042127;GO:0042802;GO:0042802;GO:0043065;GO:0045600;GO:0046620;GO:0050680;GO:0050821;GO:0051091;GO:0060044;GO:0060090;GO:0060090;GO:…	K16686	-	NOG314596	-	salvador family WW domain containing 1 [Source:MGISymbol;Acc:MGI:1927144]	64010	Q8VEB2_x000D_	UP
ENSMUSG00000035818	1274.33	2463.48	85.1763	0.0345757	-4.8541	5.69e-89	5.17e-87	19	56461640	56486752	+	3628	Plekhs1	GO:0003674;GO:0005575;GO:0008150;GO:0003674;GO:0005575;GO:0008150;	-	-	NOG75022	S	"pleckstrin homology domain containing, family Smember 1 [Source:MGI Symbol;Acc:MGI:2443041]"	226245	Q8BW88_x000D_	DOWN
ENSMUSG00000021373	1024.48	1770.75	278.22	0.15712	-2.67006	1.26e-88	1.14e-86	13	46501848	46650281	+	4159	Cap2	GO:0000902;GO:0000902;GO:0000902;GO:0003779;GO:0003779;GO:0003779;GO:0005886;GO:0007010;GO:0007010;GO:0007163;GO:0008154;GO:0008179;GO:0014069;GO:0016020;GO:0030864;GO:0042802;GO:0042802;GO:0045761;GO:0000902;GO:0000902;GO:0003779;GO:0003779;GO:0007010;GO:0007010;GO:0000902;GO:0000902;GO:0003779;GO:0003779;GO:0007010;GO:0007010;	K17261	-	NOG254262	-	"CAP, adenylate cyclase-associated protein, 2(yeast) [Source:MGI Symbol;Acc:MGI:1914502]"	67252	Q9CYT6_x000D_	DOWN
ENSMUSG00000028776	4109.57	1035.8	7183.34	6.93507	2.79391	1.39e-88	1.25e-86	4	130164454	130175122	-	4358	Tinagl1	GO:0005201;GO:0005576;GO:0005615;GO:0005615;GO:0005737;GO:0005764;GO:0006508;GO:0008234;GO:0043236;GO:0062023;GO:0005201;GO:0005576;GO:0005615;GO:0005615;GO:0005737;GO:0005764;GO:0006508;GO:0006508;GO:0008234;GO:0008234;GO:0043236;GO:0062023;GO:0006508;GO:0006508;GO:0008234;GO:0008234;GO:0005201;GO:0005576;GO:0005615;GO:0005615;GO:0005737;GO:0005764;GO:0006508;GO:0006508;GO:0008234;GO:0008234;GO:…	-	-	NOG310046	-	tubulointerstitial nephritis antigen-like 1[Source:MGI Symbol;Acc:MGI:2137617]	94242	Q99JR5_x000D_	UP
ENSMUSG00000022156	3044.42	5.9964	6082.84	1014.41	9.98643	1.49e-88	1.34e-86	14	56117626	56120625	-	916	Gzme	GO:0004252;GO:0004252;GO:0005737;GO:0006508;GO:0006508;GO:0006508;GO:0008233;GO:0008236;GO:0008626;GO:0016787;GO:0019835;	-	-	COG5640	O	granzyme E [Source:MGI Symbol;Acc:MGI:109265]"	14942	P08884_x000D_	UP
ENSMUSG00000031853	190.227	358.302	22.1508	0.0618216	-4.01575	1.74e-88	1.55e-86	8	125910450	125947440	+	5693	Map3k21	GO:0000166;GO:0000186;GO:0004672;GO:0004672;GO:0004674;GO:0004706;GO:0004709;GO:0004709;GO:0004709;GO:0005515;GO:0005524;GO:0005524;GO:0005524;GO:0006468;GO:0006468;GO:0007256;GO:0007257;GO:0016301;GO:0016310;GO:0016740;	K17534	EC:2.7.11.25	COG0515	T	mitogen-activated protein kinase kinase kinase 21[Source:MGI Symbol;Acc:MGI:2385307]	234878	Q8VDG6_x000D_	DOWN
ENSMUSG00000029135	6642.99	2088.31	11197.7	5.36206	2.42279	2.05e-88	1.82e-86	5	32135801	32157842	+	9680	Fosl2	GO:0000977;GO:0000977;GO:0000978;GO:0000981;GO:0001228;GO:0001228;GO:0001666;GO:0003334;GO:0003677;GO:0003677;GO:0003677;GO:0003677;GO:0003682;GO:0003690;GO:0003700;GO:0003700;GO:0003700;GO:0005634;GO:0005634;GO:0005634;GO:0005654;GO:0005654;GO:0006355;GO:0006355;GO:0006357;GO:0006357;GO:0006357;GO:0006366;GO:0032355;GO:0043565;GO:0044212;GO:0045893;GO:0045893;GO:0045944;GO:0045944;GO:0048146;	K09030	-	NOG301361	-	fos-like antigen 2 [Source:MGISymbol;Acc:MGI:102858]	14284	P47930_x000D_	UP
ENSMUSG00000044294	506.233	0.438962	1012.03	2305.5	11.1709	2.53e-88	2.23e-86	15	101525026	101532820	-	2640	Krt84	GO:0005882;GO:0030280;GO:0045095;GO:0045095;GO:0045095;GO:0045095;GO:0045111;GO:0045616;	K07605	-	NOG149575	S	keratin 84 [Source:MGI Symbol;Acc:MGI:96700]"	16680	Q99M73_x000D_	UP
ENSMUSG00000018500	303.479	36.7985	570.159	15.4941	3.95365	7.92e-88	6.95e-86	11	62248984	62266453	+	1845	Adora2b	GO:0001609;GO:0001609;GO:0001938;GO:0001973;GO:0001973;GO:0002882;GO:0004930;GO:0004930;GO:0004930;GO:0004930;GO:0005886;GO:0005886;GO:0007165;GO:0007186;GO:0007186;GO:0007186;GO:0007189;GO:0008284;GO:0008285;GO:0009986;GO:0010575;GO:0010595;GO:0010701;GO:0010753;GO:0010893;GO:0010906;GO:0016020;GO:0016021;GO:0016021;GO:0016021;GO:0031284;GO:0031668;GO:0032722;GO:0032755;GO:0032966;GO:0033605;GO:…	K04267	-	NOG287824	-	adenosine A2b receptor [Source:MGISymbol;Acc:MGI:99403]	11541	Q60614_x000D_	UP
ENSMUSG00000024725	3248.14	999.422	5496.87	5.50004	2.45944	9.93e-88	8.67e-86	19	18516137	18631823	-	5110	Ostf1	GO:0005515;GO:0005515;GO:0005737;GO:0008150;GO:0017124;	-	-	NOG147066	S	osteoclast stimulating factor 1 [Source:MGISymbol;Acc:MGI:700012]	20409	Q62422_x000D_	UP
ENSMUSG00000021265	1220.52	142.647	2298.39	16.1124	4.0101	1.72e-87	1.49e-85	12	108825873	108835883	-	2606	Slc25a29	GO:0005289;GO:0005289;GO:0005289;GO:0005292;GO:0005292;GO:0005292;GO:0005739;GO:0005739;GO:0005739;GO:0005743;GO:0006844;GO:0006844;GO:0006865;GO:0006865;GO:0015174;GO:0015174;GO:0015174;GO:0015227;GO:0015227;GO:0015822;GO:0015822;GO:0015822;GO:0016020;GO:0016021;GO:0022857;GO:0022857;GO:0055085;GO:0055085;GO:0089709;GO:0089709;GO:0089709;GO:1902616;GO:1903400;GO:1903400;GO:1903400;GO:1903401;GO:…	K15109	-	NOG285985	-	"solute carrier family 25 (mitochondrial carrier,palmitoylcarnitine transporter), member 29 [Source:MGISymbol;Acc:MGI:2444911]"	214663	Q8BL03_x000D_	UP
ENSMUSG00000029674	3516.5	438.561	6594.44	15.0365	3.9104	4.88e-87	4.22e-85	5	134656039	134688598	-	7162	Limk1	GO:0000166;GO:0004672;GO:0004672;GO:0004674;GO:0004674;GO:0004674;GO:0004674;GO:0005515;GO:0005515;GO:0005515;GO:0005524;GO:0005524;GO:0005524;GO:0005634;GO:0005634;GO:0005634;GO:0005737;GO:0005737;GO:0005737;GO:0005737;GO:0005794;GO:0005829;GO:0005829;GO:0005856;GO:0005925;GO:0006468;GO:0006468;GO:0006468;GO:0006468;GO:0006468;GO:0016020;GO:0016301;GO:0016310;GO:0016607;GO:0016607;GO:0016740;GO:…	K05743	EC:2.7.11.1	COG0515	T	"LIM-domain containing, protein kinase [Source:MGISymbol;Acc:MGI:104572]"	16885	P53668;Q3UR47_x000D_	UP
ENSMUSG00000044258	7696.84	358.821	15034.9	41.9007	5.3889	6.03e-87	5.19e-85	13	60934155	60936625	-	2108	Ctla2a	GO:0005576;GO:0010955;GO:0030425;GO:0045589;GO:0050728;	-	-	NOG273186	-	cytotoxic T lymphocyte-associated protein 2 alpha[Source:MGI Symbol;Acc:MGI:88554]	13024	P12399_x000D_	UP
ENSMUSG00000044164	203.387	27.9808	378.793	13.5376	3.7589	6.31e-87	5.4e-85	13	43615710	43670945	+	3609	Rnf182	GO:0004842;GO:0004842;GO:0004842;GO:0005737;GO:0005737;GO:0005737;GO:0016020;GO:0016021;GO:0016567;GO:0016567;GO:0016567;GO:0016740;GO:0046872;	K11983	EC:2.3.2.27	NOG290325	-	ring finger protein 182 [Source:MGISymbol;Acc:MGI:3045355]	328234	Q8C432_x000D_	UP
ENSMUSG00000000555	6089.97	1927.23	10252.7	5.31993	2.41141	7.44e-87	6.35e-85	15	103344286	103366763	-	4933	Itga5	GO:0005154;GO:0005154;GO:0005178;GO:0005178;GO:0005515;GO:0005515;GO:0005515;GO:0005737;GO:0005737;GO:0005783;GO:0005794;GO:0005886;GO:0005886;GO:0005886;GO:0005911;GO:0005911;GO:0005925;GO:0005925;GO:0005925;GO:0007044;GO:0007155;GO:0007155;GO:0007155;GO:0007155;GO:0007155;GO:0007155;GO:0007157;GO:0007159;GO:0007229;GO:0007229;GO:0007229;GO:0007229;GO:0007565;GO:0007613;GO:0008305;GO:0008305;GO:…	K06484	-	NOG26407	T	integrin alpha 5 (fibronectin receptor alpha)[Source:MGI Symbol;Acc:MGI:96604]	16402	P11688;Q80YP5_x000D_	UP
ENSMUSG00000031958	1164.25	327.417	2001.08	6.11172	2.61158	1.31e-86	1.11e-84	8	111623785	111630374	-	5328	Ldhd	GO:0003824;GO:0003824;GO:0004458;GO:0004458;GO:0005515;GO:0005739;GO:0005739;GO:0005739;GO:0005743;GO:0005743;GO:0006754;GO:0008720;GO:0008720;GO:0016491;GO:0016491;GO:0016491;GO:0050660;GO:0050660;GO:0050660;GO:0055114;GO:0055114;GO:0055114;GO:0071949;GO:0071949;GO:1903457;GO:1903457;GO:1903457;GO:1903457;	K00102	EC:1.1.2.4	COG0277	C	lactate dehydrogenase D [Source:MGISymbol;Acc:MGI:106428]	52815	Q7TNG8_x000D_	UP
ENSMUSG00000029671	140.419	269.347	11.4903	0.0426599	-4.55098	1.56e-86	1.32e-84	6	22288227	22298522	+	4360	Wnt16	GO:0005102;GO:0005102;GO:0005576;GO:0005576;GO:0005576;GO:0007275;GO:0007275;GO:0007275;GO:0016055;GO:0016055;GO:0016055;GO:0005102;GO:0005102;GO:0005109;GO:0005576;GO:0005576;GO:0005576;GO:0005615;GO:0005615;GO:0005615;GO:0005737;GO:0005737;GO:0007275;GO:0007275;GO:0007275;GO:0010628;GO:0010628;GO:0014068;GO:0014068;GO:0016055;GO:0016055;GO:0016055;GO:0016055;GO:0030182;GO:0030216;GO:0030216;GO:…	K01558	-	NOG238376	-	"wingless-type MMTV integration site family, member16 [Source:MGI Symbol;Acc:MGI:2136018]"	93735	Q9QYS1;Q8C6P4_x000D_	DOWN
ENSMUSG00000030162	1243.4	20.7721	2466.02	118.718	6.89139	1.57e-86	1.32e-84	6	129485244	129507165	-	3572	Olr1	GO:0002376;GO:0005041;GO:0005576;GO:0005654;GO:0005886;GO:0005886;GO:0006897;GO:0006954;GO:0006954;GO:0007155;GO:0007159;GO:0008219;GO:0010629;GO:0016020;GO:0016021;GO:0019897;GO:0030246;GO:0042157;GO:0042802;GO:0043231;GO:0043235;GO:0045121;GO:0016020;GO:0016021;GO:0030246;GO:0016020;GO:0016021;GO:0030246;GO:0016020;GO:0016021;GO:0030246;	K08763	-	NOG242244	-	oxidized low density lipoprotein (lectin-like)receptor 1 [Source:MGI Symbol;Acc:MGI:1261434]	108078	Q9EQ09_x000D_	UP
ENSMUSG00000041548	6475.06	2051.12	10899	5.31369	2.40971	1.61e-86	1.34e-84	5	116408491	116422864	-	1950	Hspb8	GO:0005515;GO:0005634;GO:0005634;GO:0005634;GO:0005654;GO:0005654;GO:0005737;GO:0005737;GO:0005737;GO:0005829;GO:0005829;GO:0016604;GO:0016604;GO:0034620;GO:0034620;GO:0042802;GO:0042802;GO:0042803;GO:0042803;GO:0101031;GO:0101031;GO:1905337;GO:1905337;	K08879	-	NOG271659	-	heat shock protein 8 [Source:MGISymbol;Acc:MGI:2135756]	80888	Q9JK92_x000D_	UP
ENSMUSG00000018900	4981.56	641.537	9321.58	14.5301	3.86097	2.57e-86	2.14e-84	11	53864542	53891660	-	3071	Slc22a5	GO:0000166;GO:0005524;GO:0005886;GO:0006811;GO:0006814;GO:0007005;GO:0007512;GO:0007626;GO:0009437;GO:0009609;GO:0015226;GO:0015293;GO:0015651;GO:0015651;GO:0015697;GO:0015697;GO:0015879;GO:0016020;GO:0016020;GO:0016021;GO:0016021;GO:0016021;GO:0016323;GO:0016324;GO:0016324;GO:0022857;GO:0022857;GO:0030165;GO:0031526;GO:0031526;GO:0048608;GO:0055085;GO:0055085;GO:0060731;GO:0070715;GO:1902603;GO:…	K08202	-	COG0477	G	"solute carrier family 22 (organic cationtransporter), member 5 [Source:MGISymbol;Acc:MGI:1329012]"	20520	Q9Z0E8;Q5SX17_x000D_	UP
ENSMUSG00000067780	3972.24	779.451	7165.03	9.19241	3.20044	4.09e-86	3.39e-84	1	17601901	17630939	+	6923	Pi15	GO:0005576;GO:0005576;	-	-	NOG331624	-	peptidase inhibitor 15 [Source:MGISymbol;Acc:MGI:1934659]	94227	Q8BS03;A0A0R4J126_x000D_	UP
ENSMUSG00000021468	2380.13	730.707	4029.54	5.51458	2.46325	5.58e-86	4.61e-84	13	53332748	53377397	-	3556	Sptlc1	GO:0003824;GO:0003824;GO:0004758;GO:0004758;GO:0005515;GO:0005515;GO:0005783;GO:0005783;GO:0005783;GO:0005789;GO:0006629;GO:0006665;GO:0006686;GO:0006686;GO:0009058;GO:0009058;GO:0016020;GO:0016021;GO:0016740;GO:0016746;GO:0017059;GO:0017059;GO:0030148;GO:0030148;GO:0030170;GO:0030170;GO:0035339;GO:0035339;GO:0035339;GO:0046511;GO:0046512;GO:0046513;GO:0046513;GO:1904504;GO:1904504;GO:1904649;	K00654	EC:2.3.1.50	COG0156	H	"serine palmitoyltransferase, long chain basesubunit 1 [Source:MGI Symbol;Acc:MGI:1099431]"	268656	O35704_x000D_	UP
ENSMUSG00000061665	7114.83	2247.95	11981.7	5.33006	2.41415	6.13e-86	5.04e-84	17	42792951	42876665	-	15864	Cd2ap	GO:0001650;GO:0001650;GO:0001726;GO:0001726;GO:0001726;GO:0005172;GO:0005172;GO:0005515;GO:0005515;GO:0005515;GO:0005737;GO:0005737;GO:0005829;GO:0005829;GO:0005829;GO:0005856;GO:0005886;GO:0005886;GO:0005911;GO:0005938;GO:0007015;GO:0007015;GO:0007015;GO:0007049;GO:0008013;GO:0008013;GO:0008022;GO:0008022;GO:0016050;GO:0016050;GO:0016477;GO:0016477;GO:0017124;GO:0017124;GO:0017124;GO:0030054;GO:…	K13738	-	NOG319250	-	CD2-associated protein [Source:MGISymbol;Acc:MGI:1330281]	12488	Q9JLQ0_x000D_	UP
ENSMUSG00000044674	7072.65	2267.5	11877.8	5.23829	2.3891	6.62e-86	5.42e-84	5	4753839	4758035	-	4197	Fzd1	GO:0001934;GO:0003149;GO:0003150;GO:0003151;GO:0004888;GO:0004888;GO:0004930;GO:0005102;GO:0005102;GO:0005109;GO:0005109;GO:0005515;GO:0005886;GO:0005886;GO:0005886;GO:0007165;GO:0007166;GO:0007166;GO:0007186;GO:0007267;GO:0007267;GO:0007275;GO:0009986;GO:0009986;GO:0010976;GO:0016020;GO:0016020;GO:0016020;GO:0016021;GO:0016021;GO:0016021;GO:0016021;GO:0016055;GO:0016055;GO:0016055;GO:0016055;GO:…	K02432	-	NOG257258	-	frizzled class receptor 1 [Source:MGISymbol;Acc:MGI:1196625]	14362	O70421_x000D_	UP
ENSMUSG00000028862	682.46	176.695	1188.23	6.72473	2.74948	1.45e-85	1.18e-83	4	133240818	133252929	+	4604	Map3k6	GO:0000165;GO:0000166;GO:0000186;GO:0000287;GO:0004672;GO:0004672;GO:0004709;GO:0005524;GO:0005524;GO:0005524;GO:0005524;GO:0006468;GO:0006468;GO:0006468;GO:0016301;GO:0016310;GO:0016740;	K04425	EC:2.7.11.25	-	-	mitogen-activated protein kinase kinase kinase 6[Source:MGI Symbol;Acc:MGI:1855691]	53608	A0A0A0MQ82_x000D_	UP
ENSMUSG00000024713	4441.38	1203.07	7679.69	6.38339	2.67432	2.92e-84	2.37e-82	19	17432319	17837632	-	14447	Pcsk5	GO:0001822;GO:0001822;GO:0001822;GO:0002001;GO:0003279;GO:0004175;GO:0004175;GO:0004252;GO:0004252;GO:0004252;GO:0004252;GO:0004252;GO:0004252;GO:0005576;GO:0005615;GO:0005788;GO:0005794;GO:0005794;GO:0005797;GO:0005802;GO:0005802;GO:0005886;GO:0006465;GO:0006465;GO:0006508;GO:0006508;GO:0006508;GO:0007368;GO:0007507;GO:0007565;GO:0007566;GO:0008233;GO:0008233;GO:0008233;GO:0008236;GO:0009952;GO:…	K08654	EC:3.4.21.-	COG4935	O	proprotein convertase subtilisin/kexin type 5[Source:MGI Symbol;Acc:MGI:97515]	18552	Q04592_x000D_	UP
ENSMUSG00000023132	1987.63	32.319	3942.93	122	6.93074	3.17e-84	2.56e-82	13	113093825	113100981	-	1006	Gzma	GO:0004252;GO:0004252;GO:0004252;GO:0004252;GO:0005576;GO:0005634;GO:0006508;GO:0006508;GO:0006508;GO:0006915;GO:0008233;GO:0008236;GO:0008236;GO:0009617;GO:0016787;GO:0019835;GO:0032078;GO:0032078;GO:0042803;GO:0042803;GO:0043065;GO:0043065;GO:0043065;GO:0043392;GO:0043392;GO:0051354;GO:0051354;GO:0051354;GO:0051603;GO:0051603;GO:0004252;GO:0004252;GO:0004252;GO:0004252;GO:0004252;GO:0005576;GO:…	K01352	EC:3.4.21.78	COG5640	O	granzyme A [Source:MGI Symbol;Acc:MGI:109266]"	14938	P11032;Q3U0N0_x000D_	UP
ENSMUSG00000079186	2833.87	7.81162	5659.94	724.553	9.50095	5.49e-84	4.42e-82	14	56231441	56234656	-	894	Gzmc	GO:0004252;GO:0004252;GO:0005737;GO:0006508;GO:0006508;GO:0006508;GO:0008233;GO:0008236;GO:0008626;GO:0016787;GO:0019835;	-	-	COG5640	O	granzyme C [Source:MGI Symbol;Acc:MGI:109256]"	14940	P08882;Q0VB76_x000D_	UP
ENSMUSG00000030850	3118.72	987.429	5250.02	5.31686	2.41057	7.22e-84	5.78e-82	7	130391493	130520369	-	5579	Ate1	GO:0004057;GO:0004057;GO:0004057;GO:0004057;GO:0004057;GO:0005515;GO:0005634;GO:0005634;GO:0005737;GO:0005737;GO:0005737;GO:0010498;GO:0016598;GO:0016598;GO:0016598;GO:0016598;GO:0016740;GO:0016746;GO:0004057;GO:0004057;GO:0004057;GO:0004057;GO:0004057;GO:0005515;GO:0005634;GO:0005634;GO:0005634;GO:0005737;GO:0005737;GO:0005737;GO:0005737;GO:0010498;GO:0010498;GO:0016598;GO:0016598;GO:0016598;GO:…	K00685	EC:2.3.2.8	COG2935	O	arginyltransferase 1 [Source:MGISymbol;Acc:MGI:1333870]	11907	Q9Z2A5_x000D_	UP
ENSMUSG00000062515	2425.56	39.2019	4811.92	122.747	6.93954	1.03e-83	8.2e-82	3	10204088	10208576	-	4489	Fabp4	GO:0001816;GO:0005324;GO:0005504;GO:0005504;GO:0005634;GO:0005654;GO:0005737;GO:0005829;GO:0006469;GO:0006631;GO:0008284;GO:0008289;GO:0008289;GO:0008289;GO:0009617;GO:0015909;GO:0036041;GO:0042632;GO:0045892;GO:0050727;GO:0050727;GO:0050729;GO:0050872;GO:0050873;GO:0051427;GO:0071285;GO:0071356;GO:0120162;	K08753	-	NOG326764	-	"fatty acid binding protein 4, adipocyte [Source:MGISymbol;Acc:MGI:88038]"	11770	P04117;Q542H7_x000D_	UP
ENSMUSG00000020571	10398	3305.81	17490.1	5.2907	2.40346	1.64e-83	1.3e-81	12	17266545	17284770	+	3745	Pdia6	GO:0005623;GO:0016853;GO:0016853;GO:0045454;GO:0045454;GO:0055114;GO:0005615;GO:0005783;GO:0005793;GO:0005829;GO:0015037;GO:0016853;GO:0045454;	K09584	EC:5.3.4.1	-	-	protein disulfide isomerase associated 6[Source:MGI Symbol;Acc:MGI:1919103]	71853	Q922R8;Q3TML0_x000D_	UP
ENSMUSG00000096001	532.553	0.611542	1064.49	1740.67	10.7654	2.24e-83	1.77e-81	14	37102140	37114022	-	828	2610528A11Rik	GO:0001664;GO:0001664;GO:0001664;GO:0001664;GO:0005125;GO:0005575;GO:0005576;GO:0005576;GO:0005615;GO:0006935;GO:0007186;GO:0007186;GO:0008009;GO:0008009;GO:0042742;GO:0048018;GO:0048247;GO:0048247;GO:0050830;GO:0050832;GO:0051782;GO:1902807;GO:2000404;GO:2000404;	-	-	-	-	RIKEN cDNA 2610528A11 gene [Source:MGISymbol;Acc:MGI:1917295]	70045	A0A0B4J1N3_x000D_	UP
ENSMUSG00000030259	2755.02	871.421	4638.63	5.32306	2.41226	2.43e-83	1.91e-81	6	145746748	145821079	+	5559	Rassf8	GO:0007165;GO:0007165;GO:0034334;GO:0034334;GO:0007165;GO:0007165;GO:0034334;GO:0034334;GO:0007165;GO:0007165;GO:0034334;GO:0034334;	K09855	-	NOG306245	-	Ras association (RalGDS/AF-6) domain family (N-terminal) member 8 [Source:MGI Symbol;Acc:MGI:1918573]	71323	Q8CJ96_x000D_	UP
ENSMUSG00000050138	273.253	3.83267	542.673	141.591	7.14559	3.22e-83	2.53e-81	17	87745801	87797994	-	1972	Kcnk12	GO:0005267;GO:0005267;GO:0005887;GO:0006811;GO:0016020;GO:0016020;GO:0016020;GO:0016021;GO:0016021;GO:0016021;GO:0022841;GO:0030322;GO:0071805;GO:0071805;GO:0071805;	K04921	-	NOG260772	-	"potassium channel, subfamily K, member 12[Source:MGI Symbol;Acc:MGI:2684043]"	210741	Q76M80_x000D_	UP
ENSMUSG00000039232	600.247	127.363	1073.13	8.4258	3.07481	4.96e-83	3.85e-81	10	12938209	12964298	-	4209	Stx11	GO:0005484;GO:0005484;GO:0005794;GO:0005794;GO:0006886;GO:0006886;GO:0016020;GO:0016020;GO:0016192;GO:0016192;GO:0061025;GO:0005484;GO:0005484;GO:0005794;GO:0005794;GO:0006886;GO:0006886;GO:0016020;GO:0016020;GO:0016192;GO:0016192;GO:0061025;GO:0005794;GO:0005794;GO:0016020;GO:0016020;GO:0016192;GO:0016192;	K08487	-	-	-	syntaxin 11 [Source:MGI Symbol;Acc:MGI:1921982]"	74732	Q9D3G5;Q3U5V8_x000D_	UP
ENSMUSG00000071547	1992.24	619.693	3364.79	5.42977	2.44089	6.09e-83	4.72e-81	14	31131053	31139124	+	2378	Nt5dc2	GO:0005575;GO:0008253;GO:0016311;GO:0046872;GO:0005575;GO:0008253;GO:0016311;GO:0046872;GO:0005575;GO:0008253;GO:0016311;GO:0005575;GO:0008253;GO:0016311;GO:0046872;GO:0005575;GO:0008253;GO:0016311;GO:0046872;	-	-	NOG237436	-	5'-nucleotidase domain containing 2 [Source:MGISymbol;Acc:MGI:1917271]	70021	Q91X76_x000D_	UP
ENSMUSG00000024065	2891.42	103.853	5678.98	54.6827	5.77301	9.82e-83	7.57e-81	17	73804134	73832094	+	6558	Ehd3	GO:0000166;GO:0001881;GO:0001881;GO:0005509;GO:0005509;GO:0005515;GO:0005515;GO:0005515;GO:0005524;GO:0005525;GO:0005525;GO:0005737;GO:0005768;GO:0005829;GO:0005886;GO:0005929;GO:0008289;GO:0015031;GO:0016020;GO:0020018;GO:0020018;GO:0020018;GO:0030030;GO:0030139;GO:0031410;GO:0032456;GO:0032456;GO:0032456;GO:0032456;GO:0032456;GO:0034498;GO:0034498;GO:0042995;GO:0043209;GO:0046872;GO:0048471;GO:…	K12476	-	NOG136252	T	EH-domain containing 3 [Source:MGISymbol;Acc:MGI:1928900]	57440	Q9QXY6_x000D_	UP
ENSMUSG00000000126	376.02	671.614	80.4258	0.11975	-3.0619	1.15e-82	8.82e-81	11	59306928	59333552	+	3329	Wnt9a	GO:0005102;GO:0005102;GO:0005576;GO:0005576;GO:0005576;GO:0007275;GO:0007275;GO:0007275;GO:0016055;GO:0016055;GO:0016055;GO:0005102;GO:0005102;GO:0005109;GO:0005515;GO:0005576;GO:0005576;GO:0005576;GO:0005576;GO:0005615;GO:0007093;GO:0007093;GO:0007275;GO:0007275;GO:0007275;GO:0008285;GO:0008285;GO:0016055;GO:0016055;GO:0016055;GO:0016055;GO:0030182;GO:0032331;GO:0035115;GO:0043154;GO:0045165;GO:…	K01064	-	NOG291879	-	"wingless-type MMTV integration site family, member9A [Source:MGI Symbol;Acc:MGI:2446084]"	216795	Q8R5M2_x000D_	DOWN
ENSMUSG00000038518	2869.57	916.956	4822.18	5.2589	2.39476	1.78e-82	1.36e-80	13	44729474	44921643	+	9715	Jarid2	GO:0000122;GO:0000122;GO:0000977;GO:0001227;GO:0001889;GO:0003677;GO:0003677;GO:0003677;GO:0003677;GO:0003682;GO:0005515;GO:0005515;GO:0005515;GO:0005634;GO:0005634;GO:0005634;GO:0005654;GO:0005739;GO:0006325;GO:0006338;GO:0007275;GO:0008134;GO:0008285;GO:0010614;GO:0016577;GO:0030154;GO:0031061;GO:0034721;GO:0035097;GO:0035097;GO:0035098;GO:0035098;GO:0042127;GO:0045892;GO:0045892;GO:0048536;GO:…	K11478	-	NOG327026	-	"jumonji, AT rich interactive domain 2 [Source:MGISymbol;Acc:MGI:104813]"	16468	Q62315_x000D_	UP
ENSMUSG00000035041	336.535	11.9752	661.095	55.2052	5.78673	2.22e-82	1.69e-80	10	81084324	81098874	-	3016	Creb3l3	GO:0000976;GO:0000976;GO:0000977;GO:0000977;GO:0001228;GO:0001228;GO:0003677;GO:0003700;GO:0003700;GO:0005634;GO:0005634;GO:0005634;GO:0005634;GO:0005654;GO:0005783;GO:0005783;GO:0005783;GO:0005789;GO:0005789;GO:0005829;GO:0006355;GO:0006355;GO:0006986;GO:0016020;GO:0016020;GO:0016021;GO:0030968;GO:0030968;GO:0035497;GO:0035497;GO:0042803;GO:0042803;GO:0045944;GO:0045944;GO:0045944;GO:0045944;GO:…	K09048	-	NOG288874	-	cAMP responsive element binding protein 3-like 3[Source:MGI Symbol;Acc:MGI:2384786]	208677	Q91XE9_x000D_	UP
ENSMUSG00000002565	800.635	222.256	1379.01	6.20463	2.63334	2.28e-82	1.73e-80	12	40059769	40134228	-	2999	Scin	GO:0002102;GO:0003779;GO:0005509;GO:0005509;GO:0005623;GO:0005737;GO:0005856;GO:0005886;GO:0005903;GO:0008285;GO:0030054;GO:0032330;GO:0032991;GO:0042989;GO:0042995;GO:0043065;GO:0045654;GO:0046872;GO:0051014;GO:0051014;GO:0051014;GO:0051015;GO:0051015;GO:0051127;GO:0051693;GO:0051693;GO:0002102;GO:0003779;GO:0005509;GO:0005509;GO:0005623;GO:0005737;GO:0005856;GO:0005886;GO:0005886;GO:0005903;GO:…	K05768	-	NOG304849	-	scinderin [Source:MGI Symbol;Acc:MGI:1306794]"	20259	Q60604_x000D_	UP
ENSMUSG00000021385	1250.89	371.34	2130.44	5.73716	2.52034	2.55e-82	1.93e-80	13	49421249	49464573	+	4831	Ippk	GO:0000166;GO:0005524;GO:0005524;GO:0005524;GO:0005634;GO:0005634;GO:0005730;GO:0005730;GO:0005737;GO:0016301;GO:0016310;GO:0016740;GO:0032958;GO:0035299;GO:0035299;GO:0035299;GO:0035299;GO:0035299;GO:0035299;GO:0035299;GO:0052746;GO:0052746;GO:0052746;GO:0052746;GO:0060090;GO:0060090;GO:1901838;GO:1901838;GO:0016020;GO:0016021;GO:0000166;GO:0005524;GO:0005524;GO:0005524;GO:0016301;GO:0016310;GO:…	K10572	EC:2.7.1.158	NOG264739	-	"inositol 1,3,4,5,6-pentakisphosphate 2-kinase[Source:MGI Symbol;Acc:MGI:1922928]"	75678	Q6P1C1_x000D_	UP
ENSMUSG00000027347	340.37	72.4186	608.322	8.40008	3.0704	2.61e-82	1.97e-80	2	117279993	117343001	-	5600	Rasgrp1	GO:0000139;GO:0001816;GO:0001934;GO:0001934;GO:0002437;GO:0005085;GO:0005085;GO:0005085;GO:0005088;GO:0005088;GO:0005509;GO:0005509;GO:0005509;GO:0005509;GO:0005623;GO:0005737;GO:0005783;GO:0005789;GO:0005794;GO:0005794;GO:0005794;GO:0005829;GO:0005829;GO:0005829;GO:0005829;GO:0005886;GO:0005886;GO:0005886;GO:0005886;GO:0007264;GO:0007264;GO:0008270;GO:0008270;GO:0014066;GO:0016020;GO:0019992;GO:…	K04350	-	NOG256085	-	RAS guanyl releasing protein 1 [Source:MGISymbol;Acc:MGI:1314635]	19419	Q9Z1S3_x000D_	UP
ENSMUSG00000020186	1760.33	548.17	2972.48	5.42256	2.43897	2.75e-82	2.06e-80	10	110919789	110939622	+	2171	Csrp2	GO:0005515;GO:0005634;GO:0005634;GO:0005737;GO:0007275;GO:0030036;GO:0030154;GO:0046872;GO:0046872;GO:0046872;	K09377	-	NOG281414	-	cysteine and glycine-rich protein 2 [Source:MGISymbol;Acc:MGI:1202907]	13008	P97314_x000D_	UP
ENSMUSG00000052911	14522.1	4886.69	24157.4	4.94352	2.30554	6.29e-82	4.69e-80	9	108479736	108490530	+	6082	Lamb2	GO:0000904;GO:0005178;GO:0005178;GO:0005201;GO:0005201;GO:0005576;GO:0005576;GO:0005604;GO:0005604;GO:0005604;GO:0005608;GO:0005608;GO:0007155;GO:0007411;GO:0007528;GO:0007601;GO:0009887;GO:0009888;GO:0014002;GO:0014044;GO:0016477;GO:0031175;GO:0031594;GO:0034446;GO:0043083;GO:0043256;GO:0043256;GO:0045202;GO:0048677;GO:0050808;GO:0060041;GO:0062023;GO:0070831;GO:0072249;GO:0072274;	K06243	-	NOG241384	-	"laminin, beta 2 [Source:MGI Symbol;Acc:MGI:99916]"""	16779	Q61292;Q3USI2_x000D_	UP
ENSMUSG00000087166	71.6262	0.718908	142.534	198.264	7.63128	8.11e-82	6.03e-80	4	98726734	98738480	+	3174	L1td1	GO:0003727;GO:0032197;GO:1990904;	-	-	-	-	LINE-1 type transposase domain containing 1[Source:MGI Symbol;Acc:MGI:3578435]	381591	Q587J6_x000D_	UP
ENSMUSG00000019989	1010.35	1736.83	283.862	0.163436	-2.6132	6.98e-81	5.16e-79	10	24772406	24842823	-	6017	Enpp3	GO:0002276;GO:0003676;GO:0003676;GO:0003824;GO:0003824;GO:0003824;GO:0004528;GO:0004528;GO:0004528;GO:0004551;GO:0005509;GO:0005509;GO:0005509;GO:0005576;GO:0005886;GO:0006220;GO:0006220;GO:0006220;GO:0006796;GO:0006796;GO:0008152;GO:0008270;GO:0008270;GO:0008270;GO:0009143;GO:0009143;GO:0009143;GO:0009897;GO:0009897;GO:0009897;GO:0016020;GO:0016021;GO:0016324;GO:0016787;GO:0016787;GO:0016787;GO:…	K01513	-	COG1524	R	ectonucleotide pyrophosphatase/phosphodiesterase 3[Source:MGI Symbol;Acc:MGI:2143702]	209558	Q6DYE8_x000D_	DOWN
ENSMUSG00000034039	6460.17	0.761394	12919.6	16968.3	14.0506	7.99e-81	5.89e-79	17	25318654	25322684	+	1181	Prss29	GO:0004252;GO:0004252;GO:0006508;GO:0006508;GO:0006508;GO:0008233;GO:0008236;GO:0016787;GO:0004252;GO:0004252;GO:0006508;GO:0006508;GO:0006508;GO:0008233;GO:0008236;GO:0016787;	-	-	-	-	"protease, serine 29 [Source:MGISymbol;Acc:MGI:2149952]"	114662	Q99MS4;E9QLD5_x000D_	UP
ENSMUSG00000023067	784.354	222.12	1346.59	6.06243	2.5999	1.01e-80	7.42e-79	17	29090976	29100727	+	3553	Cdkn1a	GO:0000079;GO:0000082;GO:0000086;GO:0000307;GO:0004860;GO:0004860;GO:0004861;GO:0004861;GO:0004861;GO:0005515;GO:0005515;GO:0005515;GO:0005515;GO:0005634;GO:0005634;GO:0005634;GO:0005634;GO:0005654;GO:0005730;GO:0005737;GO:0005737;GO:0005829;GO:0006606;GO:0006974;GO:0006974;GO:0006977;GO:0006978;GO:0007049;GO:0007050;GO:0007050;GO:0007050;GO:0007050;GO:0007050;GO:0007095;GO:0007095;GO:0007346;GO:…	K06625	-	NOG290902	-	cyclin-dependent kinase inhibitor 1A (P21)[Source:MGI Symbol;Acc:MGI:104556]	12575	P39689;Q564P6_x000D_	UP
ENSMUSG00000062098	3311.49	1083.62	5539.35	5.11189	2.35386	1.67e-80	1.22e-78	2	138256565	138589292	+	5776	Btbd3	GO:0005515;GO:0005515;GO:0005634;GO:0005737;GO:0005829;GO:0005829;GO:0007399;GO:0021987;GO:0021987;GO:0022008;GO:0048813;GO:0048813;	K10478	-	NOG308618	-	BTB (POZ) domain containing 3 [Source:MGISymbol;Acc:MGI:2385155]	228662	P58545;Q8CHC1_x000D_	UP
ENSMUSG00000035365	324.95	70.353	579.548	8.23771	3.04224	5.12e-80	3.73e-78	10	88091432	88146941	-	3594	Parpbp	GO:0005654;GO:2000042;GO:2000042;GO:2000042;GO:2000042;GO:2000042;GO:2000042;GO:2000042;GO:2000042;	-	-	NOG73169	S	PARP1 binding protein [Source:MGISymbol;Acc:MGI:1922567]	75317	Q6IRT3;A0A0R4J0G5_x000D_	UP
ENSMUSG00000021036	6818.67	1335.24	12302.1	9.21342	3.20374	8.6e-80	6.24e-78	12	87305058	87388355	-	8115	Sptlc2	GO:0003824;GO:0003824;GO:0004758;GO:0004758;GO:0004758;GO:0005739;GO:0005783;GO:0005789;GO:0006629;GO:0006665;GO:0006686;GO:0009058;GO:0009058;GO:0016020;GO:0016021;GO:0016740;GO:0016740;GO:0016740;GO:0016746;GO:0017059;GO:0017059;GO:0030148;GO:0030148;GO:0030148;GO:0030170;GO:0030170;GO:0046511;GO:0046512;GO:0046513;GO:0046513;GO:0060612;GO:1904504;GO:1904504;	K00654	EC:2.3.1.50	COG0156	H	"serine palmitoyltransferase, long chain basesubunit 2 [Source:MGI Symbol;Acc:MGI:108074]"	20773	P97363;Q542D6_x000D_	UP
ENSMUSG00000039899	2558.82	4281.18	836.467	0.195383	-2.35563	1.26e-79	9.1e-78	5	21372642	21378374	+	3788	Fgl2	GO:0002291;GO:0002381;GO:0002605;GO:0002617;GO:0005576;GO:0006508;GO:0008233;GO:0008233;GO:0019835;GO:0043381;GO:0050687;	-	-	NOG297117	-	fibrinogen-like protein 2 [Source:MGISymbol;Acc:MGI:103266]	14190	P12804;Q544K3_x000D_	DOWN
ENSMUSG00000079164	222.769	38.8897	406.649	10.4565	3.38632	2.11e-79	1.52e-77	1	182954788	182976044	+	4790	Tlr5	GO:0001819;GO:0001819;GO:0002376;GO:0002755;GO:0002755;GO:0004888;GO:0004888;GO:0005515;GO:0007165;GO:0007165;GO:0016020;GO:0016021;GO:0016021;GO:0016021;GO:0034146;GO:0034146;GO:0042742;GO:0042742;GO:0045087;GO:0045087;GO:0045087;GO:0050707;GO:0050707;GO:0001819;GO:0001819;GO:0002376;GO:0002755;GO:0002755;GO:0004888;GO:0004888;GO:0005515;GO:0007165;GO:0007165;GO:0008584;GO:0016020;GO:0016020;GO:…	K10168	-	-	-	toll-like receptor 5 [Source:MGISymbol;Acc:MGI:1858171]	53791	Q9JLF7;E9QL10;Q8CB40_x000D_	UP
ENSMUSG00000055850	3190.75	1061.5	5320	5.01179	2.32533	2.81e-79	2.02e-77	6	72359714	72366956	-	2860	Rnf181	GO:0004842;GO:0005737;GO:0016567;GO:0016567;GO:0016740;GO:0046872;GO:0051865;GO:0061630;GO:0061630;GO:0004842;GO:0004842;GO:0005737;GO:0016567;GO:0016567;GO:0016740;GO:0046872;GO:0051865;GO:0051865;GO:0061630;GO:0061630;GO:0004842;GO:0005737;GO:0016567;GO:0016567;GO:0016740;GO:0046872;GO:0051865;GO:0061630;GO:0061630;	K22378	EC:2.3.2.27	NOG294567	-	ring finger protein 181 [Source:MGISymbol;Acc:MGI:1913760]	66510	Q9CY62_x000D_	UP
ENSMUSG00000045827	1392.84	429.97	2355.72	5.4788	2.45386	4.35e-79	3.11e-77	13	33003250	33017957	+	3494	Serpinb9	GO:0001913;GO:0002020;GO:0002438;GO:0004867;GO:0004867;GO:0004867;GO:0004867;GO:0005515;GO:0005615;GO:0005615;GO:0005615;GO:0005615;GO:0005634;GO:0005654;GO:0005737;GO:0005737;GO:0005794;GO:0005829;GO:0006915;GO:0006955;GO:0009617;GO:0010628;GO:0010951;GO:0010951;GO:0033668;GO:0042270;GO:0042742;GO:0043027;GO:0043066;GO:0043154;GO:0062023;GO:0070233;GO:0001913;GO:0002020;GO:0002438;GO:0004867;GO:…	K13963	-	COG4826	O	"serine (or cysteine) peptidase inhibitor, clade B,member 9 [Source:MGI Symbol;Acc:MGI:106603]"	20723	O08797_x000D_	UP
ENSMUSG00000069259	206.686	0.4321	412.94	955.658	9.90035	1.55e-78	1.1e-76	13	27312627	27319252	+	1159	Prl6a1	GO:0005148;GO:0005179;GO:0005179;GO:0005179;GO:0005179;GO:0005576;GO:0005576;GO:0005576;GO:0005615;GO:0007165;GO:0007565;GO:0008284;GO:0030879;GO:0031667;GO:0046427;GO:1903489;GO:0005179;GO:0005179;GO:0005179;GO:0005576;GO:0005576;GO:0005576;GO:0007165;	-	-	NOG47376	S	"prolactin family 6, subfamily a, member 1[Source:MGI Symbol;Acc:MGI:1206579]"	19111	O35257;A0A0M6L0L9_x000D_	UP
ENSMUSG00000028072	687.347	82.5409	1292.15	15.6547	3.96852	1.72e-78	1.22e-76	3	87778244	87795162	-	2588	Ntrk1	GO:0000166;GO:0001934;GO:0001934;GO:0004672;GO:0004672;GO:0004713;GO:0004713;GO:0004713;GO:0004713;GO:0004713;GO:0004713;GO:0004714;GO:0004714;GO:0004714;GO:0004714;GO:0004714;GO:0004714;GO:0005004;GO:0005004;GO:0005030;GO:0005030;GO:0005030;GO:0005166;GO:0005166;GO:0005515;GO:0005515;GO:0005515;GO:0005524;GO:0005524;GO:0005524;GO:0005737;GO:0005768;GO:0005769;GO:0005769;GO:0005769;GO:0005770;GO:…	K03176	EC:2.7.10.1	COG0515	T	"neurotrophic tyrosine kinase, receptor, type 1[Source:MGI Symbol;Acc:MGI:97383]"	18211	Q3UFB7_x000D_	UP
ENSMUSG00000032540	1051.43	319.339	1783.53	5.58506	2.48157	2.34e-78	1.65e-76	9	122351608	122381524	+	5956	Abhd5	GO:0003841;GO:0003841;GO:0003841;GO:0005515;GO:0005737;GO:0005811;GO:0005811;GO:0005811;GO:0005811;GO:0005811;GO:0005811;GO:0005829;GO:0005829;GO:0006629;GO:0006629;GO:0006629;GO:0006631;GO:0006654;GO:0006654;GO:0006654;GO:0006654;GO:0008654;GO:0010891;GO:0010891;GO:0010891;GO:0010898;GO:0010898;GO:0010898;GO:0010898;GO:0016740;GO:0016746;GO:0030154;GO:0042171;GO:0042171;GO:0042171;GO:0050996;GO:…	K13699	EC:2.3.1.51	COG0596	R	abhydrolase domain containing 5 [Source:MGISymbol;Acc:MGI:1914719]	67469	Q9DBL9_x000D_	UP
ENSMUSG00000067049	96.434	5.51162	187.356	33.993	5.08717	2.35e-78	1.65e-76	17	13108617	13131810	-	2995	Unc93a	GO:0003674;GO:0005886;GO:0005886;GO:0008150;GO:0016020;GO:0016021;GO:0003674;GO:0005886;GO:0005886;GO:0008150;GO:0016020;GO:0016021;GO:0003674;GO:0005886;GO:0005886;GO:0008150;GO:0016020;GO:0016021;	-	-	NOG327016	-	unc-93 homolog A [Source:MGISymbol;Acc:MGI:1933250]	381058	Q710D3_x000D_	UP
ENSMUSG00000003814	22592.8	7867.95	37317.6	4.74299	2.2458	3.61e-78	2.53e-76	8	84841850	84846934	-	2880	Calr	GO:0000122;GO:0000122;GO:0001669;GO:0001669;GO:0002502;GO:0003729;GO:0003729;GO:0003729;GO:0003729;GO:0005178;GO:0005178;GO:0005506;GO:0005506;GO:0005509;GO:0005509;GO:0005509;GO:0005509;GO:0005509;GO:0005509;GO:0005509;GO:0005515;GO:0005515;GO:0005515;GO:0005576;GO:0005615;GO:0005615;GO:0005615;GO:0005634;GO:0005634;GO:0005634;GO:0005635;GO:0005635;GO:0005737;GO:0005737;GO:0005737;GO:0005783;GO:…	K08057	-	NOG305105	-	calreticulin [Source:MGI Symbol;Acc:MGI:88252]"	12317	P14211;B2MWM9_x000D_	UP
ENSMUSG00000050751	229.002	421.485	36.5185	0.0866425	-3.52878	5.19e-78	3.62e-76	8	124369049	124439658	-	4197	Pgbd5	GO:0004803;GO:0004803;GO:0098038;GO:0098038;GO:0004518;GO:0004519;GO:0004803;GO:0004803;GO:0004803;GO:0004803;GO:0004803;GO:0004803;GO:0005634;GO:0005634;GO:0016787;GO:0032196;GO:0090305;GO:0098038;GO:0098038;GO:0098038;GO:0098038;GO:0098038;GO:0098038;GO:0004518;GO:0004519;GO:0004803;GO:0004803;GO:0004803;GO:0004803;GO:0004803;GO:0005634;GO:0005634;GO:0016787;GO:0032196;GO:0090305;GO:0098038;GO:…	-	-	-	-	piggyBac transposable element derived 5 [Source:MGISymbol;Acc:MGI:2429955]	209966	D3YZI9_x000D_	DOWN
ENSMUSG00000091455	132.109	14.0745	250.144	17.7728	4.1516	1.65e-77	1.15e-75	10	107760531	107912134	-	8763	Otogl	GO:0003674;GO:0005515;GO:0005575;GO:0005576;GO:0007605;GO:0007605;GO:0008150;GO:0046373;GO:0046373;GO:0046556;GO:0046556;	-	-	-	-	otogelin-like [Source:MGI Symbol;Acc:MGI:3647600]"	628870	F7A4A7_x000D_	UP
ENSMUSG00000046727	2395.37	363.565	4427.18	12.1771	3.6061	1.71e-77	1.19e-75	18	36342520	36403097	+	4261	Cystm1	GO:0003674;GO:0016020;GO:0016021;GO:0003674;GO:0016020;GO:0016021;GO:0003674;GO:0016020;GO:0016021;GO:0003674;GO:0016020;GO:0016021;GO:0003674;GO:0016020;GO:0016021;	-	-	-	-	cysteine-rich transmembrane module containing 1[Source:MGI Symbol;Acc:MGI:1913310]	66060	F5H8M7_x000D_	UP
ENSMUSG00000026623	4898.38	1676.39	8120.37	4.84395	2.27618	2.01e-77	1.39e-75	1	191717834	191784255	+	7610	Lpgat1	GO:0003674;GO:0005575;GO:0005737;GO:0005783;GO:0005783;GO:0005789;GO:0006629;GO:0008150;GO:0008654;GO:0012505;GO:0016020;GO:0016021;GO:0016740;GO:0016746;GO:0016746;GO:0016746;GO:0016746;GO:0036149;GO:0045723;GO:0005737;GO:0016020;GO:0016021;GO:0016746;GO:0016746;GO:0045723;GO:0016020;GO:0016021;GO:0016746;GO:0016746;	K13514	EC:2.3.1.-	COG0204	I	lysophosphatidylglycerol acyltransferase 1[Source:MGI Symbol;Acc:MGI:2446186]	226856	Q91YX5;Q3UZK0_x000D_	UP
ENSMUSG00000058914	1433.93	2695.34	172.53	0.0640107	-3.96554	3.12e-77	2.14e-75	15	10952332	10980150	+	2557	C1qtnf3	GO:0005515;GO:0005576;GO:0005576;GO:0005581;GO:0005615;GO:0005623;GO:0010629;GO:0032991;GO:0035356;GO:0042593;GO:0042802;GO:0045721;GO:0050715;GO:0050715;GO:0050728;GO:0051897;GO:0070165;GO:0070165;GO:0070374;GO:0071638;GO:1900165;GO:1901223;GO:0005515;GO:0005576;GO:0005581;	-	-	NOG135267	S	C1q and tumor necrosis factor related protein 3[Source:MGI Symbol;Acc:MGI:1932136]	81799	Q9ES30;Q4ZJN6_x000D_	DOWN
ENSMUSG00000056427	2405.36	696.266	4114.45	5.90931	2.56299	4.22e-77	2.89e-75	11	35121224	35708507	+	6067	Slit3	GO:0003180;GO:0003181;GO:0005102;GO:0005509;GO:0005509;GO:0005515;GO:0005576;GO:0005615;GO:0005615;GO:0005615;GO:0005739;GO:0005886;GO:0007275;GO:0007399;GO:0007411;GO:0007411;GO:0007411;GO:0008201;GO:0008285;GO:0009887;GO:0010629;GO:0016020;GO:0030154;GO:0030308;GO:0030308;GO:0032870;GO:0035385;GO:0035385;GO:0048495;GO:0048495;GO:0048495;GO:0048846;GO:0048846;GO:0050919;GO:0050919;GO:0050919;GO:…	K06850	-	COG4886	S	slit guidance ligand 3 [Source:MGISymbol;Acc:MGI:1315202]	20564	Q9WVB4;Q3UHN1;B2RX06;Q9Z0Y6_x000D_	UP
ENSMUSG00000048905	129.208	13.7305	244.686	17.8206	4.15548	6.89e-77	4.71e-75	17	28896392	28915324	-	4648	Bnip5	GO:0003674;GO:0005575;GO:0008150;	-	-	NOG42187	-	BCL2 interacting protein 5 [Source:MGISymbol;Acc:MGI:1925441]	207819	Q8CC96_x000D_	UP
ENSMUSG00000046623	505.636	16.714	994.557	59.5043	5.89492	1.06e-76	7.2e-75	4	127351086	127354081	-	1446	Gjb4	GO:0005243;GO:0005515;GO:0005654;GO:0005654;GO:0005730;GO:0005730;GO:0005886;GO:0005887;GO:0005921;GO:0005922;GO:0005922;GO:0005922;GO:0007154;GO:0007154;GO:0007267;GO:0007608;GO:0016020;GO:0016021;GO:0030054;GO:0030054;GO:0030054;GO:0042048;GO:0055085;GO:1990349;GO:0005243;GO:0005515;GO:0005654;GO:0005730;GO:0005886;GO:0005887;GO:0005921;GO:0005922;GO:0005922;GO:0005922;GO:0007154;GO:0007154;GO:…	K07623	-	NOG39157	S	"gap junction protein, beta 4 [Source:MGISymbol;Acc:MGI:95722]"	14621	Q02738;Q8C677_x000D_	UP
ENSMUSG00000034327	1018.43	314.515	1722.35	5.47619	2.45317	1.33e-76	9.03e-75	14	67715937	67742310	+	4746	Kctd9	GO:0051260;GO:0051260;GO:0005515;GO:0008150;GO:0016567;GO:0035556;GO:0035556;GO:0042802;GO:0043621;GO:0043621;GO:0051260;GO:0051260;GO:0097602;GO:0097602;GO:0051260;GO:0051260;GO:0005515;GO:0035556;GO:0035556;GO:0042802;GO:0043621;GO:0051260;GO:0051260;GO:0097602;GO:0035556;	K21919	-	COG1357	S	potassium channel tetramerisation domain containing9 [Source:MGI Symbol;Acc:MGI:2145579]	105440	Q80UN1_x000D_	UP
ENSMUSG00000039960	3010.37	1022.22	4998.53	4.88989	2.2898	1.71e-76	1.16e-74	8	123653929	123663884	+	3806	Rhou	GO:0000082;GO:0000139;GO:0000166;GO:0002102;GO:0003924;GO:0003924;GO:0003924;GO:0003924;GO:0005525;GO:0005525;GO:0005525;GO:0005525;GO:0005737;GO:0005794;GO:0005856;GO:0005886;GO:0005886;GO:0005925;GO:0005938;GO:0006897;GO:0007010;GO:0007010;GO:0007010;GO:0007015;GO:0007163;GO:0007264;GO:0007264;GO:0007266;GO:0008360;GO:0008360;GO:0008360;GO:0016020;GO:0016477;GO:0016601;GO:0019901;GO:0030031;GO:…	K07865	-	COG1100	R	ras homolog family member U [Source:MGISymbol;Acc:MGI:1916831]	69581	Q9EQT3_x000D_	UP
ENSMUSG00000033857	789.571	235.397	1343.75	5.70843	2.51309	3.38e-76	2.27e-74	11	118476829	118489209	+	5184	Engase	GO:0005737;GO:0005737;GO:0005737;GO:0005829;GO:0006517;GO:0006517;GO:0008152;GO:0016787;GO:0016798;GO:0033925;GO:0033925;GO:0033925;GO:0005737;GO:0005737;GO:0005829;GO:0006517;GO:0006517;GO:0008152;GO:0016787;GO:0016798;GO:0033925;GO:0033925;GO:0033925;GO:0005737;GO:0005737;GO:0005829;GO:0006517;GO:0006517;GO:0008152;GO:0016787;GO:0016798;GO:0033925;GO:0033925;GO:0033925;GO:0033925;	K01227	EC:3.2.1.96	COG4724	G	endo-beta-N-acetylglucosaminidase [Source:MGISymbol;Acc:MGI:2443788]	217364	Q8BX80_x000D_	UP
ENSMUSG00000073494	114.504	0.72697	228.28	314.016	8.29469	5.06e-76	3.39e-74	1	170232749	170253608	+	2542	Sh2d1b2	GO:0002250;GO:0002376;GO:0005515;GO:0005575;GO:0005737;GO:0018108;GO:0032814;GO:0045087;GO:0045953;GO:0045954;GO:0050731;	-	-	-	-	SH2 domain containing 1B2 [Source:MGISymbol;Acc:MGI:3622649]	545378	Q45HK4_x000D_	UP
ENSMUSG00000062991	264.055	478.879	49.2318	0.102806	-3.282	5.49e-76	3.67e-74	8	31814551	32884797	-	15433	Nrg1	GO:0000165;GO:0000902;GO:0003161;GO:0003712;GO:0005102;GO:0005102;GO:0005102;GO:0005176;GO:0005615;GO:0005737;GO:0005886;GO:0005887;GO:0007171;GO:0007399;GO:0007399;GO:0007399;GO:0007399;GO:0007416;GO:0007416;GO:0007422;GO:0007507;GO:0007517;GO:0007626;GO:0009897;GO:0010001;GO:0010628;GO:0016020;GO:0016021;GO:0016477;GO:0021781;GO:0021842;GO:0022011;GO:0030154;GO:0030296;GO:0030424;GO:0030971;GO:…	K05455	-	-	-	neuregulin 1 [Source:MGI Symbol;Acc:MGI:96083]"	211323	-_x000D_	DOWN
ENSMUSG00000038007	677.313	196.147	1158.48	5.90619	2.56223	6.19e-76	4.1e-74	4	86874396	86934822	+	7159	Acer2	GO:0000139;GO:0001953;GO:0001953;GO:0005794;GO:0005794;GO:0005794;GO:0006629;GO:0006665;GO:0006672;GO:0006672;GO:0006919;GO:0006919;GO:0006974;GO:0006974;GO:0006974;GO:0008284;GO:0008284;GO:0010506;GO:0010506;GO:0010506;GO:0010942;GO:0010942;GO:0016020;GO:0016021;GO:0016021;GO:0016021;GO:0016787;GO:0016811;GO:0016811;GO:0017040;GO:0017040;GO:0017040;GO:0030173;GO:0030173;GO:0030173;GO:0030330;GO:…	K01441	EC:3.5.1.23	NOG323012	-	alkaline ceramidase 2 [Source:MGISymbol;Acc:MGI:1920932]	230379	Q8VD53_x000D_	UP
ENSMUSG00000031654	592.245	1.93693	1182.55	610.53	9.25392	1.33e-75	8.78e-74	8	87468405	87472609	-	3037	Cbln1	GO:0005515;GO:0005515;GO:0005515;GO:0005515;GO:0005576;GO:0005886;GO:0007157;GO:0009306;GO:0016020;GO:0021707;GO:0030054;GO:0042802;GO:0043083;GO:0045202;GO:0045202;GO:0045211;GO:0050808;GO:0051965;GO:0090394;GO:0090394;GO:0098688;GO:0098978;GO:0099151;GO:0099558;GO:1900454;GO:1900454;GO:1905606;GO:1905703;GO:0005515;GO:0005515;GO:0005515;GO:0005515;GO:0005576;GO:0005886;GO:0007157;GO:0009306;GO:…	-	-	NOG28843	R	cerebellin 1 precursor protein [Source:MGISymbol;Acc:MGI:88281]	12404	Q9R171;Q7TNF5_x000D_	UP
ENSMUSG00000041801	1144.68	361.549	1927.82	5.3321	2.4147	2.12e-75	1.4e-73	1	135766119	135769136	+	1559	Phlda3	GO:0005546;GO:0005546;GO:0005546;GO:0005547;GO:0005547;GO:0005547;GO:0005737;GO:0005886;GO:0005886;GO:0005886;GO:0005886;GO:0006915;GO:0010314;GO:0010314;GO:0010314;GO:0016020;GO:0032266;GO:0032266;GO:0032266;GO:0042771;GO:0042771;GO:0042771;GO:0042771;GO:0043065;GO:0043065;GO:0043065;GO:0043065;GO:0043065;GO:0043065;GO:0043325;GO:0043325;GO:0043325;GO:0051898;GO:0051898;GO:0051898;GO:0051898;GO:…	-	-	NOG40478	K	"pleckstrin homology like domain, family A, member 3[Source:MGI Symbol;Acc:MGI:1351485]"	27280	Q9WV95_x000D_	UP
ENSMUSG00000029999	797.962	234.733	1361.19	5.79889	2.53578	2.39e-75	1.57e-73	6	86195223	86275719	+	6490	Tgfa	GO:0000187;GO:0000187;GO:0000187;GO:0001525;GO:0005154;GO:0005154;GO:0005154;GO:0005154;GO:0005515;GO:0005576;GO:0005615;GO:0005615;GO:0005615;GO:0005615;GO:0005634;GO:0005634;GO:0005886;GO:0005886;GO:0005886;GO:0007173;GO:0007173;GO:0008083;GO:0008083;GO:0008083;GO:0008083;GO:0008284;GO:0008284;GO:0008284;GO:0009986;GO:0016020;GO:0016021;GO:0016323;GO:0031410;GO:0042060;GO:0042493;GO:0043066;GO:…	K08774	-	NOG41326	O	transforming growth factor alpha [Source:MGISymbol;Acc:MGI:98724]	21802	P48030;Q545E4_x000D_	UP
ENSMUSG00000047842	218.503	31.7054	405.301	12.7833	3.67619	3.45e-75	2.25e-73	13	52504380	52531279	-	4786	Diras2	GO:0000166;GO:0003924;GO:0003924;GO:0003924;GO:0005525;GO:0005525;GO:0005525;GO:0005525;GO:0005525;GO:0005525;GO:0005886;GO:0005886;GO:0005886;GO:0005886;GO:0007165;GO:0007165;GO:0008150;GO:0016020;GO:0016020;GO:0016020;GO:0019003;	K07841	-	COG1100	R	"DIRAS family, GTP-binding RAS-like 2 [Source:MGISymbol;Acc:MGI:1915453]"	68203	Q5PR73;Q3UWU7_x000D_	UP
ENSMUSG00000021200	1211.84	2068.73	354.953	0.171581	-2.54304	4.9e-75	3.19e-73	12	103321142	103356001	-	3542	Asb2	GO:0000151;GO:0000151;GO:0005515;GO:0016567;GO:0016567;GO:0016567;GO:0035556;GO:0035556;GO:0035914;GO:0061630;GO:0061630;GO:0000151;GO:0005515;GO:0016567;GO:0016567;GO:0035556;GO:0035556;GO:0035914;GO:0061630;	K10324	-	COG0666	R	ankyrin repeat and SOCS box-containing 2[Source:MGI Symbol;Acc:MGI:1929743]	65256	Q8K0L0_x000D_	DOWN
ENSMUSG00000028036	254.798	459.135	50.4615	0.109905	-3.18566	7.79e-75	5.06e-73	3	151796502	151837630	-	6778	Ptgfr	GO:0004930;GO:0004930;GO:0004930;GO:0004955;GO:0004955;GO:0004958;GO:0004958;GO:0004958;GO:0004958;GO:0004958;GO:0005576;GO:0005623;GO:0005737;GO:0005737;GO:0005886;GO:0005886;GO:0005886;GO:0005886;GO:0006954;GO:0007165;GO:0007186;GO:0007186;GO:0007186;GO:0007189;GO:0007204;GO:0008284;GO:0008284;GO:0010628;GO:0016020;GO:0016021;GO:0016021;GO:0016021;GO:0032355;GO:0032496;GO:0035584;GO:0035584;GO:…	K04262	-	NOG263696	-	prostaglandin F receptor [Source:MGISymbol;Acc:MGI:97796]	19220	P43117;Q60I90;Q8BNT7_x000D_	DOWN
ENSMUSG00000049985	192.316	32.4769	352.154	10.8432	3.43872	9.16e-75	5.92e-73	13	112288451	112384002	+	6390	Ankrd55	GO:0005515;GO:0005515;GO:0005515;GO:0003674;GO:0005515;GO:0005575;GO:0008150;GO:0005515;	-	-	COG0666	R	ankyrin repeat domain 55 [Source:MGISymbol;Acc:MGI:1924568]	77318	Q8BLD6;A7MCU1;Q8BYH9_x000D_	UP
ENSMUSG00000020937	2047.26	662.192	3432.32	5.18328	2.37386	1.2e-74	7.72e-73	11	103070304	103101658	-	3393	Plcd3	GO:0001525;GO:0001525;GO:0004435;GO:0004435;GO:0004435;GO:0006629;GO:0006629;GO:0006629;GO:0007165;GO:0007165;GO:0007165;GO:0008081;GO:0008081;GO:0016042;GO:0016787;GO:0035556;GO:0035556;GO:0042127;GO:0042127;GO:0001525;GO:0001525;GO:0001525;GO:0004435;GO:0004435;GO:0004435;GO:0004435;GO:0005623;GO:0005737;GO:0005829;GO:0005829;GO:0006629;GO:0006629;GO:0006629;GO:0007165;GO:0007165;GO:0007165;GO:…	K05857	EC:3.1.4.11	NOG149692	T	"phospholipase C, delta 3 [Source:MGISymbol;Acc:MGI:107451]"	72469	Q8K2J0_x000D_	UP
ENSMUSG00000050390	3037.24	1052.09	5022.38	4.77371	2.25511	1.56e-74	1.01e-72	4	129219578	129261404	-	5770	C77080	GO:0003674;GO:0005575;GO:0030154;GO:0003674;GO:0005575;GO:0030154;GO:0003674;GO:0005575;GO:0030154;	-	-	NOG76260	S	expressed sequence C77080 [Source:MGISymbol;Acc:MGI:2140651]	97130	A2A7S8_x000D_	UP
ENSMUSG00000027848	8898.97	3177.39	14620.6	4.60143	2.20208	1.6e-74	1.03e-72	3	103722222	103738001	-	6161	Olfml3	-	-	-	NOG275652	-	olfactomedin-like 3 [Source:MGISymbol;Acc:MGI:1914877]	99543	Q8BK62;A0A0R4J086_x000D_	UP
ENSMUSG00000040268	3623.72	1259.16	5988.28	4.75578	2.24968	1.85e-74	1.18e-72	7	130865756	130913312	+	8527	Plekha1	GO:0001553;GO:0005634;GO:0005654;GO:0005654;GO:0005737;GO:0005737;GO:0005737;GO:0005737;GO:0005829;GO:0005829;GO:0005886;GO:0005886;GO:0005886;GO:0007283;GO:0008209;GO:0008210;GO:0008289;GO:0008585;GO:0009791;GO:0014065;GO:0014065;GO:0016020;GO:0016020;GO:0030165;GO:0030165;GO:0030165;GO:0031529;GO:0031529;GO:0032587;GO:0032587;GO:0033327;GO:0035264;GO:0043325;GO:0043325;GO:0045184;GO:0045184;GO:…	-	-	NOG45745	S	"pleckstrin homology domain containing, family A(phosphoinositide binding specific) member 1 [Source:MGISymbol;Acc:MGI:2442213]"	101476	Q8BUL6_x000D_	UP
ENSMUSG00000034009	8047.73	13918.4	2177.02	0.156413	-2.67657	1.9e-74	1.21e-72	3	79641611	79737880	-	10052	Rxfp1	GO:0004930;GO:0004930;GO:0004930;GO:0004930;GO:0004930;GO:0005515;GO:0005886;GO:0005887;GO:0007165;GO:0007165;GO:0007165;GO:0007186;GO:0007186;GO:0007186;GO:0007188;GO:0007188;GO:0007189;GO:0007189;GO:0007190;GO:0007567;GO:0008528;GO:0009755;GO:0016020;GO:0016020;GO:0016020;GO:0016021;GO:0016021;GO:0016021;GO:0030154;GO:0030198;GO:0042562;GO:0046872;GO:0060427;GO:0060658;	K04306	-	COG4886	S	relaxin/insulin-like family peptide receptor 1[Source:MGI Symbol;Acc:MGI:2682211]	381489	Q6R6I7_x000D_	DOWN
ENSMUSG00000003279	221.533	423.616	19.4505	0.0459154	-4.44488	2.07e-74	1.31e-72	17	69969073	70821413	+	17890	Dlgap1	GO:0005515;GO:0005886;GO:0007268;GO:0007268;GO:0007268;GO:0014069;GO:0014069;GO:0014069;GO:0014069;GO:0016020;GO:0019904;GO:0023052;GO:0023052;GO:0030054;GO:0035418;GO:0044877;GO:0044877;GO:0045202;GO:0045202;GO:0045202;GO:0045202;GO:0045211;GO:0061136;GO:0070842;GO:0098919;GO:0098978;GO:0099092;GO:0099562;GO:0005515;GO:0005886;GO:0007268;GO:0007268;GO:0007268;GO:0014069;GO:0014069;GO:0014069;GO:…	K15008	-	NOG277836	-	DLG associated protein 1 [Source:MGISymbol;Acc:MGI:1346065]	224997	Q9D415_x000D_	DOWN
ENSMUSG00000062980	2990.3	4940.88	1039.72	0.210432	-2.24857	2.29e-74	1.44e-72	6	21985916	22256404	+	8279	Cped1	GO:0003674;GO:0005783;GO:0005783;GO:0008150;GO:0003674;GO:0005783;GO:0008150;GO:0003674;GO:0005783;GO:0008150;GO:0003674;GO:0005783;GO:0008150;	-	-	NOG29130	S	cadherin-like and PC-esterase domain containing 1[Source:MGI Symbol;Acc:MGI:2444814]	214642	B2RX70_x000D_	DOWN
ENSMUSG00000031485	2442.22	841.372	4043.07	4.80534	2.26464	2.6e-74	1.64e-72	8	27042555	27056132	+	12648	Plpbp	GO:0005739;GO:0005829;GO:0005829;GO:0030170;GO:0030170;GO:0030170;GO:0030170;GO:0030170;GO:0030170;GO:0030170;GO:0030170;GO:0030170;GO:0030170;GO:0030170;GO:0030170;GO:0030170;GO:0030170;GO:0030170;GO:0030170;GO:0030170;	K06997	-	COG0325	R	pyridoxal phosphate binding protein [Source:MGISymbol;Acc:MGI:1891207]	114863	Q9Z2Y8;Q544R1_x000D_	UP
ENSMUSG00000024521	1292.33	269.965	2314.7	8.57407	3.09998	3.16e-74	1.98e-72	18	66458533	66465565	+	2732	Pmaip1	GO:0001836;GO:0001836;GO:0001836;GO:0001836;GO:0005515;GO:0005739;GO:0005739;GO:0005739;GO:0005739;GO:0006915;GO:0006915;GO:0006915;GO:0006915;GO:0006915;GO:0006919;GO:0006919;GO:0006919;GO:0006974;GO:0006974;GO:0006974;GO:0008630;GO:0009411;GO:0010165;GO:0010917;GO:0042771;GO:0042981;GO:0043029;GO:0043065;GO:0043065;GO:0043517;GO:0043525;GO:0048147;GO:0070059;GO:0072332;GO:1900740;GO:0001836;GO:…	K10131	-	NOG119326	-	phorbol-12-myristate-13-acetate-induced protein 1[Source:MGI Symbol;Acc:MGI:1930146]	58801	Q9JM54_x000D_	UP
ENSMUSG00000025130	30722.6	11148.7	50296.5	4.51141	2.17358	4.72e-74	2.95e-72	11	120560298	120573253	-	2861	P4hb	GO:0003756;GO:0003756;GO:0003756;GO:0003756;GO:0003756;GO:0003756;GO:0003756;GO:0003779;GO:0003779;GO:0004656;GO:0004656;GO:0005178;GO:0005178;GO:0005178;GO:0005515;GO:0005623;GO:0005783;GO:0005783;GO:0005783;GO:0005783;GO:0005788;GO:0005793;GO:0005793;GO:0005829;GO:0005829;GO:0005856;GO:0005856;GO:0005886;GO:0006457;GO:0009897;GO:0009897;GO:0009897;GO:0009897;GO:0015037;GO:0015037;GO:0016020;GO:…	K09580	EC:5.3.4.1	COG0526	O	"prolyl 4-hydroxylase, beta polypeptide [Source:MGISymbol;Acc:MGI:97464]"	18453	P09103_x000D_	UP
ENSMUSG00000057899	76.1992	1.73589	150.662	86.7928	6.4395	5.38e-74	3.35e-72	17	42696130	42742179	-	3668	Adgrf2	GO:0004888;GO:0004930;GO:0007166;GO:0007186;GO:0016020;GO:0016021;GO:0003674;GO:0004888;GO:0004888;GO:0004930;GO:0004930;GO:0005575;GO:0007166;GO:0007166;GO:0007186;GO:0007186;GO:0008150;GO:0016020;GO:0016021;GO:0016021;GO:0016021;	K08454	-	-	-	adhesion G protein-coupled receptor F2 [Source:MGISymbol;Acc:MGI:2182728]	435529	E9Q4J9;Q3UQ38_x000D_	UP
ENSMUSG00000022769	865.84	268.24	1463.44	5.45572	2.44777	5.73e-74	3.56e-72	16	17130138	17132383	-	1108	Sdf2l1	GO:0004169;GO:0005783;GO:0005783;GO:0005783;GO:0005788;GO:0005789;GO:0016020;GO:0016020;GO:0016020;GO:0016020;GO:0034663;GO:0034976;GO:0034976;GO:0035269;GO:0042981;GO:0042981;GO:0051087;GO:0051087;GO:0051117;GO:0051117;GO:0051787;GO:0051787;GO:0071218;GO:0071218;GO:0071712;GO:0071712;	-	-	NOG136457	S	stromal cell-derived factor 2-like 1 [Source:MGISymbol;Acc:MGI:2149842]	64136	Q9ESP1_x000D_	UP
ENSMUSG00000053175	526.499	147.137	905.862	6.15657	2.62213	6.85e-74	4.24e-72	7	19808462	19822770	-	2475	Bcl3	GO:0005515;GO:0000978;GO:0002268;GO:0002315;GO:0002455;GO:0002467;GO:0003700;GO:0005515;GO:0005515;GO:0005515;GO:0005634;GO:0005634;GO:0005634;GO:0005654;GO:0005654;GO:0005737;GO:0005737;GO:0005737;GO:0005829;GO:0005829;GO:0005886;GO:0005886;GO:0006351;GO:0006351;GO:0006974;GO:0006974;GO:0007249;GO:0007249;GO:0008134;GO:0008134;GO:0009615;GO:0009615;GO:0010225;GO:0010225;GO:0019730;GO:0030198;GO:…	K09258	-	COG0666	R	B cell leukemia/lymphoma 3 [Source:MGISymbol;Acc:MGI:88140]	12051	Q9Z2F6_x000D_	UP
ENSMUSG00000024042	1483.14	495.194	2471.08	4.99014	2.31908	9.75e-74	6.01e-72	17	31844250	31855804	-	5133	Sik1	GO:0000122;GO:0000122;GO:0000166;GO:0000287;GO:0000287;GO:0000287;GO:0002028;GO:0002028;GO:0002028;GO:0004672;GO:0004672;GO:0004674;GO:0004674;GO:0004674;GO:0004674;GO:0004674;GO:0004674;GO:0005515;GO:0005524;GO:0005524;GO:0005524;GO:0005634;GO:0005634;GO:0005634;GO:0005634;GO:0005737;GO:0005737;GO:0005829;GO:0005829;GO:0006468;GO:0006468;GO:0006468;GO:0006468;GO:0006468;GO:0006468;GO:0007049;GO:…	K19008	EC:2.7.11.1	COG0515	T	salt inducible kinase 1 [Source:MGISymbol;Acc:MGI:104754]	17691	Q60670_x000D_	UP
ENSMUSG00000048376	4539.32	1514.5	7564.14	4.99447	2.32033	1.83e-73	1.13e-71	13	95601803	95618487	-	3336	F2r	GO:0000186;GO:0000186;GO:0001965;GO:0002248;GO:0002248;GO:0002248;GO:0003105;GO:0003105;GO:0004930;GO:0004930;GO:0004930;GO:0004930;GO:0005102;GO:0005102;GO:0005623;GO:0005769;GO:0005769;GO:0005770;GO:0005770;GO:0005886;GO:0005886;GO:0005886;GO:0005887;GO:0005901;GO:0005901;GO:0005901;GO:0006919;GO:0006919;GO:0006919;GO:0006954;GO:0007165;GO:0007186;GO:0007186;GO:0007186;GO:0007186;GO:0007200;GO:…	K03914	-	NOG150457	R	coagulation factor II (thrombin) receptor[Source:MGI Symbol;Acc:MGI:101802]	14062	P30558_x000D_	UP
ENSMUSG00000027956	420.642	110.536	730.748	6.61096	2.72486	2.62e-73	1.61e-71	3	79812564	79852773	-	3487	Tmem144	GO:0003674;GO:0005575;GO:0008150;GO:0015144;GO:0015144;GO:0016020;GO:0016021;GO:0016021;GO:0016021;GO:0034219;GO:0034219;GO:0003674;GO:0005575;GO:0008150;GO:0015144;GO:0015144;GO:0016020;GO:0016021;GO:0016021;GO:0016021;GO:0034219;GO:0034219;GO:0015144;GO:0015144;GO:0016020;GO:0016021;GO:0016021;GO:0016021;GO:0034219;GO:0034219;GO:0016020;GO:0016021;	-	-	NOG79462	C	transmembrane protein 144 [Source:MGISymbol;Acc:MGI:1917902]	70652	Q8VEH0_x000D_	UP
ENSMUSG00000036545	7065.81	2557.26	11574.4	4.52607	2.17826	7.51e-73	4.58e-71	11	50602084	50807573	+	9336	Adamts2	GO:0004222;GO:0006508;GO:0008237;GO:0008270;GO:0062023;GO:0004222;GO:0004222;GO:0005576;GO:0006508;GO:0006508;GO:0006508;GO:0007283;GO:0008233;GO:0008233;GO:0008233;GO:0008233;GO:0008237;GO:0008237;GO:0008237;GO:0008270;GO:0008270;GO:0016485;GO:0016787;GO:0030199;GO:0030324;GO:0030574;GO:0031012;GO:0043588;GO:0046872;GO:0062023;GO:0062023;	K08618	EC:3.4.24.14	NOG307411	-	"a disintegrin-like and metallopeptidase (reprolysintype) with thrombospondin type 1 motif, 2 [Source:MGISymbol;Acc:MGI:1347356]"	216725	Q8C9W3_x000D_	UP
ENSMUSG00000021779	333.945	588.979	78.9111	0.13398	-2.89991	1.26e-72	7.65e-71	14	17660261	18038090	+	7403	Thrb	GO:0000122;GO:0000122;GO:0000790;GO:0000976;GO:0000977;GO:0000981;GO:0002154;GO:0003677;GO:0003677;GO:0003677;GO:0003690;GO:0003700;GO:0003700;GO:0003700;GO:0003707;GO:0003707;GO:0004879;GO:0004879;GO:0004879;GO:0004879;GO:0005515;GO:0005515;GO:0005634;GO:0005634;GO:0005634;GO:0005634;GO:0005634;GO:0006355;GO:0006355;GO:0006355;GO:0006357;GO:0007275;GO:0007605;GO:0007621;GO:0008016;GO:0008050;GO:…	K08362	-	NOG272726	-	thyroid hormone receptor beta [Source:MGISymbol;Acc:MGI:98743]	21834	P37242;Q3UZT5_x000D_	DOWN
ENSMUSG00000031565	4884.66	1754.31	8015.01	4.56875	2.1918	2.31e-72	1.4e-70	8	25513654	25575718	+	9875	Fgfr1	GO:0000122;GO:0000166;GO:0001525;GO:0001657;GO:0001701;GO:0001759;GO:0002053;GO:0002062;GO:0004672;GO:0004672;GO:0004713;GO:0004713;GO:0004713;GO:0004713;GO:0004713;GO:0004714;GO:0004714;GO:0005007;GO:0005007;GO:0005007;GO:0005007;GO:0005007;GO:0005102;GO:0005515;GO:0005515;GO:0005515;GO:0005524;GO:0005524;GO:0005524;GO:0005634;GO:0005634;GO:0005737;GO:0005737;GO:0005829;GO:0005886;GO:0005886;GO:…	K04362	EC:2.7.10.1	COG0515	T	fibroblast growth factor receptor 1 [Source:MGISymbol;Acc:MGI:95522]	14182	P16092;Q8CBY7_x000D_	UP
ENSMUSG00000049858	1646.94	252.905	3040.97	12.0241	3.58786	2.56e-72	1.55e-70	10	128669894	128674073	-	2497	Suox	GO:0005739;GO:0005739;GO:0005739;GO:0005758;GO:0005758;GO:0005829;GO:0006790;GO:0006790;GO:0007584;GO:0008482;GO:0008482;GO:0008482;GO:0016491;GO:0016491;GO:0016491;GO:0020037;GO:0020037;GO:0020037;GO:0020037;GO:0030151;GO:0030151;GO:0042128;GO:0042128;GO:0043546;GO:0043546;GO:0043546;GO:0043546;GO:0046872;GO:0055114;GO:0055114;GO:0055114;	K00387	EC:1.8.3.1	COG2041	R	sulfite oxidase [Source:MGISymbol;Acc:MGI:2446117]	211389	Q8R086_x000D_	UP
ENSMUSG00000029718	3268.1	1159.83	5376.37	4.63547	2.21272	2.69e-72	1.62e-70	5	137605103	137613784	-	3823	Pcolce	GO:0005515;GO:0005518;GO:0005518;GO:0005518;GO:0005518;GO:0005576;GO:0005615;GO:0005615;GO:0005615;GO:0006508;GO:0008201;GO:0008201;GO:0008201;GO:0008201;GO:0010952;GO:0016504;GO:0016504;GO:0016504;GO:0016504;GO:1990830;GO:0005515;GO:0005518;GO:0005518;GO:0005576;GO:0005615;GO:0005615;GO:0008201;GO:0008201;GO:0010952;GO:0016504;GO:0016504;GO:0005515;GO:0005518;GO:0005518;GO:0005576;GO:0005615;GO:…	-	-	-	-	procollagen C-endopeptidase enhancer protein[Source:MGI Symbol;Acc:MGI:105099]	18542	Q61398;Q3UIP2;Q3UN82_x000D_	UP
ENSMUSG00000070509	1302.15	2170.12	434.175	0.200069	-2.32143	3.93e-72	2.35e-70	7	73375509	73419899	+	5544	Rgma	GO:0010975;GO:0010975;GO:0015026;GO:0015026;GO:0030509;GO:0030509;GO:0048681;GO:0048681;GO:0001843;GO:0001934;GO:0005102;GO:0005515;GO:0005783;GO:0005886;GO:0005886;GO:0009986;GO:0010975;GO:0010975;GO:0010976;GO:0010976;GO:0010977;GO:0010977;GO:0015026;GO:0015026;GO:0015026;GO:0015026;GO:0016020;GO:0030509;GO:0030509;GO:0030509;GO:0030509;GO:0030510;GO:0031175;GO:0031225;GO:0043005;GO:0043005;GO:…	K23096	-	NOG87951	M	repulsive guidance molecule family member A[Source:MGI Symbol;Acc:MGI:2679262]	244058	Q6PCX7_x000D_	DOWN
ENSMUSG00000020902	1278.75	2132.09	425.421	0.199533	-2.3253	4.25e-72	2.54e-70	11	68209364	68400823	-	6277	Ntn1	GO:0001764;GO:0002456;GO:0005125;GO:0005201;GO:0005515;GO:0005515;GO:0005515;GO:0005515;GO:0005576;GO:0005576;GO:0005576;GO:0005576;GO:0005604;GO:0005604;GO:0005737;GO:0005737;GO:0006915;GO:0006930;GO:0006930;GO:0007097;GO:0007265;GO:0007265;GO:0007409;GO:0007411;GO:0008045;GO:0008284;GO:0009887;GO:0009888;GO:0016358;GO:0019724;GO:0030334;GO:0030517;GO:0030879;GO:0031012;GO:0032488;GO:0032488;GO:…	K06843	-	NOG244580	-	netrin 1 [Source:MGI Symbol;Acc:MGI:105088]"	18208	O09118_x000D_	DOWN
ENSMUSG00000029816	15392.8	800.289	29985.2	37.468	5.22759	4.31e-72	2.56e-70	6	49036546	49070929	+	6514	Gpnmb	GO:0001649;GO:0001818;GO:0001818;GO:0001934;GO:0001934;GO:0001934;GO:0005178;GO:0005178;GO:0005768;GO:0005886;GO:0005887;GO:0005887;GO:0007155;GO:0007155;GO:0007165;GO:0007165;GO:0007267;GO:0007267;GO:0008201;GO:0008201;GO:0016020;GO:0016021;GO:0016021;GO:0016021;GO:0030282;GO:0030335;GO:0030335;GO:0031410;GO:0031901;GO:0031954;GO:0031954;GO:0032720;GO:0033162;GO:0034103;GO:0034103;GO:0034103;GO:…	K20732	-	NOG40272	O	glycoprotein (transmembrane) nmb [Source:MGISymbol;Acc:MGI:1934765]	93695	Q99P91_x000D_	UP
ENSMUSG00000032338	1138.81	3.36481	2274.25	675.894	9.40065	7.17e-72	4.25e-70	9	58823412	58863175	+	6118	Hcn4	GO:0002027;GO:0002027;GO:0002027;GO:0003254;GO:0005216;GO:0005216;GO:0005222;GO:0005244;GO:0005248;GO:0005249;GO:0005249;GO:0005249;GO:0005267;GO:0005886;GO:0006811;GO:0006811;GO:0006811;GO:0006812;GO:0006813;GO:0006813;GO:0006813;GO:0006814;GO:0006814;GO:0016020;GO:0016020;GO:0016020;GO:0016021;GO:0016021;GO:0016021;GO:0030552;GO:0030552;GO:0031226;GO:0034765;GO:0035725;GO:0042391;GO:0042802;GO:…	K04957	-	-	-	"hyperpolarization-activated, cyclic nucleotide-gated K+ 4 [Source:MGI Symbol;Acc:MGI:1298209]"	330953	B2RY58_x000D_	UP
ENSMUSG00000026638	755.556	1403.94	107.167	0.076333	-3.71155	1.16e-71	6.84e-70	1	193153111	193172023	+	7069	Irf6	GO:0000981;GO:0002376;GO:0003677;GO:0003700;GO:0003700;GO:0003700;GO:0005515;GO:0005515;GO:0005634;GO:0005634;GO:0005654;GO:0005654;GO:0005737;GO:0005737;GO:0005737;GO:0005829;GO:0005829;GO:0006355;GO:0006355;GO:0007050;GO:0007050;GO:0008285;GO:0008285;GO:0030054;GO:0030054;GO:0030154;GO:0030216;GO:0043565;GO:0043565;GO:0043588;GO:0043616;GO:0044212;GO:0044212;GO:0045893;GO:0045944;GO:0045944;GO:…	K10154	-	NOG45968	-	interferon regulatory factor 6 [Source:MGISymbol;Acc:MGI:1859211]	54139	P97431_x000D_	DOWN
ENSMUSG00000044408	3407.96	927.385	5888.54	6.34961	2.66667	1.56e-71	9.15e-70	12	54645392	54656573	-	1518	Sptssa	GO:0004758;GO:0004758;GO:0004758;GO:0005783;GO:0005783;GO:0005783;GO:0005789;GO:0006629;GO:0006665;GO:0008104;GO:0008104;GO:0008104;GO:0016020;GO:0016021;GO:0017059;GO:0017059;GO:0017059;GO:0046513;GO:0046513;	-	-	NOG39051	S	"serine palmitoyltransferase, small subunit A[Source:MGI Symbol;Acc:MGI:1913399]"	104725	Q8R207_x000D_	UP
ENSMUSG00000032548	4589.85	662.63	8517.07	12.8534	3.68408	2.1e-71	1.23e-69	9	102988712	103096002	+	13545	Slco2a1	GO:0005515;GO:0005886;GO:0005887;GO:0005887;GO:0006811;GO:0015132;GO:0015132;GO:0015347;GO:0015732;GO:0015732;GO:0016020;GO:0016020;GO:0016020;GO:0016021;GO:0043252;GO:0055085;GO:0055085;GO:0005886;GO:0005887;GO:0005887;GO:0015132;GO:0015132;GO:0015347;GO:0015732;GO:0015732;GO:0016020;GO:0016020;GO:0016021;GO:0043252;GO:0055085;	K14345	-	NOG271773	-	"solute carrier organic anion transporter family,member 2a1 [Source:MGI Symbol;Acc:MGI:1346021]"	24059	Q9EPT5;Q3TED0_x000D_	UP
ENSMUSG00000022094	2966.87	1057.82	4875.93	4.60942	2.20459	2.15e-71	1.25e-69	14	70303469	70351425	-	10550	Slc39a14	GO:0002062;GO:0005381;GO:0005384;GO:0005384;GO:0005384;GO:0005385;GO:0005385;GO:0005385;GO:0005385;GO:0005623;GO:0005737;GO:0005737;GO:0005765;GO:0005765;GO:0005886;GO:0005886;GO:0005886;GO:0005887;GO:0005887;GO:0005887;GO:0005887;GO:0006094;GO:0006811;GO:0006826;GO:0006829;GO:0006829;GO:0006882;GO:0006882;GO:0006882;GO:0006882;GO:0008286;GO:0010817;GO:0015086;GO:0015093;GO:0015296;GO:0015698;GO:…	K14720	-	COG0428	P	"solute carrier family 39 (zinc transporter), member14 [Source:MGI Symbol;Acc:MGI:2384851]"	213053	Q75N73;A0A0R4J1V1_x000D_	UP
ENSMUSG00000030669	134.495	2.76496	266.225	96.2851	6.58924	2.46e-71	1.43e-69	7	114631478	114636357	-	1684	Calca	GO:0001976;GO:0001984;GO:0005102;GO:0005179;GO:0005179;GO:0005179;GO:0005576;GO:0005576;GO:0005576;GO:0005576;GO:0005615;GO:0005615;GO:0005623;GO:0005634;GO:0005737;GO:0006874;GO:0006954;GO:0007189;GO:0007189;GO:0007190;GO:0007218;GO:0007631;GO:0008016;GO:0009408;GO:0030279;GO:0030424;GO:0031716;GO:0031716;GO:0042311;GO:0043005;GO:0043025;GO:0043195;GO:0045776;GO:0045986;GO:0048240;GO:0048265;GO:…	K12332	-	NOG40787	-	"calcitonin/calcitonin-related polypeptide, alpha[Source:MGI Symbol;Acc:MGI:2151253]"	12310	Q99JA0_x000D_	UP
ENSMUSG00000027082	7612.35	1470.48	13754.2	9.35355	3.22551	2.58e-71	1.5e-69	2	84432855	84476775	-	5463	Tfpi	GO:0004867;GO:0004867;GO:0004867;GO:0004867;GO:0005576;GO:0005576;GO:0005576;GO:0005615;GO:0005615;GO:0005615;GO:0005615;GO:0005901;GO:0005901;GO:0007596;GO:0007599;GO:0009986;GO:0009986;GO:0010466;GO:0010466;GO:0010466;GO:0010951;GO:0030195;GO:0030195;GO:0030414;GO:0030414;GO:0030414;GO:0071383;GO:0004867;GO:0004867;GO:0004867;GO:0005576;GO:0005576;GO:0005576;GO:0007596;GO:0007599;GO:0010466;GO:…	K03909	-	NOG86404	S	tissue factor pathway inhibitor [Source:MGISymbol;Acc:MGI:1095418]	21788	O54819_x000D_	UP
ENSMUSG00000029622	9163.02	3397.14	14928.9	4.39454	2.13571	3.8e-71	2.2e-69	5	145114215	145130705	+	5115	Arpc1b	GO:0003779;GO:0005200;GO:0005200;GO:0005515;GO:0005634;GO:0005737;GO:0005856;GO:0005885;GO:0005885;GO:0005885;GO:0005885;GO:0005885;GO:0015629;GO:0015629;GO:0030833;GO:0030833;GO:0032355;GO:0034314;GO:0034314;GO:0034314;GO:0034314;GO:0034314;GO:0036284;GO:0036284;GO:0043627;GO:0044877;GO:0044877;GO:0051015;GO:0051015;GO:0051015;GO:0003779;GO:0005515;GO:0005737;GO:0005856;GO:0005885;GO:0005885;GO:…	K05757	-	COG2319	R	"actin related protein 2/3 complex, subunit 1B[Source:MGI Symbol;Acc:MGI:1343142]"	11867	Q9WV32_x000D_	UP
ENSMUSG00000031871	4370.4	1585.37	7155.44	4.51343	2.17423	4.09e-71	2.36e-69	8	104101625	104144511	+	4203	Cdh5	GO:0000902;GO:0001932;GO:0001932;GO:0001955;GO:0001955;GO:0001955;GO:0005102;GO:0005102;GO:0005509;GO:0005509;GO:0005509;GO:0005515;GO:0005515;GO:0005515;GO:0005623;GO:0005654;GO:0005654;GO:0005886;GO:0005886;GO:0005886;GO:0005886;GO:0005886;GO:0005886;GO:0005886;GO:0005911;GO:0005911;GO:0005912;GO:0005912;GO:0005912;GO:0005912;GO:0005923;GO:0005923;GO:0006874;GO:0006874;GO:0007043;GO:0007043;GO:…	K06533	-	NOG270902	-	cadherin 5 [Source:MGI Symbol;Acc:MGI:105057]"	12562	P55284_x000D_	UP
ENSMUSG00000001870	2582.4	4244.81	919.989	0.216733	-2.20601	5.66e-71	3.25e-69	17	75005568	75392512	+	10691	Ltbp1	GO:0005509;GO:0005509;GO:0001527;GO:0001527;GO:0003281;GO:0005201;GO:0005509;GO:0005509;GO:0005576;GO:0005737;GO:0005739;GO:0007179;GO:0019838;GO:0030425;GO:0031012;GO:0031012;GO:0032967;GO:0032991;GO:0032991;GO:0035583;GO:0035583;GO:0035583;GO:0035904;GO:0038045;GO:0043025;GO:0048471;GO:0050431;GO:0050431;GO:0050436;GO:0050436;GO:0050436;GO:0060976;GO:0062023;GO:0062023;GO:0062023;GO:1901388;GO:…	K19559	-	NOG318792	-	latent transforming growth factor beta bindingprotein 1 [Source:MGI Symbol;Acc:MGI:109151]	268977	Q8CG19_x000D_	DOWN
ENSMUSG00000028086	1163.55	388.651	1938.45	4.98763	2.31836	7.74e-71	4.42e-69	3	84815268	84979198	+	7046	Fbxw7	GO:0001570;GO:0005515;GO:0005515;GO:0005515;GO:0005515;GO:0005623;GO:0005634;GO:0005634;GO:0005634;GO:0005654;GO:0005730;GO:0005737;GO:0005737;GO:0005737;GO:0005739;GO:0005783;GO:0005794;GO:0005829;GO:0006974;GO:0006974;GO:0007062;GO:0007062;GO:0007062;GO:0007219;GO:0010629;GO:0010629;GO:0010992;GO:0016021;GO:0016567;GO:0016567;GO:0016567;GO:0019005;GO:0019005;GO:0019005;GO:0030324;GO:0030332;GO:…	K10260	-	COG2319	R	F-box and WD-40 domain protein 7 [Source:MGISymbol;Acc:MGI:1354695]	50754	Q8VBV4_x000D_	UP
ENSMUSG00000055312	231.227	12.8165	449.638	35.0827	5.13269	7.74e-71	4.42e-69	2	105224320	105379796	+	1556	Them7	GO:0005739;GO:0008150;GO:0047617;	-	-	-	-	thioesterase superfamily member 7 [Source:MGISymbol;Acc:MGI:1921338]	74088	Q9DCP4_x000D_	UP
ENSMUSG00000006731	1961.93	532.477	3391.38	6.36906	2.67108	9.18e-71	5.23e-69	10	127165225	127172330	+	3454	B4galnt1	GO:0000139;GO:0000139;GO:0001574;GO:0001574;GO:0001574;GO:0001574;GO:0003947;GO:0003947;GO:0003947;GO:0003947;GO:0005794;GO:0005794;GO:0005886;GO:0005886;GO:0006629;GO:0006665;GO:0006687;GO:0006687;GO:0006687;GO:0006688;GO:0006688;GO:0007283;GO:0008376;GO:0008376;GO:0008376;GO:0016020;GO:0016021;GO:0016740;GO:0016757;GO:0016758;GO:0016758;GO:0019915;GO:0030173;GO:0030173;GO:0030173;GO:0030259;GO:…	K00725	EC:2.4.1.92	NOG40821	-	"beta-1,4-N-acetyl-galactosaminyl transferase 1[Source:MGI Symbol;Acc:MGI:1342057]"	14421	Q09200;Q3UN35_x000D_	UP
ENSMUSG00000002250	1426.2	489.169	2363.23	4.83111	2.27235	9.82e-71	5.57e-69	17	28232700	28301474	+	7514	Ppard	GO:0000122;GO:0000122;GO:0000790;GO:0000976;GO:0000977;GO:0000981;GO:0001103;GO:0001223;GO:0001223;GO:0001227;GO:0001227;GO:0001890;GO:0003677;GO:0003677;GO:0003677;GO:0003677;GO:0003700;GO:0003700;GO:0003700;GO:0003700;GO:0003707;GO:0003707;GO:0003713;GO:0003713;GO:0004879;GO:0004879;GO:0004879;GO:0004879;GO:0004879;GO:0005504;GO:0005504;GO:0005504;GO:0005515;GO:0005515;GO:0005634;GO:0005634;GO:…	-	-	NOG266867	-	peroxisome proliferator activator receptor delta[Source:MGI Symbol;Acc:MGI:101884]	69050	-_x000D_	UP
ENSMUSG00000021068	2219.49	785.46	3653.52	4.65144	2.21768	1.45e-70	8.21e-69	12	70011435	70113717	-	17095	Nin	GO:0000166;GO:0000242;GO:0000242;GO:0000242;GO:0000922;GO:0000922;GO:0005509;GO:0005509;GO:0005515;GO:0005525;GO:0005654;GO:0005654;GO:0005730;GO:0005730;GO:0005737;GO:0005813;GO:0005813;GO:0005813;GO:0005813;GO:0005813;GO:0005813;GO:0005814;GO:0005814;GO:0005814;GO:0005814;GO:0005815;GO:0005856;GO:0005874;GO:0005886;GO:0008104;GO:0008104;GO:0010457;GO:0010457;GO:0019900;GO:0021540;GO:0021957;GO:…	K16476	-	NOG124644	S	ninein [Source:MGI Symbol;Acc:MGI:105108]"	18080	Q61043_x000D_	UP
ENSMUSG00000033763	1967.74	3300.5	634.976	0.192388	-2.37791	2.25e-70	1.27e-68	8	110721476	110741400	+	5311	Mtss2	GO:0001726;GO:0001726;GO:0003779;GO:0003779;GO:0003779;GO:0003785;GO:0005096;GO:0005096;GO:0005546;GO:0005737;GO:0005886;GO:0007009;GO:0007009;GO:0030027;GO:0030864;GO:0032587;GO:0032587;GO:0036120;GO:0036120;GO:0042995;GO:0048365;GO:0048365;GO:0061024;GO:0090630;GO:0090630;GO:0097178;GO:0097178;GO:0097581;GO:0003779;GO:0003779;GO:0007009;GO:0007009;GO:0097178;GO:0097178;GO:0003779;GO:0003779;GO:…	K20128	-	NOG72831	-	MTSS I-BAR domain containing 2 [Source:MGISymbol;Acc:MGI:3039591]	244654	Q6P9S0_x000D_	DOWN
ENSMUSG00000019139	8045.54	2993.57	13097.5	4.37522	2.12935	2.86e-70	1.61e-68	8	70594373	70597290	+	2436	Isyna1	GO:0004512;GO:0004512;GO:0006021;GO:0006021;GO:0008654;GO:0008654;GO:0004512;GO:0006021;GO:0008654;GO:0004512;GO:0004512;GO:0004512;GO:0004512;GO:0004512;GO:0004512;GO:0005737;GO:0005737;GO:0006021;GO:0006021;GO:0006021;GO:0006021;GO:0006629;GO:0008654;GO:0008654;GO:0008654;GO:0016853;GO:0004512;GO:0004512;GO:0004512;GO:0004512;GO:0004512;GO:0005737;GO:0005737;GO:0006021;GO:0006021;GO:0006021;GO:…	K01858	EC:5.5.1.4	COG1260	I	myo-inositol 1-phosphate synthase A1 [Source:MGISymbol;Acc:MGI:1919030]	71780	Q9JHU9_x000D_	UP
ENSMUSG00000028042	2534.21	908.631	4159.79	4.57808	2.19474	3.5e-70	1.96e-68	3	89377644	89394776	-	5591	Zbtb7b	GO:0000122;GO:0000978;GO:0000978;GO:0000987;GO:0000987;GO:0001228;GO:0001865;GO:0003676;GO:0003676;GO:0003677;GO:0003677;GO:0003700;GO:0005515;GO:0005515;GO:0005515;GO:0005634;GO:0005634;GO:0005654;GO:0007275;GO:0007595;GO:0010468;GO:0010628;GO:0010628;GO:0010628;GO:0010629;GO:0010629;GO:0030154;GO:0031065;GO:0032868;GO:0042802;GO:0042803;GO:0042826;GO:0043370;GO:0043372;GO:0043376;GO:0043377;GO:…	K10494	-	COG5048	R	zinc finger and BTB domain containing 7B[Source:MGI Symbol;Acc:MGI:102755]	22724	Q64321;Q5BJ24_x000D_	UP
ENSMUSG00000036334	790.742	1330.69	250.797	0.188471	-2.40758	6.87e-70	3.84e-68	3	59316735	59344394	-	10150	Igsf10	GO:0001503;GO:0003674;GO:0005515;GO:0005576;GO:0005576;GO:0005576;GO:0005576;GO:0042246;GO:2001222;GO:0001503;GO:0003674;GO:0005515;GO:0005576;GO:0005576;GO:0005576;GO:0042246;GO:2001222;GO:0001503;GO:0003674;GO:0005515;GO:0005576;GO:0005576;GO:0005576;GO:0042246;GO:2001222;	-	-	NOG239806	-	"immunoglobulin superfamily, member 10 [Source:MGISymbol;Acc:MGI:1923481]"	242050	Q3V1M1_x000D_	DOWN
ENSMUSG00000023927	437.202	754.404	120	0.159066	-2.6523	8.56e-70	4.77e-68	17	51736187	51833290	-	19027	Satb1	GO:0000122;GO:0000122;GO:0000122;GO:0000785;GO:0000977;GO:0000977;GO:0000977;GO:0001227;GO:0001227;GO:0003677;GO:0003677;GO:0003677;GO:0003677;GO:0003682;GO:0003700;GO:0005634;GO:0005634;GO:0005634;GO:0005634;GO:0005654;GO:0005654;GO:0005720;GO:0006325;GO:0006325;GO:0006338;GO:0006338;GO:0006338;GO:0006338;GO:0006355;GO:0006357;GO:0008544;GO:0016363;GO:0016571;GO:0016604;GO:0016604;GO:0016605;GO:…	K23225	-	NOG313826	-	special AT-rich sequence binding protein 1[Source:MGI Symbol;Acc:MGI:105084]	20230	Q60611_x000D_	DOWN
ENSMUSG00000024074	1917.51	676.011	3159.01	4.67302	2.22435	1.33e-69	7.37e-68	17	78200248	78376592	+	5995	Crim1	GO:0004857;GO:0004857;GO:0004867;GO:0004867;GO:0005515;GO:0005520;GO:0005520;GO:0005576;GO:0005576;GO:0010951;GO:0016020;GO:0016021;GO:0030165;GO:0030165;GO:0043086;GO:0005520;GO:0005520;GO:0005576;GO:0005576;GO:0004857;GO:0004857;GO:0004867;GO:0004867;GO:0005515;GO:0010951;GO:0016020;GO:0016021;GO:0043086;GO:0005515;GO:0005515;GO:0016020;GO:0016021;	-	-	NOG283828	-	cysteine rich transmembrane BMP regulator 1(chordin like) [Source:MGI Symbol;Acc:MGI:1354756]	50766	Q9JLL0_x000D_	UP
ENSMUSG00000040434	183.482	335.247	31.7173	0.0946088	-3.40188	1.69e-69	9.38e-68	2	92365046	92374869	-	5837	Large2	GO:0016740;GO:0016757;GO:0016757;GO:0035269;GO:0000139;GO:0002162;GO:0003824;GO:0005794;GO:0005794;GO:0006486;GO:0008152;GO:0015020;GO:0015020;GO:0015020;GO:0016020;GO:0016021;GO:0016740;GO:0016757;GO:0016757;GO:0016757;GO:0016757;GO:0016757;GO:0035269;GO:0035269;GO:0035269;GO:0042285;GO:0042285;GO:0042285;GO:0043231;GO:0046872;GO:0000139;GO:0002162;GO:0003824;GO:0005794;GO:0005794;GO:0006486;GO:…	K09668	-	NOG279004	-	LARGE xylosyl- and glucuronyltransferase 2[Source:MGI Symbol;Acc:MGI:2443769]	228366	Q5XPT3_x000D_	DOWN
ENSMUSG00000028967	7650.67	1312.55	13988.8	10.6577	3.41382	2.27e-69	1.25e-67	4	150853919	150868892	+	3582	Errfi1	GO:0005515;GO:0005634;GO:0005737;GO:0005829;GO:0005886;GO:0005886;GO:0007175;GO:0007175;GO:0016020;GO:0017124;GO:0019900;GO:0019901;GO:0031098;GO:0031234;GO:0031234;GO:0031267;GO:0031953;GO:0031953;GO:0032691;GO:0032966;GO:0042059;GO:0042059;GO:0042059;GO:0042536;GO:0043589;GO:0045616;GO:0045616;GO:0048286;GO:0050732;GO:0050732;GO:0060426;GO:0060428;GO:0061469;GO:0070373;GO:1903243;GO:0005515;GO:…	-	-	NOG147618	S	ERBB receptor feedback inhibitor 1 [Source:MGISymbol;Acc:MGI:1921405]	74155	Q99JZ7;Q3TK48_x000D_	UP
ENSMUSG00000070645	206.726	41.2261	372.227	9.0289	3.17455	2.52e-69	1.39e-67	1	133350510	133360325	+	1657	Ren1	GO:0001822;GO:0001822;GO:0001823;GO:0002003;GO:0002003;GO:0002003;GO:0002003;GO:0002016;GO:0002018;GO:0004175;GO:0004175;GO:0004190;GO:0004190;GO:0004190;GO:0004190;GO:0004190;GO:0004190;GO:0005102;GO:0005102;GO:0005102;GO:0005159;GO:0005159;GO:0005576;GO:0005615;GO:0005615;GO:0005615;GO:0005615;GO:0005737;GO:0005737;GO:0006508;GO:0006508;GO:0006508;GO:0006508;GO:0006508;GO:0006508;GO:0008217;GO:…	K01380	EC:3.4.23.15	NOG248684	-	renin 1 structural [Source:MGISymbol;Acc:MGI:97898]	19701	P06281_x000D_	UP
ENSMUSG00000058135	3221.6	5260.69	1182.51	0.224782	-2.1534	5.61e-69	3.08e-67	3	108012255	108017973	-	1473	Gstm1	GO:0004364;GO:0004364;GO:0004364;GO:0004364;GO:0004364;GO:0005496;GO:0005515;GO:0005515;GO:0005576;GO:0005737;GO:0005829;GO:0006749;GO:0006749;GO:0016151;GO:0016740;GO:0019901;GO:0032991;GO:0035690;GO:0042178;GO:0042802;GO:0043209;GO:0043295;GO:0045171;GO:0005515;GO:0004364;GO:0004364;GO:0005515;	K00799	EC:2.5.1.18	NOG300089	-	"glutathione S-transferase, mu 1 [Source:MGISymbol;Acc:MGI:95860]"	14862	P10649_x000D_	DOWN
ENSMUSG00000033174	2225.71	806.414	3645	4.52001	2.17633	8.55e-69	4.68e-67	6	88724412	88828360	+	5077	Mgll	GO:0005654;GO:0005737;GO:0005829;GO:0006629;GO:0006631;GO:0006633;GO:0009966;GO:0016020;GO:0016020;GO:0016042;GO:0016298;GO:0016787;GO:0016787;GO:0019369;GO:0019433;GO:0019898;GO:0030424;GO:0030516;GO:0042803;GO:0043196;GO:0045202;GO:0046464;GO:0046464;GO:0047372;GO:0047372;GO:0047372;GO:0050727;GO:0051930;GO:0052651;GO:0052651;GO:0052689;GO:0060292;GO:0097756;GO:2000124;GO:0005654;GO:0005737;GO:…	K01054	EC:3.1.1.23	COG2267	I	monoglyceride lipase [Source:MGISymbol;Acc:MGI:1346042]	23945	O35678_x000D_	UP
ENSMUSG00000054263	1474.66	521.994	2427.32	4.65009	2.21726	1.89e-68	1.03e-66	15	7090614	7197489	+	10776	Lifr	GO:0005515;GO:0004896;GO:0004896;GO:0004896;GO:0004897;GO:0004923;GO:0004923;GO:0004924;GO:0004924;GO:0005127;GO:0005127;GO:0005515;GO:0005515;GO:0005576;GO:0005886;GO:0008284;GO:0008284;GO:0009897;GO:0010656;GO:0016020;GO:0016020;GO:0016020;GO:0016021;GO:0019221;GO:0019838;GO:0019955;GO:0019955;GO:0031100;GO:0034097;GO:0038165;GO:0043235;GO:0043235;GO:0048812;GO:0048861;GO:0070120;GO:0004896;GO:…	K05058	-	NOG147644	S	LIF receptor alpha [Source:MGISymbol;Acc:MGI:96788]	16880	P42703_x000D_	UP
ENSMUSG00000046675	743.888	239.055	1248.72	5.22358	2.38504	2.15e-68	1.17e-66	12	102743762	102747561	+	3367	Tmem251	GO:0003674;GO:0005575;GO:0008150;GO:0016020;GO:0016021;	-	-	NOG47941	-	transmembrane protein 251 [Source:MGISymbol;Acc:MGI:2443862]	320351	Q8BH26_x000D_	UP
ENSMUSG00000051855	1588.5	467.764	2709.24	5.79189	2.53403	3.95e-68	2.14e-66	6	30723547	30748465	+	3945	Mest	GO:0003824;GO:0003824;GO:0003824;GO:0003824;GO:0005783;GO:0005789;GO:0010883;GO:0010883;GO:0016020;GO:0016021;GO:0016787;GO:0032526;GO:0003824;GO:0003824;GO:0005783;GO:0005789;GO:0010883;GO:0010883;GO:0016020;GO:0016021;GO:0016787;GO:0032526;GO:0003824;GO:0003824;	-	-	COG0596	R	mesoderm specific transcript [Source:MGISymbol;Acc:MGI:96968]	17294	Q07646_x000D_	UP
ENSMUSG00000050777	457.192	132.789	781.595	5.88599	2.55729	4.45e-68	2.41e-66	1	120067377	120074074	-	1311	Tmem37	GO:0005244;GO:0005244;GO:0005244;GO:0005262;GO:0005262;GO:0005262;GO:0006811;GO:0006816;GO:0016020;GO:0016021;GO:0016021;GO:0016021;GO:0034765;GO:0070588;	-	-	NOG40546	O	transmembrane protein 37 [Source:MGISymbol;Acc:MGI:2157899]	170706	Q9JJV3_x000D_	UP
ENSMUSG00000049598	85.3478	5.8645	164.831	28.1066	4.81284	6.33e-68	3.42e-66	1	172555938	172563717	+	1879	Vsig8	GO:0008150;GO:0016020;GO:0016021;GO:0008150;GO:0016020;GO:0016021;	-	-	NOG40766	S	V-set and immunoglobulin domain containing 8[Source:MGI Symbol;Acc:MGI:3642995]	240916	Q6P3A4_x000D_	UP
ENSMUSG00000035778	2306.89	805.893	3807.89	4.72505	2.24033	7.03e-68	3.78e-66	2	35400179	35463231	-	4709	Ggta1	GO:0005975;GO:0005975;GO:0016020;GO:0016020;GO:0016020;GO:0016021;GO:0016758;GO:0016758;GO:0005794;GO:0005794;GO:0005975;GO:0005975;GO:0006486;GO:0016020;GO:0016020;GO:0016020;GO:0016021;GO:0016740;GO:0016757;GO:0016757;GO:0016758;GO:0016758;GO:0030259;GO:0031982;GO:0031985;GO:0031985;GO:0032580;GO:0033580;GO:0033580;GO:0046872;GO:0047276;GO:0005975;GO:0005975;GO:0016020;GO:0016020;GO:0016020;GO:…	K00743	EC:2.4.1.87	NOG75444	-	"glycoprotein galactosyltransferase alpha 1, 3[Source:MGI Symbol;Acc:MGI:95704]"	14594	P23336;Q9DBU1;Q3TXW0_x000D_	UP
ENSMUSG00000022146	1299.03	456.027	2142.04	4.69717	2.23179	8.98e-68	4.81e-66	15	6813577	6874969	-	12113	Osmr	GO:0004896;GO:0004896;GO:0004924;GO:0005515;GO:0005900;GO:0008284;GO:0016020;GO:0016020;GO:0016324;GO:0019838;GO:0034097;GO:0038165;GO:0004896;GO:0004896;GO:0005515;GO:0016020;GO:0016020;GO:0016020;GO:0016021;GO:0019221;	K05057	-	NOG43445	R	oncostatin M receptor [Source:MGISymbol;Acc:MGI:1330819]	18414	O70458;G3X8V6;Q3TRK8_x000D_	UP
ENSMUSG00000021403	3711.3	5.07641	7417.53	1461.18	10.5129	1.27e-67	6.77e-66	13	33027416	33041884	+	3351	Serpinb9b	GO:0001913;GO:0004867;GO:0004867;GO:0004867;GO:0005515;GO:0005615;GO:0005615;GO:0005615;GO:0005737;GO:0010951;	K13963	-	-	-	"serine (or cysteine) peptidase inhibitor, clade B,member 9b [Source:MGI Symbol;Acc:MGI:894668]"	20706	Q9DAV6_x000D_	UP
ENSMUSG00000020077	13530	2377.38	24682.7	10.3823	3.37606	1.32e-67	7.02e-66	10	62493833	62527451	-	2196	Srgn	GO:0000139;GO:0005515;GO:0005518;GO:0005576;GO:0005615;GO:0005794;GO:0006915;GO:0008626;GO:0016485;GO:0030141;GO:0030502;GO:0030502;GO:0031214;GO:0033363;GO:0033364;GO:0033371;GO:0033373;GO:0033382;GO:0042588;GO:0042629;GO:0050710;GO:0050804;GO:0098685;GO:0098978;GO:0099091;GO:0099175;GO:0000139;GO:0005515;GO:0005518;GO:0005576;GO:0005615;GO:0005794;GO:0006915;GO:0008626;GO:0016485;GO:0030141;GO:…	K06849	-	NOG44969	O	serglycin [Source:MGI Symbol;Acc:MGI:97756]"	19073	P13609_x000D_	UP
ENSMUSG00000026313	1917.19	693.982	3140.4	4.52519	2.17798	1.52e-67	8.06e-66	1	91928779	92195699	-	15813	Hdac4	GO:0000118;GO:0000118;GO:0000118;GO:0000118;GO:0000122;GO:0000122;GO:0000978;GO:0000978;GO:0001085;GO:0001085;GO:0001501;GO:0002076;GO:0003677;GO:0003682;GO:0003714;GO:0004407;GO:0004407;GO:0004407;GO:0004407;GO:0004407;GO:0005515;GO:0005515;GO:0005515;GO:0005634;GO:0005634;GO:0005634;GO:0005634;GO:0005634;GO:0005654;GO:0005654;GO:0005654;GO:0005737;GO:0005737;GO:0005737;GO:0005737;GO:0005737;GO:…	K11406	EC:3.5.1.98	COG0123	BQ	histone deacetylase 4 [Source:MGISymbol;Acc:MGI:3036234]	208727	Q6NZM9_x000D_	UP
ENSMUSG00000033105	1282.66	199.427	2365.9	11.8635	3.56846	1.56e-67	8.25e-66	10	76531588	76557138	+	10787	Lss	GO:0000250;GO:0000250;GO:0000250;GO:0000250;GO:0000250;GO:0000250;GO:0005783;GO:0005789;GO:0005811;GO:0005811;GO:0005811;GO:0005811;GO:0005811;GO:0006629;GO:0006694;GO:0006694;GO:0006694;GO:0006695;GO:0006695;GO:0006695;GO:0016020;GO:0016104;GO:0016104;GO:0016125;GO:0016853;GO:0016866;GO:0016866;GO:0031647;GO:0031647;GO:0042300;GO:0042300;GO:0043231;	K01852	EC:5.4.99.7	COG1657	I	lanosterol synthase [Source:MGISymbol;Acc:MGI:1336155]	16987	Q8BLN5_x000D_	UP
ENSMUSG00000013629	3347.89	1249.58	5446.21	4.35845	2.12381	2.02e-67	1.07e-65	5	31054780	31078479	+	8183	Cad	GO:0000166;GO:0001889;GO:0002134;GO:0003824;GO:0004070;GO:0004070;GO:0004070;GO:0004070;GO:0004070;GO:0004070;GO:0004088;GO:0004088;GO:0004088;GO:0004088;GO:0004088;GO:0004088;GO:0004151;GO:0004151;GO:0004151;GO:0004151;GO:0004151;GO:0004672;GO:0005524;GO:0005524;GO:0005524;GO:0005524;GO:0005634;GO:0005634;GO:0005634;GO:0005654;GO:0005654;GO:0005737;GO:0005737;GO:0005737;GO:0005829;GO:0005829;GO:…	K11540	-	COG0458	F	"carbamoyl-phosphate synthetase 2, aspartatetranscarbamylase, and dihydroorotase [Source:MGISymbol;Acc:MGI:1916969]"	69719	B2RQC6_x000D_	UP
ENSMUSG00000033885	2398.58	882.787	3914.38	4.43411	2.14865	3.63e-67	1.92e-65	14	8098211	8165117	+	4042	Pxk	GO:0003779;GO:0003779;GO:0004672;GO:0004672;GO:0005524;GO:0005524;GO:0006468;GO:0006468;GO:0035091;GO:0035091;GO:0003779;GO:0003779;GO:0004672;GO:0004672;GO:0005524;GO:0005524;GO:0005634;GO:0005737;GO:0005737;GO:0005737;GO:0005829;GO:0005886;GO:0005886;GO:0005886;GO:0006468;GO:0006468;GO:0006954;GO:0016020;GO:0032780;GO:0032991;GO:0034451;GO:0035091;GO:0035091;GO:0042391;GO:0043271;GO:0050804;GO:…	K17543	-	NOG71043	K	PX domain containing serine/threonine kinase[Source:MGI Symbol;Acc:MGI:1289230]	218699	Q8BX57_x000D_	UP
ENSMUSG00000006567	235.274	52.8809	417.667	7.89826	2.98154	1.53e-66	8.05e-65	8	21992785	22060305	-	6505	Atp7b	GO:0000166;GO:0000166;GO:0000166;GO:0005375;GO:0005375;GO:0005507;GO:0005507;GO:0005507;GO:0005507;GO:0005507;GO:0005524;GO:0005524;GO:0005524;GO:0005524;GO:0005623;GO:0005768;GO:0005770;GO:0005770;GO:0005770;GO:0005783;GO:0005794;GO:0005794;GO:0005794;GO:0005802;GO:0005802;GO:0005802;GO:0005886;GO:0005923;GO:0006811;GO:0006812;GO:0006812;GO:0006825;GO:0006825;GO:0006825;GO:0006878;GO:0006878;GO:…	K17686	EC:7.2.2.8	COG2217	P	"ATPase, Cu++ transporting, beta polypeptide[Source:MGI Symbol;Acc:MGI:103297]"	11979	Q64446_x000D_	UP
ENSMUSG00000031378	1730.24	628.286	2832.2	4.50781	2.17243	2.06e-66	1.08e-64	X	73716597	73738534	+	4192	Abcd1	GO:0000038;GO:0000166;GO:0002082;GO:0005324;GO:0005324;GO:0005324;GO:0005324;GO:0005324;GO:0005515;GO:0005515;GO:0005524;GO:0005524;GO:0005524;GO:0005524;GO:0005524;GO:0005524;GO:0005737;GO:0005737;GO:0005739;GO:0005739;GO:0005764;GO:0005765;GO:0005765;GO:0005765;GO:0005777;GO:0005777;GO:0005777;GO:0005777;GO:0005777;GO:0005777;GO:0005778;GO:0005778;GO:0005778;GO:0005778;GO:0005778;GO:0005778;GO:…	K05675	-	COG4178	R	"ATP-binding cassette, sub-family D (ALD), member 1[Source:MGI Symbol;Acc:MGI:1349215]"	11666	P48410_x000D_	UP
ENSMUSG00000040284	4245.09	17.1766	8473	493.288	8.94629	2.32e-66	1.22e-64	14	56156582	56159579	-	909	Gzmg	GO:0004252;GO:0004252;GO:0005737;GO:0006508;GO:0006508;GO:0006508;GO:0008233;GO:0008236;GO:0008626;GO:0016787;GO:0019835;	-	-	COG5640	O	granzyme G [Source:MGI Symbol;Acc:MGI:109253]"	14944	P13366;Q4KL28_x000D_	UP
ENSMUSG00000027966	807.9	264.809	1350.99	5.10176	2.35099	5.87e-66	3.06e-64	3	114030540	114220718	+	12744	Col11a1	GO:0001502;GO:0001503;GO:0002063;GO:0003007;GO:0005201;GO:0005201;GO:0005201;GO:0005576;GO:0005581;GO:0005581;GO:0005592;GO:0005592;GO:0005592;GO:0005615;GO:0005615;GO:0006029;GO:0007601;GO:0007601;GO:0007605;GO:0007605;GO:0008201;GO:0008201;GO:0030020;GO:0030198;GO:0030199;GO:0031012;GO:0031012;GO:0035987;GO:0035989;GO:0042472;GO:0046872;GO:0048704;GO:0048705;GO:0050910;GO:0050910;GO:0051216;GO:…	K19721	-	NOG12793	-	"collagen, type XI, alpha 1 [Source:MGISymbol;Acc:MGI:88446]"	12814	Q61245;Q3UST0_x000D_	UP
ENSMUSG00000052926	1035.89	361.513	1710.27	4.73088	2.24211	6.47e-66	3.36e-64	8	84956610	84969767	-	3509	Rnaseh2a	GO:0003676;GO:0003676;GO:0003723;GO:0003723;GO:0004518;GO:0004519;GO:0004523;GO:0004523;GO:0004523;GO:0004523;GO:0004523;GO:0005634;GO:0005654;GO:0005829;GO:0006298;GO:0006298;GO:0006401;GO:0006401;GO:0016070;GO:0016070;GO:0016787;GO:0032299;GO:0032299;GO:0032299;GO:0043137;GO:0046872;GO:0090305;GO:0090502;GO:0003676;GO:0003676;GO:0003723;GO:0003723;GO:0004518;GO:0004519;GO:0004523;GO:0004523;GO:…	K10743	EC:3.1.26.4	COG0164	L	"ribonuclease H2, large subunit [Source:MGISymbol;Acc:MGI:1916974]"	69724	Q9CWY8_x000D_	UP
ENSMUSG00000032115	4763.21	1822.35	7704.07	4.22754	2.07982	9.97e-66	5.17e-64	9	44379490	44392369	+	7230	Hyou1	GO:0000166;GO:0001666;GO:0002931;GO:0002931;GO:0005524;GO:0005576;GO:0005783;GO:0005783;GO:0005788;GO:0005790;GO:0006888;GO:0034663;GO:0034663;GO:0043066;GO:0071456;GO:0071456;GO:1903298;GO:1903298;GO:1903382;GO:0000166;GO:0001666;GO:0002931;GO:0002931;GO:0005524;GO:0005576;GO:0005783;GO:0005783;GO:0005788;GO:0005790;GO:0006888;GO:0006888;GO:0034663;GO:0034663;GO:0034976;GO:0043066;GO:0071456;GO:…	K09486	-	COG0443	O	hypoxia up-regulated 1 [Source:MGISymbol;Acc:MGI:108030]	12282	Q9JKR6_x000D_	UP
ENSMUSG00000027356	502.37	914.169	90.5712	0.099075	-3.33534	1.08e-65	5.61e-64	2	132904389	132945906	-	5699	Fermt1	GO:0001954;GO:0005737;GO:0005829;GO:0005829;GO:0005829;GO:0005856;GO:0005886;GO:0005925;GO:0005925;GO:0007155;GO:0007155;GO:0007155;GO:0007229;GO:0007229;GO:0010629;GO:0016020;GO:0030054;GO:0030054;GO:0030054;GO:0030511;GO:0032587;GO:0033630;GO:0042308;GO:0042995;GO:0043616;GO:0043616;GO:0043616;GO:0051015;GO:0051546;GO:0051546;GO:0051546;GO:0051886;GO:0071711;GO:0090090;GO:0090162;GO:0090162;GO:…	K17082	-	NOG238024	-	fermitin family member 1 [Source:MGISymbol;Acc:MGI:2443583]	241639	P59113_x000D_	DOWN
ENSMUSG00000026107	798.208	269.687	1326.73	4.91952	2.29852	1.18e-65	6.08e-64	1	51465862	51478425	-	8498	Nabp1	GO:0000724;GO:0000724;GO:0000724;GO:0000784;GO:0000784;GO:0003677;GO:0003677;GO:0003697;GO:0003697;GO:0003723;GO:0005634;GO:0005634;GO:0005654;GO:0005829;GO:0006281;GO:0006281;GO:0006974;GO:0006974;GO:0007093;GO:0007093;GO:0007093;GO:0010212;GO:0010212;GO:0010212;GO:0070876;GO:0070876;GO:0070876;GO:0000724;GO:0000724;GO:0000724;GO:0000784;GO:0000784;GO:0003677;GO:0003677;GO:0003697;GO:0003697;GO:…	-	-	NOG285523	-	nucleic acid binding protein 1 [Source:MGISymbol;Acc:MGI:1923258]	109019	Q8BGW5_x000D_	UP
ENSMUSG00000053604	1432.35	519.471	2345.22	4.51464	2.17461	1.92e-65	9.85e-64	6	70765720	70792232	-	5359	Rpia	GO:0004751;GO:0004751;GO:0004751;GO:0004751;GO:0004751;GO:0004751;GO:0006014;GO:0006098;GO:0006098;GO:0006098;GO:0009052;GO:0009052;GO:0009052;GO:0009052;GO:0009052;GO:0016853;GO:0019693;GO:0019693;GO:0030246;GO:0030246;GO:0042802;GO:0042802;GO:0043231;GO:0043231;GO:0043231;GO:0048029;GO:0048029;	K01807	EC:5.3.1.6	COG0120	G	ribose 5-phosphate isomerase A [Source:MGISymbol;Acc:MGI:103254]	19895	P47968_x000D_	UP
ENSMUSG00000024661	38531.5	15174.2	61888.8	4.07856	2.02806	2.51e-65	1.29e-63	19	9980598	9985098	+	3469	Fth1	GO:0004322;GO:0004322;GO:0005506;GO:0005506;GO:0005576;GO:0005623;GO:0005737;GO:0005739;GO:0006826;GO:0006826;GO:0006826;GO:0006826;GO:0006879;GO:0006879;GO:0006879;GO:0006880;GO:0006880;GO:0006880;GO:0006955;GO:0008198;GO:0008199;GO:0008199;GO:0008199;GO:0008285;GO:0016491;GO:0044754;GO:0044754;GO:0046872;GO:0048147;GO:0048147;GO:0055114;GO:0071682;GO:0004322;GO:0004322;GO:0005506;GO:0005506;GO:…	K00522	EC:1.16.3.2	COG1528	P	ferritin heavy polypeptide 1 [Source:MGISymbol;Acc:MGI:95588]	14319	P09528_x000D_	UP
ENSMUSG00000044456	1272.41	457.538	2087.28	4.56197	2.18966	2.67e-65	1.37e-63	12	102283048	102390855	+	6835	Rin3	GO:0005096;GO:0005737;GO:0005768;GO:0005769;GO:0005769;GO:0005769;GO:0007165;GO:0007165;GO:0017112;GO:0017112;GO:0017112;GO:0017137;GO:0017137;GO:0017137;GO:0031410;GO:0031410;GO:0031410;GO:0043547;GO:0007165;GO:0007165;	-	-	NOG295439	-	Ras and Rab interactor 3 [Source:MGISymbol;Acc:MGI:2385708]	217835	P59729;Q6PDX1_x000D_	UP
ENSMUSG00000021536	283.566	71.9356	495.196	6.88389	2.78322	3.18e-65	1.62e-63	13	68620043	68999541	-	4211	Adcy2	GO:0000166;GO:0004016;GO:0004016;GO:0004016;GO:0005524;GO:0005737;GO:0005886;GO:0005886;GO:0005886;GO:0006171;GO:0006171;GO:0006171;GO:0009190;GO:0009190;GO:0016020;GO:0016021;GO:0016829;GO:0016849;GO:0016849;GO:0035556;GO:0035556;GO:0046872;	K08042	EC:4.6.1.1	-	-	adenylate cyclase 2 [Source:MGISymbol;Acc:MGI:99676]	210044	Q3V1Q3_x000D_	UP
ENSMUSG00000022136	4280.64	1654.7	6906.59	4.17392	2.0614	1.35e-64	6.85e-63	14	118937976	118981697	+	5141	Dnajc3	GO:0004860;GO:0004860;GO:0005515;GO:0005515;GO:0005737;GO:0005783;GO:0005783;GO:0005788;GO:0005790;GO:0005790;GO:0005829;GO:0005829;GO:0006417;GO:0006469;GO:0006986;GO:0019901;GO:0030968;GO:0034975;GO:0034976;GO:0036494;GO:0043066;GO:0043066;GO:0051087;GO:0051087;GO:0051087;GO:0051603;GO:0051787;GO:0051787;GO:0070417;GO:1903912;GO:1903912;GO:1903912;	K09523	-	COG0484	O	DnaJ heat shock protein family (Hsp40) member C3[Source:MGI Symbol;Acc:MGI:107373]	100037258	Q91YW3;Q3UFV9_x000D_	UP
ENSMUSG00000039842	545.284	173.642	916.926	5.28056	2.40069	1.66e-64	8.41e-63	8	18595131	18803189	+	7806	Mcph1	GO:0000122;GO:0000122;GO:0000132;GO:0005623;GO:0005737;GO:0005815;GO:0005856;GO:0010468;GO:0021987;GO:0021987;GO:0021987;GO:0042802;GO:0042802;GO:0043549;GO:0046605;GO:0050727;GO:0060348;GO:0060623;GO:0071539;GO:0071850;GO:0071850;GO:0097150;GO:0021987;GO:0021987;GO:0021987;GO:0021987;	K19403	-	NOG293743	-	"microcephaly, primary autosomal recessive 1[Source:MGI Symbol;Acc:MGI:2443308]"	244329	Q7TT79_x000D_	UP
ENSMUSG00000053101	84.3189	6.64395	161.994	24.3821	4.60775	2.52e-64	1.27e-62	13	19749682	19824257	-	5974	Gpr141	GO:0004930;GO:0004930;GO:0004930;GO:0004930;GO:0005575;GO:0005886;GO:0007165;GO:0007186;GO:0007186;GO:0007186;GO:0016020;GO:0016021;GO:0016021;GO:0016021;GO:0016020;GO:0016021;GO:0016021;GO:0016021;	K08429	-	NOG139824	S	G protein-coupled receptor 141 [Source:MGISymbol;Acc:MGI:2672983]	353346	Q7TQP0_x000D_	UP
ENSMUSG00000034765	299.129	79.8493	518.408	6.49233	2.69874	3.46e-64	1.74e-62	19	53529109	53542431	+	2473	Dusp5	GO:0000188;GO:0001706;GO:0004721;GO:0004725;GO:0004725;GO:0004725;GO:0005634;GO:0005737;GO:0006470;GO:0006470;GO:0008138;GO:0008138;GO:0008138;GO:0008138;GO:0008138;GO:0016311;GO:0016311;GO:0016311;GO:0016311;GO:0016787;GO:0016791;GO:0016791;GO:0016791;GO:0016791;GO:0017017;GO:0017017;GO:0017017;GO:0017017;GO:0035335;GO:0035335;GO:0035970;GO:0035970;GO:0045892;GO:0045906;	K04459	-	COG2453	T	dual specificity phosphatase 5 [Source:MGISymbol;Acc:MGI:2685183]	240672	Q1HL35_x000D_	UP
ENSMUSG00000029570	1153.91	416.681	1891.14	4.53859	2.18224	3.73e-64	1.87e-62	5	140607320	140615545	+	2505	Lfng	GO:0000139;GO:0000139;GO:0001541;GO:0001756;GO:0001756;GO:0002315;GO:0005794;GO:0007275;GO:0007386;GO:0007389;GO:0007389;GO:0008375;GO:0008593;GO:0008593;GO:0014807;GO:0014807;GO:0016020;GO:0016020;GO:0016020;GO:0016021;GO:0016740;GO:0016757;GO:0016757;GO:0016757;GO:0030173;GO:0030173;GO:0030173;GO:0030217;GO:0032092;GO:0033829;GO:0033829;GO:0033829;GO:0033829;GO:0033829;GO:0033829;GO:0036066;GO:…	K05948	EC:2.4.1.222	NOG70217	-	LFNG O-fucosylpeptide 3-beta-N-acetylglucosaminyltransferase [Source:MGISymbol;Acc:MGI:1095413]	16848	O09010;B2RRW2_x000D_	UP
ENSMUSG00000028919	219.056	390.031	48.0808	0.123275	-3.02005	4.47e-64	2.24e-62	4	141239499	141257564	+	4242	Arhgef19	GO:0005085;GO:0005085;GO:0005085;GO:0005096;GO:0005515;GO:0032956;GO:0032956;GO:0042060;GO:0043547;	K20691	-	COG5422	T	Rho guanine nucleotide exchange factor (GEF) 19[Source:MGI Symbol;Acc:MGI:1925912]	213649	Q8BWA8_x000D_	DOWN
ENSMUSG00000056737	3078.74	1071.53	5085.95	4.74643	2.24684	4.86e-64	2.43e-62	6	72544391	72562983	+	2529	Capg	GO:0051015;GO:0051015;GO:0051016;GO:0051016;GO:0051015;GO:0051015;GO:0051016;GO:0051016;GO:0051015;GO:0051015;GO:0051016;GO:0051016;GO:0051015;GO:0051015;GO:0051016;GO:0051016;GO:0005634;GO:0005654;GO:0005730;GO:0005737;GO:0005814;GO:0019904;GO:0044877;GO:0051015;GO:0051015;GO:0051016;GO:0051016;GO:0072686;GO:0090543;GO:0051015;GO:0051015;GO:0051016;GO:0051016;GO:0051015;GO:0051015;GO:0051016;GO:…	K10368	-	-	-	"capping protein (actin filament), gelsolin-like[Source:MGI Symbol;Acc:MGI:1098259]"	12332	Q99LB4;Q3TNN6_x000D_	UP
ENSMUSG00000039236	673.456	158.265	1188.65	7.51046	2.9089	1.04e-63	5.19e-62	7	78913424	78920396	+	1860	Isg20	GO:0000175;GO:0000738;GO:0000738;GO:0002376;GO:0003676;GO:0003676;GO:0003723;GO:0004518;GO:0004527;GO:0004527;GO:0004527;GO:0005634;GO:0005634;GO:0005634;GO:0005730;GO:0005730;GO:0005737;GO:0005737;GO:0006364;GO:0006401;GO:0006401;GO:0008310;GO:0008859;GO:0009615;GO:0015030;GO:0015030;GO:0016605;GO:0016787;GO:0030619;GO:0030619;GO:0030620;GO:0030620;GO:0034511;GO:0034511;GO:0045071;GO:0045071;GO:…	K12579	EC:3.1.13.1	COG0847	L	interferon-stimulated protein [Source:MGISymbol;Acc:MGI:1928895]	57444	Q9JL16_x000D_	UP
ENSMUSG00000018796	1030.51	301.778	1759.24	5.82958	2.54339	1.57e-63	7.77e-62	8	46471037	46536051	+	10483	Acsl1	GO:0000038;GO:0000038;GO:0000038;GO:0000166;GO:0001676;GO:0001676;GO:0001676;GO:0001676;GO:0003824;GO:0003824;GO:0003996;GO:0004467;GO:0004467;GO:0004467;GO:0004467;GO:0005524;GO:0005739;GO:0005739;GO:0005739;GO:0005741;GO:0005741;GO:0005741;GO:0005777;GO:0005778;GO:0005778;GO:0005778;GO:0005783;GO:0005783;GO:0005783;GO:0005783;GO:0005789;GO:0005886;GO:0005886;GO:0006629;GO:0006631;GO:0006631;GO:…	K01897	EC:6.2.1.3	COG1022	I	acyl-CoA synthetase long-chain family member 1[Source:MGI Symbol;Acc:MGI:102797]	14081	P41216_x000D_	UP
ENSMUSG00000024014	1719.25	435.452	3003.04	6.89639	2.78584	1.71e-63	8.47e-62	17	29490753	29496112	+	3362	Pim1	GO:0000166;GO:0004672;GO:0004672;GO:0004674;GO:0004674;GO:0004674;GO:0004674;GO:0004674;GO:0004674;GO:0005515;GO:0005524;GO:0005524;GO:0005524;GO:0005524;GO:0005524;GO:0005634;GO:0005634;GO:0005634;GO:0005730;GO:0005730;GO:0005737;GO:0005737;GO:0005737;GO:0005737;GO:0005829;GO:0005829;GO:0005886;GO:0005886;GO:0006468;GO:0006468;GO:0006468;GO:0006468;GO:0006468;GO:0006915;GO:0007049;GO:0008134;GO:…	K04702	EC:2.7.11.1	-	-	proviral integration site 1 [Source:MGISymbol;Acc:MGI:97584]	18712	P06803_x000D_	UP
ENSMUSG00000018846	3044.08	1178.07	4910.08	4.16789	2.05932	2.61e-63	1.29e-61	11	35769484	35791285	+	7376	Pank3	GO:0000166;GO:0004594;GO:0004594;GO:0004594;GO:0004594;GO:0004594;GO:0004594;GO:0005524;GO:0005524;GO:0005524;GO:0005524;GO:0005524;GO:0005634;GO:0005737;GO:0005737;GO:0005829;GO:0005829;GO:0005829;GO:0005829;GO:0015937;GO:0015937;GO:0015937;GO:0015937;GO:0015937;GO:0015937;GO:0016301;GO:0016310;GO:0016310;GO:0016310;GO:0016740;GO:0019842;GO:0019842;GO:0019842;GO:0042803;GO:0042803;GO:0042803;GO:…	K09680	EC:2.7.1.33	COG5146	H	pantothenate kinase 3 [Source:MGISymbol;Acc:MGI:2387464]	211347	Q8R2W9;Q5SXA7_x000D_	UP
ENSMUSG00000038580	184.365	2.05493	366.676	178.437	7.47927	2.99e-63	1.47e-61	7	141278330	141279133	-	645	Sct	GO:0001664;GO:0005102;GO:0005179;GO:0005179;GO:0005179;GO:0005576;GO:0005576;GO:0005576;GO:0005615;GO:0005623;GO:0007165;GO:0007420;GO:0009992;GO:0043950;GO:0046659;GO:0047485;GO:0048566;GO:0090187;GO:0090274;GO:1903640;GO:0005179;GO:0005179;GO:0005576;GO:0005576;GO:0005576;GO:0007165;GO:0002024;GO:0005102;GO:0005102;GO:0005179;GO:0005179;GO:0005179;GO:0005179;GO:0005576;GO:0005576;GO:0005576;GO:…	K05263	-	NOG329190	-	secretin [Source:MGI Symbol;Acc:MGI:99466]"	20287	Q08535;Q3UKU8_x000D_	UP
ENSMUSG00000003378	649.947	1084.08	215.817	0.199079	-2.32859	3.53e-63	1.73e-61	7	25009849	25072346	-	5168	Grik5	GO:0004970;GO:0004970;GO:0005216;GO:0005216;GO:0005515;GO:0005515;GO:0005623;GO:0005654;GO:0005654;GO:0005783;GO:0005886;GO:0005886;GO:0005886;GO:0005886;GO:0006621;GO:0006621;GO:0006811;GO:0006811;GO:0006811;GO:0007268;GO:0007268;GO:0008066;GO:0008066;GO:0008066;GO:0008328;GO:0008328;GO:0014069;GO:0014069;GO:0015276;GO:0015276;GO:0015276;GO:0015277;GO:0015277;GO:0015277;GO:0015277;GO:0016020;GO:…	K05205	-	NOG316680	-	"glutamate receptor, ionotropic, kainate 5 (gamma 2)[Source:MGI Symbol;Acc:MGI:95818]"	14809	Q61626;Q80WU3_x000D_	DOWN
ENSMUSG00000053441	324.136	560.411	87.8619	0.156781	-2.67318	3.61e-63	1.77e-61	18	58836667	59054060	+	14040	Adamts19	GO:0004222;GO:0004222;GO:0005576;GO:0006508;GO:0006508;GO:0006508;GO:0008233;GO:0008233;GO:0008233;GO:0008237;GO:0008237;GO:0008237;GO:0016787;GO:0046872;	K08633	EC:3.4.24.-	NOG259740	-	"a disintegrin-like and metallopeptidase (reprolysintype) with thrombospondin type 1 motif, 19 [Source:MGISymbol;Acc:MGI:2442875]"	240322	P59509_x000D_	DOWN
ENSMUSG00000063531	1161.29	100.909	2221.68	22.0166	4.46052	6.38e-63	3.12e-61	5	14025276	14256689	+	9285	Sema3e	GO:0001525;GO:0001569;GO:0001755;GO:0001953;GO:0002040;GO:0005515;GO:0005515;GO:0005576;GO:0005615;GO:0005615;GO:0005887;GO:0007275;GO:0007399;GO:0008360;GO:0016525;GO:0030154;GO:0030215;GO:0030215;GO:0030215;GO:0030215;GO:0030335;GO:0045499;GO:0048843;GO:0050808;GO:0050919;GO:0071526;GO:0071526;GO:2000249;	K06840	-	NOG324739	-	"sema domain, immunoglobulin domain (Ig), shortbasic domain, secreted, (semaphorin) 3E [Source:MGISymbol;Acc:MGI:1340034]"	20349	P70275_x000D_	UP
ENSMUSG00000026864	18049.7	7247.96	28851.5	3.98063	1.993	7.35e-63	3.58e-61	2	34771970	34777547	+	4229	Hspa5	GO:0000166;GO:0001554;GO:0005515;GO:0005515;GO:0005515;GO:0005515;GO:0005515;GO:0005524;GO:0005524;GO:0005524;GO:0005524;GO:0005576;GO:0005634;GO:0005634;GO:0005634;GO:0005737;GO:0005737;GO:0005737;GO:0005737;GO:0005737;GO:0005739;GO:0005739;GO:0005739;GO:0005739;GO:0005783;GO:0005783;GO:0005783;GO:0005783;GO:0005783;GO:0005788;GO:0005788;GO:0005788;GO:0005788;GO:0005788;GO:0005788;GO:0005789;GO:…	K09490	-	COG0443	O	heat shock protein 5 [Source:MGISymbol;Acc:MGI:95835]	14828	P20029_x000D_	UP
ENSMUSG00000021143	3321.36	1155.35	5487.37	4.74955	2.24779	7.86e-63	3.82e-61	12	113014508	113074401	+	6985	Pacs2	GO:0000045;GO:0005739;GO:0005783;GO:0032469;GO:0034497;GO:0072659;GO:1990456;GO:0000045;GO:0005739;GO:0005739;GO:0005783;GO:0005783;GO:0006915;GO:0032469;GO:0034497;GO:0044325;GO:0072659;GO:0072659;GO:1990456;	K23294	-	-	-	phosphofurin acidic cluster sorting protein 2[Source:MGI Symbol;Acc:MGI:1924399]	217893	Q3V3Q7_x000D_	UP
ENSMUSG00000062070	5414.95	2160.92	8668.98	4.01171	2.00422	1.01e-62	4.89e-61	X	106187100	106203699	+	2244	Pgk1	GO:0000166;GO:0004618;GO:0004618;GO:0004618;GO:0004618;GO:0004618;GO:0004618;GO:0005515;GO:0005524;GO:0005524;GO:0005524;GO:0005615;GO:0005615;GO:0005737;GO:0005829;GO:0005829;GO:0005975;GO:0006094;GO:0006094;GO:0006096;GO:0006096;GO:0006096;GO:0006096;GO:0006096;GO:0006096;GO:0016301;GO:0016310;GO:0016525;GO:0016525;GO:0016740;GO:0030855;GO:0031639;GO:0031639;GO:0043531;GO:0043531;GO:0045121;GO:…	K00927	EC:2.7.2.3	COG0126	G	phosphoglycerate kinase 1 [Source:MGISymbol;Acc:MGI:97555]	18655	P09411_x000D_	UP
ENSMUSG00000044313	639.815	1196.23	83.3967	0.0697161	-3.84236	1.06e-62	5.12e-61	3	101813076	101848959	-	3610	Mab21l3	GO:0003674;GO:0005575;GO:0008150;GO:0003674;GO:0005575;GO:0008150;	-	-	NOG318328	-	mab-21-like 3 [Source:MGI Symbol;Acc:MGI:2446273]"	242125	Q8CI17_x000D_	DOWN
ENSMUSG00000025867	555.072	930.792	179.353	0.192689	-2.37566	1.22e-62	5.9e-61	13	54371349	54383917	+	4928	Cplx2	GO:0000149;GO:0000149;GO:0000149;GO:0005634;GO:0005737;GO:0005829;GO:0006836;GO:0006836;GO:0006836;GO:0006887;GO:0007399;GO:0016079;GO:0016079;GO:0016079;GO:0017075;GO:0017075;GO:0017075;GO:0019905;GO:0019905;GO:0030054;GO:0030154;GO:0030425;GO:0030425;GO:0031201;GO:0031201;GO:0031201;GO:0031630;GO:0031915;GO:0042629;GO:0042995;GO:0043025;GO:0043025;GO:0043195;GO:0043204;GO:0043303;GO:0044305;GO:…	K15294	-	NOG85303	S	complexin 2 [Source:MGI Symbol;Acc:MGI:104726]"	12890	P84086_x000D_	DOWN
ENSMUSG00000040511	873.29	305.154	1441.43	4.72361	2.23989	1.28e-62	6.15e-61	7	19903578	19921160	-	6122	Pvr	GO:0001618;GO:0002860;GO:0005515;GO:0005886;GO:0005912;GO:0007156;GO:0007157;GO:0009986;GO:0016020;GO:0016021;GO:0016477;GO:0038023;GO:0042271;GO:0042803;GO:0045503;GO:0046718;GO:0050839;GO:0060370;GO:0098609;	K06539	-	-	-	poliovirus receptor [Source:MGISymbol;Acc:MGI:107741]	52118	Q8K094_x000D_	UP
ENSMUSG00000050565	5652.25	2252.27	9052.23	4.01916	2.0069	1.28e-62	6.16e-61	1	156035403	156068861	+	9218	Tor1aip2	GO:0001671;GO:0001671;GO:0001671;GO:0005515;GO:0005634;GO:0005635;GO:0005783;GO:0005783;GO:0005783;GO:0005789;GO:0007029;GO:0007029;GO:0007029;GO:0016020;GO:0016021;GO:0032781;GO:0032781;GO:0032781;GO:0051117;GO:0051117;GO:0090435;GO:0090435;GO:0001671;GO:0005515;GO:0005783;GO:0007029;GO:0032781;GO:0051117;GO:0090435;GO:0001671;GO:0005515;GO:0005783;GO:0007029;GO:0032781;GO:0051117;GO:0090435;GO:…	K11794	-	NOG40503	S	torsin A interacting protein 2 [Source:MGISymbol;Acc:MGI:3582695]	240832	Q9ER81_x000D_	UP
ENSMUSG00000009291	7781.85	3111.87	12451.8	4.00141	2.00051	1.5e-62	7.18e-61	10	77581720	77598732	+	3877	Pttg1ip	GO:0002039;GO:0002039;GO:0005634;GO:0005634;GO:0005634;GO:0005634;GO:0005654;GO:0005654;GO:0005737;GO:0005737;GO:0005737;GO:0005737;GO:0005886;GO:0006606;GO:0006606;GO:0006606;GO:0016020;GO:0016021;GO:0031398;GO:0031398;GO:0043518;GO:0043518;GO:1902254;GO:1902254;GO:1903364;GO:1903364;GO:0016020;GO:0016021;GO:0016020;GO:0016021;	-	-	NOG45904	R	pituitary tumor-transforming 1 interacting protein[Source:MGI Symbol;Acc:MGI:2652132]	108705	Q8R143_x000D_	UP
ENSMUSG00000013921	1125.78	1841.56	410.002	0.222639	-2.16722	2.58e-62	1.23e-60	7	30291728	30308367	+	3935	Clip3	GO:0001934;GO:0005515;GO:0005515;GO:0005737;GO:0005794;GO:0005795;GO:0005802;GO:0005886;GO:0005886;GO:0005886;GO:0008017;GO:0008017;GO:0008017;GO:0010828;GO:0016020;GO:0018230;GO:0018230;GO:0018230;GO:0031115;GO:0031115;GO:0031115;GO:0031901;GO:0031901;GO:0031901;GO:0032588;GO:0032588;GO:0032588;GO:0035594;GO:0035594;GO:0035594;GO:0043065;GO:0043065;GO:0043065;GO:0044091;GO:0044091;GO:0044091;GO:…	K10423	-	COG5244	D	CAP-GLY domain containing linker protein 3[Source:MGI Symbol;Acc:MGI:1923936]	76686	B9EHT4_x000D_	DOWN
ENSMUSG00000019851	1955.84	416.452	3495.23	8.39287	3.06916	2.71e-62	1.29e-60	10	18845020	18857073	+	1952	Perp	GO:0002934;GO:0002934;GO:0005739;GO:0005794;GO:0005886;GO:0005887;GO:0006915;GO:0007155;GO:0007219;GO:0016020;GO:0016021;GO:0016021;GO:0016021;GO:0030054;GO:0030054;GO:0030057;GO:0034113;GO:0045862;GO:0045862;GO:0072332;GO:0097186;GO:0097202;GO:0097202;	K10136	-	NOG312475	-	"PERP, TP53 apoptosis effector [Source:MGISymbol;Acc:MGI:1929938]"	64058	Q9JK95_x000D_	UP
ENSMUSG00000020340	1232.71	272.614	2192.81	8.04366	3.00785	3.08e-62	1.46e-60	11	46193850	46312859	-	7103	Cyfip2	GO:0000902;GO:0005515;GO:0005515;GO:0005634;GO:0005737;GO:0005737;GO:0005737;GO:0006915;GO:0006915;GO:0006915;GO:0006915;GO:0007155;GO:0007411;GO:0030031;GO:0030054;GO:0031175;GO:0043005;GO:0043005;GO:0045202;GO:0045202;GO:0045202;GO:0045202;GO:0045202;GO:0045862;GO:0045862;GO:0048471;GO:0048471;GO:0048471;GO:0051388;GO:0097202;GO:0097202;GO:0097202;GO:0097484;GO:0098609;GO:0098609;GO:0098609;GO:…	K05749	-	NOG306641	-	cytoplasmic FMR1 interacting protein 2 [Source:MGISymbol;Acc:MGI:1924134]	76884	Q5SQX6_x000D_	UP
ENSMUSG00000010025	3572.48	1401.73	5743.23	4.09724	2.03465	3.13e-62	1.48e-60	11	61223417	61267464	-	5619	Aldh3a2	GO:0006081;GO:0006081;GO:0016020;GO:0016021;GO:0016491;GO:0016491;GO:0016491;GO:0016620;GO:0016620;GO:0055114;GO:0055114;GO:0055114;GO:0016020;GO:0016021;GO:0016491;GO:0016491;GO:0055114;GO:0055114;GO:0000302;GO:0004028;GO:0004028;GO:0004029;GO:0004029;GO:0004029;GO:0005634;GO:0005739;GO:0005743;GO:0005777;GO:0005783;GO:0005783;GO:0005789;GO:0005829;GO:0006081;GO:0006081;GO:0006081;GO:0006081;GO:…	K00128	EC:1.2.1.3	COG1012	C	"aldehyde dehydrogenase family 3, subfamily A2[Source:MGI Symbol;Acc:MGI:1353452]"	11671	P47740_x000D_	UP
ENSMUSG00000024247	7687.03	3013.92	12360.1	4.10101	2.03598	3.22e-62	1.52e-60	17	83215292	83225070	+	2712	Pkdcc	GO:0000166;GO:0001501;GO:0001503;GO:0004672;GO:0004672;GO:0004672;GO:0004713;GO:0004715;GO:0004715;GO:0004715;GO:0004715;GO:0004715;GO:0005524;GO:0005524;GO:0005524;GO:0005576;GO:0005576;GO:0005576;GO:0005794;GO:0006468;GO:0006468;GO:0007275;GO:0015031;GO:0016301;GO:0016310;GO:0016740;GO:0018108;GO:0018108;GO:0018108;GO:0030154;GO:0030282;GO:0030501;GO:0032332;GO:0035108;GO:0035264;GO:0042997;GO:…	K17548	EC:2.7.10.2	NOG254379	-	"protein kinase domain containing, cytoplasmic[Source:MGI Symbol;Acc:MGI:2147077]"	106522	Q5RJI4_x000D_	UP
ENSMUSG00000030847	3614.39	1149.07	6079.71	5.29098	2.40353	4.36e-62	2.05e-60	7	128523616	128546981	+	2562	Bag3	GO:0000045;GO:0000045;GO:0000774;GO:0000774;GO:0000774;GO:0001725;GO:0001725;GO:0005515;GO:0005515;GO:0005515;GO:0005623;GO:0005634;GO:0005634;GO:0005634;GO:0005737;GO:0005737;GO:0005737;GO:0005829;GO:0005829;GO:0005886;GO:0005886;GO:0006915;GO:0007420;GO:0008625;GO:0008625;GO:0010664;GO:0010664;GO:0021510;GO:0030018;GO:0034605;GO:0034605;GO:0034605;GO:0034620;GO:0034620;GO:0042307;GO:0042307;GO:…	K09557	-	NOG238690	-	BCL2-associated athanogene 3 [Source:MGISymbol;Acc:MGI:1352493]	29810	Q9JLV1_x000D_	UP
ENSMUSG00000035273	656.242	213.387	1099.1	5.15073	2.36478	5.32e-62	2.5e-60	5	100679484	100719716	-	3516	Hpse	GO:0005576;GO:0005634;GO:0005634;GO:0005634;GO:0005654;GO:0005654;GO:0005764;GO:0005764;GO:0005764;GO:0005765;GO:0007155;GO:0007160;GO:0007160;GO:0007160;GO:0010575;GO:0010575;GO:0016020;GO:0016020;GO:0016020;GO:0016787;GO:0016798;GO:0016798;GO:0030194;GO:0030194;GO:0030200;GO:0030200;GO:0030200;GO:0030305;GO:0030305;GO:0030305;GO:0031012;GO:0031012;GO:0033690;GO:0033690;GO:0033690;GO:0042060;GO:…	K07964	EC:3.2.1.166	NOG72789	S	heparanase [Source:MGI Symbol;Acc:MGI:1343124]"	15442	Q6YGZ1_x000D_	UP
ENSMUSG00000021260	2300.06	556.935	4043.19	7.25971	2.85991	6.52e-62	3.06e-60	12	108306270	108330869	+	5601	Hhipl1	GO:0003824;GO:0003824;GO:0005044;GO:0005044;GO:0005576;GO:0006897;GO:0008150;GO:0016020;GO:0016020;	-	-	COG2133	G	hedgehog interacting protein-like 1 [Source:MGISymbol;Acc:MGI:1919265]	214305	Q14DK5_x000D_	UP
ENSMUSG00000039929	1154.6	422.393	1886.8	4.46693	2.15928	6.66e-62	3.11e-60	16	90751527	90810413	-	8190	Urb1	GO:0001650;GO:0005730;	K14861	-	-	-	URB1 ribosome biogenesis 1 homolog (S. cerevisiae)[Source:MGI Symbol;Acc:MGI:2146468]	207932	Q571H0;E9PU96_x000D_	UP
ENSMUSG00000054555	4903.62	1954.87	7852.36	4.01682	2.00605	8.71e-62	4.06e-60	7	133883199	134232146	-	10573	Adam12	GO:0004222;GO:0004222;GO:0005515;GO:0005654;GO:0005654;GO:0005886;GO:0005886;GO:0005886;GO:0006508;GO:0006508;GO:0006508;GO:0007155;GO:0008233;GO:0008237;GO:0008237;GO:0008237;GO:0016020;GO:0016021;GO:0016787;GO:0017124;GO:0017124;GO:0017124;GO:0045766;GO:0045766;GO:0046872;GO:0004222;GO:0004222;GO:0006508;GO:0006508;GO:0008237;GO:0008237;GO:0016020;GO:0016021;	K06835	EC:3.4.24.-	NOG294463	-	a disintegrin and metallopeptidase domain 12(meltrin alpha) [Source:MGI Symbol;Acc:MGI:105378]	11489	Q61824_x000D_	UP
ENSMUSG00000041959	7849.68	3085.9	12613.5	4.08745	2.0312	9.43e-62	4.38e-60	3	93555080	93564643	+	1212	S100a10	GO:0001765;GO:0001765;GO:0005509;GO:0005509;GO:0005515;GO:0005783;GO:0005783;GO:0006900;GO:0006900;GO:0016020;GO:0016021;GO:0019897;GO:0042493;GO:0042803;GO:0042803;GO:0043547;GO:0043547;GO:0044325;GO:0044325;GO:0045121;GO:0045121;GO:0051099;GO:0051496;GO:0051496;GO:0051894;GO:0051894;GO:0062023;GO:0072659;GO:0072659;GO:1900026;GO:1900026;GO:1990665;GO:1990665;GO:0001765;GO:0005509;GO:0005509;GO:…	K17274	-	NOG26977	-	S100 calcium binding protein A10 (calpactin)[Source:MGI Symbol;Acc:MGI:1339468]	20194	P08207;Q3TC45_x000D_	UP
ENSMUSG00000024772	2974.46	1166.31	4782.62	4.10065	2.03585	1.14e-61	5.29e-60	19	6276725	6300096	+	3705	Ehd1	GO:0000166;GO:0005509;GO:0005509;GO:0005515;GO:0005515;GO:0005524;GO:0005525;GO:0005525;GO:0005768;GO:0005768;GO:0005769;GO:0005811;GO:0005886;GO:0005886;GO:0005886;GO:0005929;GO:0006886;GO:0006886;GO:0006897;GO:0010008;GO:0010008;GO:0010008;GO:0010886;GO:0010976;GO:0010976;GO:0015031;GO:0016020;GO:0016197;GO:0017137;GO:0020018;GO:0020018;GO:0030030;GO:0030139;GO:0031095;GO:0031175;GO:0031175;GO:…	K12483	-	NOG136252	T	EH-domain containing 1 [Source:MGISymbol;Acc:MGI:1341878]	13660	Q9WVK4;Q80ZZ0_x000D_	UP
ENSMUSG00000033308	206.478	375.8	37.1555	0.0988703	-3.33832	1.23e-61	5.71e-60	3	118562129	119432924	+	8884	Dpyd	GO:0000166;GO:0002058;GO:0002058;GO:0003824;GO:0003824;GO:0004159;GO:0005506;GO:0005737;GO:0005737;GO:0005737;GO:0005737;GO:0005737;GO:0005829;GO:0005829;GO:0005829;GO:0006145;GO:0006145;GO:0006208;GO:0006208;GO:0006210;GO:0006210;GO:0006210;GO:0006212;GO:0006212;GO:0006212;GO:0006212;GO:0006214;GO:0006214;GO:0006214;GO:0007584;GO:0007623;GO:0014070;GO:0016491;GO:0016491;GO:0016491;GO:0016627;GO:…	K00207	EC:1.3.1.2	COG0167	F	dihydropyrimidine dehydrogenase [Source:MGISymbol;Acc:MGI:2139667]	99586	Q8CHR6_x000D_	DOWN
ENSMUSG00000009905	1824	701.144	2946.86	4.20293	2.07139	1.4e-61	6.47e-60	1	106720459	106759727	-	8147	Kdsr	GO:0005783;GO:0005783;GO:0005783;GO:0005783;GO:0005789;GO:0005789;GO:0006629;GO:0006665;GO:0006666;GO:0006666;GO:0006666;GO:0016020;GO:0016021;GO:0016491;GO:0016491;GO:0016491;GO:0030148;GO:0030148;GO:0047560;GO:0047560;GO:0047560;GO:0047560;GO:0055114;GO:0055114;	K04708	EC:1.1.1.102	COG1028	IQ	3-ketodihydrosphingosine reductase [Source:MGISymbol;Acc:MGI:1918000]	70750	Q6GV12;Q8CII3_x000D_	UP
ENSMUSG00000028931	470.335	150.649	790.02	5.2441	2.3907	2.41e-61	1.11e-59	4	152390742	152477910	-	6977	Kcnab2	GO:0005249;GO:0005249;GO:0005737;GO:0005737;GO:0006813;GO:0006813;GO:0016021;GO:0016021;GO:0071805;GO:0002244;GO:0004033;GO:0004033;GO:0005244;GO:0005249;GO:0005249;GO:0005515;GO:0005737;GO:0005737;GO:0005737;GO:0005829;GO:0005829;GO:0005856;GO:0005874;GO:0005874;GO:0005886;GO:0006811;GO:0006813;GO:0006813;GO:0006813;GO:0008076;GO:0008076;GO:0014069;GO:0015459;GO:0015459;GO:0015459;GO:0016020;GO:…	K04883	-	COG0667	C	"potassium voltage-gated channel, shaker-relatedsubfamily, beta member 2 [Source:MGISymbol;Acc:MGI:109239]"	16498	P62482_x000D_	UP
ENSMUSG00000057280	65.8253	3.16388	128.487	40.6105	5.34378	2.62e-61	1.2e-59	4	58285960	58374303	+	3776	Musk	GO:0000166;GO:0004672;GO:0004672;GO:0004713;GO:0004713;GO:0004713;GO:0004714;GO:0005515;GO:0005524;GO:0005524;GO:0005524;GO:0006468;GO:0006468;GO:0016020;GO:0016021;GO:0016301;GO:0016310;GO:0016740;GO:0018108;GO:0000166;GO:0001934;GO:0001934;GO:0004672;GO:0004672;GO:0004713;GO:0004713;GO:0004713;GO:0004713;GO:0004714;GO:0004714;GO:0004714;GO:0005515;GO:0005515;GO:0005515;GO:0005515;GO:0005524;GO:…	K05129	EC:2.7.10.1	COG0515	T	"muscle, skeletal, receptor tyrosine kinase[Source:MGI Symbol;Acc:MGI:103581]"	18198	Q61006;Q497X0;Q32S50_x000D_	UP
ENSMUSG00000031431	3031.78	1096.11	4967.45	4.53187	2.18011	3.4e-61	1.56e-59	X	140539528	140600659	-	4341	Tsc22d3	GO:0003700;GO:0003700;GO:0005634;GO:0005634;GO:0005737;GO:0006355;GO:0006355;GO:0006970;GO:0070236;GO:0003700;GO:0003700;GO:0005634;GO:0005634;GO:0005737;GO:0006355;GO:0006355;GO:0006970;GO:0070236;GO:0003700;GO:0003700;GO:0006355;GO:0006355;	-	-	NOG329226	-	"TSC22 domain family, member 3 [Source:MGISymbol;Acc:MGI:1196284]"	14605	Q9Z2S7_x000D_	UP
ENSMUSG00000042367	508.78	59.1668	958.393	16.1982	4.01776	3.53e-61	1.61e-59	4	127325235	127330844	-	1966	Gjb3	GO:0001890;GO:0005515;GO:0005737;GO:0005886;GO:0005911;GO:0005921;GO:0005921;GO:0005922;GO:0005922;GO:0007154;GO:0007154;GO:0016020;GO:0016021;GO:0030054;GO:0030054;GO:0043231;GO:0001701;GO:0001890;GO:0005515;GO:0005737;GO:0005886;GO:0005911;GO:0005921;GO:0005921;GO:0005921;GO:0005922;GO:0005922;GO:0007154;GO:0007154;GO:0007283;GO:0016020;GO:0016021;GO:0030054;GO:0030054;GO:0030054;GO:0043231;GO:…	K07622	-	NOG39157	S	"gap junction protein, beta 3 [Source:MGISymbol;Acc:MGI:95721]"	14620	P28231_x000D_	UP
ENSMUSG00000070305	742.359	186.2	1298.52	6.97378	2.80194	3.67e-61	1.67e-59	9	45055186	45077436	+	6987	Mpzl3	GO:0007155;GO:0016020;GO:0016020;GO:0016020;GO:0016021;GO:0030198;GO:0042633;GO:0016020;	-	-	NOG46510	O	myelin protein zero-like 3 [Source:MGISymbol;Acc:MGI:2442647]	319742	Q3V3F6_x000D_	UP
ENSMUSG00000026399	2125.22	832.276	3418.16	4.107	2.03809	4.13e-61	1.88e-59	1	130439027	130462744	-	4853	Cd55	GO:0001618;GO:0002376;GO:0004857;GO:0005886;GO:0005886;GO:0006958;GO:0008289;GO:0009897;GO:0009986;GO:0016020;GO:0016324;GO:0030449;GO:0030450;GO:0031225;GO:0043086;GO:0045087;GO:0045121;GO:0045916;GO:0046718;GO:1903659;	K04006	-	NOG150769	S	"CD55 molecule, decay accelerating factor forcomplement [Source:MGI Symbol;Acc:MGI:104850]"	13136	Q61475_x000D_	UP
ENSMUSG00000030098	610.409	64.65	1156.17	17.8835	4.16056	4.52e-61	2.05e-59	6	91761509	91827250	-	9359	Grip2	GO:0005515;GO:0005737;GO:0005737;GO:0005886;GO:0005886;GO:0007219;GO:0008022;GO:0014042;GO:0014069;GO:0014069;GO:0014824;GO:0015031;GO:0015031;GO:0016020;GO:0016020;GO:0030159;GO:0030159;GO:0030425;GO:0030425;GO:0035254;GO:0035254;GO:0043198;GO:0044309;GO:0045211;GO:0045211;GO:0045777;GO:0098887;GO:0098887;GO:0098978;GO:0099003;GO:1904719;GO:2000463;GO:0005737;GO:0005886;GO:0007219;GO:0008022;GO:…	K20251	-	-	-	glutamate receptor interacting protein 2[Source:MGI Symbol;Acc:MGI:2681173]	243547	G3XA20_x000D_	UP
ENSMUSG00000035678	142.439	25.5077	259.37	10.1683	3.346	8.79e-61	3.98e-59	17	57105325	57107757	+	1290	Tnfsf9	GO:0005102;GO:0005125;GO:0005164;GO:0005164;GO:0005515;GO:0005615;GO:0005886;GO:0005886;GO:0006955;GO:0006955;GO:0007165;GO:0016020;GO:0016020;GO:0016020;GO:0016021;GO:0032729;GO:0032735;GO:0032755;GO:0032813;GO:0032813;GO:0032813;GO:0032813;GO:0042104;GO:0042104;GO:0042127;GO:0043011;GO:0045585;GO:0045585;	K05472	-	NOG41045	S	"tumor necrosis factor (ligand) superfamily, member9 [Source:MGI Symbol;Acc:MGI:1101058]"	21950	P41274;Q3U1Z9_x000D_	UP
ENSMUSG00000055912	2685.67	523.876	4847.46	9.25307	3.20993	1.74e-60	7.86e-59	6	72355447	72359762	+	1548	Tmem150a	GO:0003674;GO:0005764;GO:0005886;GO:0005887;GO:0005887;GO:0005887;GO:0009056;GO:0010506;GO:0016020;GO:0016021;GO:0016021;GO:0016021;GO:0046854;GO:0046854;GO:0046854;GO:0072659;GO:0072659;GO:0072659;GO:0016020;GO:0016021;	K21846	-	NOG280462	-	transmembrane protein 150A [Source:MGISymbol;Acc:MGI:2385244]	232086	Q91WN2_x000D_	UP
ENSMUSG00000021759	1559.18	596.654	2521.7	4.22641	2.07943	1.84e-60	8.26e-59	13	112800792	112867894	+	1750	Plpp1	GO:0000810;GO:0000810;GO:0005886;GO:0005886;GO:0005886;GO:0005886;GO:0005887;GO:0005887;GO:0005887;GO:0005887;GO:0005901;GO:0006629;GO:0006629;GO:0006629;GO:0006644;GO:0006644;GO:0006644;GO:0006644;GO:0006651;GO:0006670;GO:0006670;GO:0006670;GO:0006672;GO:0006672;GO:0006672;GO:0007165;GO:0007165;GO:0007165;GO:0007165;GO:0008195;GO:0008195;GO:0008195;GO:0008195;GO:0008195;GO:0008195;GO:0016020;GO:…	K01080	EC:3.1.3.4	COG0671	I	phospholipid phosphatase 1 [Source:MGISymbol;Acc:MGI:108412]	19012	Q61469_x000D_	UP
ENSMUSG00000027173	326.779	95.3328	558.226	5.85555	2.5498	5.52e-60	2.48e-58	2	104721784	104742878	-	2096	Depdc7	GO:0003674;GO:0005575;GO:0035556;GO:0035556;	-	-	NOG42573	R	DEP domain containing 7 [Source:MGISymbol;Acc:MGI:2139258]	211896	Q91WS7_x000D_	UP
ENSMUSG00000028238	369.086	69.5461	668.626	9.61413	3.26516	5.83e-60	2.61e-58	4	19876841	19922605	-	2716	Atp6v0d2	GO:0005623;GO:0005765;GO:0005768;GO:0005768;GO:0005769;GO:0005769;GO:0006811;GO:0007034;GO:0007035;GO:0008553;GO:0015078;GO:0015078;GO:0016020;GO:0016020;GO:0016324;GO:0016324;GO:0016324;GO:0016324;GO:0016471;GO:0016471;GO:0016471;GO:0033179;GO:0033179;GO:0033181;GO:0046961;GO:1902600;GO:1902600;GO:0015078;GO:0015078;GO:0033179;GO:0033179;GO:1902600;GO:1902600;	K02146	-	COG1527	C	"ATPase, H+ transporting, lysosomal V0 subunit D2[Source:MGI Symbol;Acc:MGI:1924415]"	242341	Q80SY3_x000D_	UP
ENSMUSG00000048485	164.635	27.4884	301.781	10.9785	3.45661	6.98e-60	3.12e-58	4	129425765	129440853	-	6489	Zbtb8b	GO:0003676;GO:0003676;GO:0005515;GO:0003676;GO:0003676;GO:0005515;	K10495	-	NOG139385	I	zinc finger and BTB domain containing 8b[Source:MGI Symbol;Acc:MGI:2387181]	215627	Q8CII0;A0A0R4J0Q8_x000D_	UP
ENSMUSG00000040298	57.8098	1.87692	113.743	60.6009	5.92127	9.97e-60	4.43e-58	7	130774069	130825899	+	3722	Btbd16	GO:0003674;GO:0008150;	K10487	-	-	-	BTB (POZ) domain containing 16 [Source:MGISymbol;Acc:MGI:3045247]	330660	E9Q173_x000D_	UP
ENSMUSG00000031639	817.371	296.486	1338.25	4.51372	2.17432	1.57e-59	6.95e-58	8	45395665	45411080	-	5207	Tlr3	GO:0001774;GO:0001774;GO:0001819;GO:0001819;GO:0002224;GO:0002224;GO:0002224;GO:0002376;GO:0002730;GO:0002756;GO:0002756;GO:0003723;GO:0003725;GO:0003725;GO:0003725;GO:0003725;GO:0003725;GO:0003725;GO:0004888;GO:0004888;GO:0005515;GO:0005515;GO:0005737;GO:0005737;GO:0005768;GO:0005769;GO:0005783;GO:0005789;GO:0005887;GO:0006952;GO:0006954;GO:0006954;GO:0007165;GO:0007165;GO:0007252;GO:0007252;GO:…	K05401	-	NOG265249	-	toll-like receptor 3 [Source:MGISymbol;Acc:MGI:2156367]	142980	Q99MB1_x000D_	UP
ENSMUSG00000037095	356.445	75.8817	637.008	8.39476	3.06949	1.67e-59	7.4e-58	17	56119678	56122001	-	1408	Lrg1	GO:0001938;GO:0005160;GO:0005515;GO:0005615;GO:0005615;GO:0009617;GO:0030511;GO:0043231;GO:0043231;GO:0045766;GO:0050873;	-	-	NOG266665	-	leucine-rich alpha-2-glycoprotein 1 [Source:MGISymbol;Acc:MGI:1924155]	76905	Q91XL1_x000D_	UP
ENSMUSG00000004110	213.751	380.133	47.3693	0.124613	-3.00448	1.72e-59	7.61e-58	1	154390731	154884501	-	25228	Cacna1e	GO:0005216;GO:0005216;GO:0005244;GO:0005245;GO:0005245;GO:0005245;GO:0005262;GO:0005509;GO:0005509;GO:0005891;GO:0005891;GO:0006811;GO:0006811;GO:0006816;GO:0016020;GO:0016020;GO:0016020;GO:0016021;GO:0022843;GO:0034765;GO:0055085;GO:0055085;GO:0070588;GO:0070588;GO:0070588;GO:0005216;GO:0005216;GO:0005244;GO:0005245;GO:0005245;GO:0005262;GO:0005509;GO:0005509;GO:0005891;GO:0005891;GO:0006811;GO:…	K04852	-	-	-	"calcium channel, voltage-dependent, R type, alpha1E subunit [Source:MGI Symbol;Acc:MGI:106217]"	12290	A0A087WS83_x000D_	DOWN
ENSMUSG00000030022	2290.29	911.383	3669.19	4.02596	2.00933	4.07e-59	1.79e-57	6	92772699	92943492	-	15048	Adamts9	GO:0004175;GO:0004222;GO:0004222;GO:0005615;GO:0005783;GO:0006508;GO:0006508;GO:0006508;GO:0008237;GO:0008237;GO:0008237;GO:0008270;GO:0008270;GO:0009617;GO:0009986;GO:0031012;GO:0043231;GO:0045636;GO:0048070;GO:0003179;GO:0003229;GO:0004175;GO:0004222;GO:0004222;GO:0005615;GO:0005783;GO:0005783;GO:0006508;GO:0006508;GO:0008237;GO:0008237;GO:0008270;GO:0008270;GO:0009617;GO:0009986;GO:0010596;GO:…	K08624	EC:3.4.24.-	-	-	"a disintegrin-like and metallopeptidase (reprolysintype) with thrombospondin type 1 motif, 9 [Source:MGISymbol;Acc:MGI:1916320]"	101401	E9PYV8_x000D_	UP
ENSMUSG00000011884	2656.58	1065.43	4247.72	3.98684	1.99525	4.09e-59	1.8e-57	5	114669398	114690984	-	1762	Gltp	GO:0005737;GO:0005737;GO:0005737;GO:0005829;GO:0005829;GO:0005829;GO:0006869;GO:0008289;GO:0008289;GO:0008289;GO:0008289;GO:0016020;GO:0035627;GO:0042802;GO:0042802;GO:0051861;GO:0051861;GO:0051861;GO:0120009;GO:0120009;GO:0120009;GO:0120009;GO:0120009;GO:0120009;GO:0120013;GO:0120013;GO:0120013;GO:0120013;GO:0120013;GO:1902387;GO:1902388;GO:1902389;GO:0005737;GO:0005737;GO:0120009;GO:0120009;GO:…	-	-	NOG302244	-	glycolipid transfer protein [Source:MGISymbol;Acc:MGI:1929253]	56356	Q9JL62_x000D_	UP
ENSMUSG00000026473	13340.5	5541.88	21139.1	3.81443	1.93147	5.26e-59	2.3e-57	1	153899944	153909723	+	3782	Glul	GO:0000166;GO:0000287;GO:0000287;GO:0001525;GO:0003824;GO:0003824;GO:0004356;GO:0004356;GO:0004356;GO:0004356;GO:0004356;GO:0004356;GO:0005515;GO:0005515;GO:0005524;GO:0005524;GO:0005524;GO:0005737;GO:0005737;GO:0005737;GO:0005739;GO:0005739;GO:0005739;GO:0005783;GO:0005791;GO:0005791;GO:0005829;GO:0005829;GO:0005829;GO:0005886;GO:0005886;GO:0005886;GO:0006536;GO:0006536;GO:0006542;GO:0006542;GO:…	K01915	EC:6.3.1.2	COG0174	E	glutamate-ammonia ligase (glutamine synthetase)[Source:MGI Symbol;Acc:MGI:95739]	14645	P15105_x000D_	UP
ENSMUSG00000024646	3125.63	1166.12	5085.15	4.36076	2.12458	6.47e-59	2.82e-57	18	84838704	84879871	+	3104	Cyb5a	GO:0004768;GO:0005739;GO:0005783;GO:0005783;GO:0005783;GO:0005789;GO:0005789;GO:0005789;GO:0005829;GO:0005829;GO:0006631;GO:0016020;GO:0016020;GO:0016020;GO:0016021;GO:0019899;GO:0019899;GO:0020037;GO:0020037;GO:0020037;GO:0031090;GO:0043231;GO:0043231;GO:0043231;GO:0043231;GO:0046686;GO:0046872;GO:0055114;GO:0020037;GO:0020037;GO:0046872;GO:0016020;GO:0016021;	-	-	COG5274	CI	cytochrome b5 type A (microsomal) [Source:MGISymbol;Acc:MGI:1926952]	109672	P56395;Q544Z9_x000D_	UP
ENSMUSG00000031757	558.184	0.132159	1116.24	8446.14	13.0441	7.72e-59	3.35e-57	8	94137197	94139031	+	398	Mt4	GO:0005623;GO:0005634;GO:0005737;GO:0005829;GO:0006875;GO:0006882;GO:0010273;GO:0046686;GO:0046872;GO:0046872;GO:0046872;GO:0046872;GO:0046872;GO:0071276;GO:0071280;GO:0071294;	K14741	-	NOG69278	S	metallothionein 4 [Source:MGISymbol;Acc:MGI:99692]	17752	P47945;Q3V2E2_x000D_	UP
ENSMUSG00000058258	295.555	84.2598	506.85	6.01533	2.58864	8.34e-59	3.62e-57	13	8885501	8892451	+	3505	Idi1	GO:0004452;GO:0004452;GO:0005777;GO:0008299;GO:0008299;GO:0016787;GO:0016787;GO:0004452;GO:0004452;GO:0008299;GO:0008299;GO:0016787;GO:0016787;GO:0004452;GO:0004452;GO:0008299;GO:0008299;GO:0016787;GO:0016787;GO:0004452;GO:0004452;GO:0008299;GO:0008299;GO:0016787;GO:0016787;	K01823	EC:5.3.3.2	-	-	isopentenyl-diphosphate delta isomerase [Source:MGISymbol;Acc:MGI:2442264]	319554	P58044;G3XA48_x000D_	UP
ENSMUSG00000055976	143.07	260.507	25.6329	0.098396	-3.34526	8.82e-59	3.81e-57	8	35824712	35826559	-	1848	Cldn23	GO:0003674;GO:0005198;GO:0005198;GO:0005575;GO:0005886;GO:0005923;GO:0005923;GO:0005923;GO:0008150;GO:0016020;GO:0016021;GO:0016021;GO:0016021;GO:0016338;GO:0030054;GO:0042802;	K06087	-	NOG43605	S	claudin 23 [Source:MGI Symbol;Acc:MGI:1919158]"	71908	Q9D7D7;Q3ULX4_x000D_	DOWN
ENSMUSG00000055555	352.847	6.86671	698.827	101.77	6.66917	9.4e-59	4.05e-57	X	53724826	53738441	+	1427	Ct55	GO:0003674;GO:0005575;GO:0008150;	-	-	euNOG06619	S	cancer/testis antigen 55 [Source:MGISymbol;Acc:MGI:1922263]	75013	Q14BQ3_x000D_	UP
ENSMUSG00000033102	983.64	370.677	1596.6	4.30725	2.10677	1.82e-58	7.81e-57	13	64189268	64275290	-	9179	Cdc14b	GO:0004725;GO:0004725;GO:0006470;GO:0006470;GO:0008138;GO:0008138;GO:0016311;GO:0016311;GO:0016791;GO:0016791;GO:0035335;GO:0000226;GO:0000278;GO:0000922;GO:0004721;GO:0004722;GO:0004722;GO:0004722;GO:0004725;GO:0004725;GO:0004725;GO:0004725;GO:0004725;GO:0005634;GO:0005634;GO:0005654;GO:0005654;GO:0005730;GO:0005730;GO:0005730;GO:0005737;GO:0005813;GO:0006281;GO:0006470;GO:0006470;GO:0006470;GO:…	K06639	-	COG2453	T	CDC14 cell division cycle 14B [Source:MGISymbol;Acc:MGI:2441808]	218294	Q6PFY9_x000D_	UP
ENSMUSG00000032796	338.428	84.2814	592.575	7.03091	2.81371	2.18e-58	9.34e-57	17	67697259	67822647	+	9681	Lama1	GO:0002011;GO:0005102;GO:0005102;GO:0005201;GO:0005201;GO:0005201;GO:0005515;GO:0005515;GO:0005576;GO:0005576;GO:0005604;GO:0005604;GO:0005604;GO:0005604;GO:0005606;GO:0005606;GO:0005608;GO:0005608;GO:0005615;GO:0005615;GO:0005615;GO:0005911;GO:0006468;GO:0007155;GO:0007155;GO:0007155;GO:0007166;GO:0007411;GO:0008022;GO:0008022;GO:0009887;GO:0009888;GO:0009888;GO:0016020;GO:0016020;GO:0030155;GO:…	K05637	-	-	-	"laminin, alpha 1 [Source:MGI Symbol;Acc:MGI:99892]"""	16772	P19137_x000D_	UP
ENSMUSG00000043421	520.447	176.363	864.53	4.90198	2.29337	3.67e-58	1.57e-56	6	29272488	29275446	+	1103	Hilpda	GO:0001819;GO:0001819;GO:0001819;GO:0001819;GO:0005102;GO:0005102;GO:0005576;GO:0005615;GO:0005615;GO:0005654;GO:0005811;GO:0005811;GO:0005811;GO:0008284;GO:0008284;GO:0008284;GO:0008284;GO:0009986;GO:0009986;GO:0010884;GO:0010884;GO:0010884;GO:0010884;GO:0016020;GO:0016021;GO:0030141;GO:0030141;GO:0035425;GO:0035425;GO:0035425;GO:0001819;GO:0001819;GO:0001819;GO:0001819;GO:0001819;GO:0005102;GO:…	-	-	NOG40721	R	hypoxia inducible lipid droplet associated[Source:MGI Symbol;Acc:MGI:1916823]	69573	Q9JLS0_x000D_	UP
ENSMUSG00000033985	352.59	108.744	596.436	5.48476	2.45543	9.68e-58	4.14e-56	4	116720948	116805956	+	4272	Tesk2	GO:0000166;GO:0004672;GO:0004672;GO:0004674;GO:0004674;GO:0004674;GO:0004674;GO:0004712;GO:0004713;GO:0005524;GO:0005524;GO:0005524;GO:0005634;GO:0005634;GO:0005634;GO:0005634;GO:0005654;GO:0005654;GO:0005737;GO:0005737;GO:0005737;GO:0006468;GO:0006468;GO:0006468;GO:0006468;GO:0006468;GO:0007283;GO:0007283;GO:0016301;GO:0016310;GO:0016604;GO:0016604;GO:0016740;GO:0018108;GO:0030036;GO:0030036;GO:…	K08842	EC:2.7.12.1	COG0515	T	testis-specific kinase 2 [Source:MGISymbol;Acc:MGI:2385204]	230661	Q8VCT9_x000D_	UP
ENSMUSG00000042644	1571.28	624.041	2518.51	4.03581	2.01286	1.19e-57	5.07e-56	17	27057304	27122223	+	9019	Itpr3	GO:0000822;GO:0005216;GO:0005216;GO:0005220;GO:0005220;GO:0005220;GO:0005220;GO:0005220;GO:0005220;GO:0005262;GO:0005262;GO:0005262;GO:0005509;GO:0005509;GO:0005515;GO:0005515;GO:0005515;GO:0005623;GO:0005634;GO:0005635;GO:0005640;GO:0005654;GO:0005730;GO:0005737;GO:0005783;GO:0005783;GO:0005783;GO:0005783;GO:0005789;GO:0005789;GO:0005789;GO:0005789;GO:0005886;GO:0005886;GO:0005886;GO:0005887;GO:…	K04960	-	NOG280601	-	"inositol 1,4,5-triphosphate receptor 3 [Source:MGISymbol;Acc:MGI:96624]"	16440	P70227_x000D_	UP
ENSMUSG00000025915	1394.97	547.57	2242.37	4.09513	2.03391	1.23e-57	5.24e-56	1	9798107	9900845	+	14311	Sgk3	GO:0000166;GO:0004672;GO:0004672;GO:0004674;GO:0004674;GO:0004674;GO:0004674;GO:0004674;GO:0005524;GO:0005524;GO:0005524;GO:0005654;GO:0005768;GO:0005769;GO:0006468;GO:0006468;GO:0015459;GO:0016301;GO:0016310;GO:0016740;GO:0018105;GO:0031410;GO:0031410;GO:0035091;GO:0035091;GO:0035556;GO:0043231;GO:0055037;GO:2001240;GO:0000166;GO:0004672;GO:0004674;GO:0004674;GO:0005524;GO:0005524;GO:0006468;GO:…	K13304	EC:2.7.11.1	COG0515	T	serum/glucocorticoid regulated kinase 3 [Source:MGISymbol;Acc:MGI:2182368]	170755	Q9ERE3_x000D_	UP
ENSMUSG00000045349	245.55	20.5453	470.555	22.9032	4.51748	2.14e-57	9.07e-56	4	138250403	138261332	+	3740	Sh2d5	GO:0005515;GO:0005515;GO:0005515;GO:0008150;GO:0014069;GO:0030054;GO:0045202;GO:0005515;GO:0005515;GO:0005515;GO:0008150;GO:0014069;GO:0030054;GO:0045202;	-	-	-	-	SH2 domain containing 5 [Source:MGISymbol;Acc:MGI:2446215]	230863	Q8JZW5;A2AM67_x000D_	UP
ENSMUSG00000021702	496.971	69.7617	924.18	13.2477	3.72767	6e-57	2.54e-55	13	92751590	92794818	-	3289	Thbs4	GO:0001938;GO:0001938;GO:0001968;GO:0005178;GO:0005178;GO:0005201;GO:0005509;GO:0005509;GO:0005509;GO:0005509;GO:0005509;GO:0005515;GO:0005515;GO:0005518;GO:0005576;GO:0005576;GO:0005576;GO:0005604;GO:0005604;GO:0005615;GO:0005615;GO:0005615;GO:0005783;GO:0006986;GO:0007155;GO:0007155;GO:0007155;GO:0007165;GO:0007399;GO:0008083;GO:0008201;GO:0008201;GO:0016525;GO:0016529;GO:0031012;GO:0031594;GO:…	K04659	-	NOG12793	-	thrombospondin 4 [Source:MGISymbol;Acc:MGI:1101779]	21828	Q9Z1T2;B2RTL6_x000D_	UP
ENSMUSG00000031490	2490.7	573.758	4407.64	7.68205	2.94149	6.69e-57	2.83e-55	8	27260329	27276674	+	2196	Eif4ebp1	GO:0000082;GO:0000082;GO:0002192;GO:0002931;GO:0005515;GO:0005634;GO:0005634;GO:0005737;GO:0005737;GO:0005737;GO:0005829;GO:0005829;GO:0005829;GO:0006417;GO:0006446;GO:0008190;GO:0008190;GO:0008190;GO:0008190;GO:0008190;GO:0008190;GO:0008286;GO:0017148;GO:0030324;GO:0030371;GO:0030371;GO:0030371;GO:0031333;GO:0031333;GO:0031369;GO:0031369;GO:0031929;GO:0031929;GO:0031929;GO:0032991;GO:0032991;GO:…	K07205	-	NOG78084	C	eukaryotic translation initiation factor 4E bindingprotein 1 [Source:MGI Symbol;Acc:MGI:103267]	13685	Q60876_x000D_	UP
ENSMUSG00000005640	97.0356	12.6911	181.38	14.292	3.83713	6.92e-57	2.91e-55	3	87796951	87816101	+	5714	Insrr	GO:0000166;GO:0004672;GO:0004672;GO:0004713;GO:0004713;GO:0004713;GO:0004714;GO:0004714;GO:0004714;GO:0004714;GO:0004714;GO:0004714;GO:0005009;GO:0005515;GO:0005524;GO:0005524;GO:0005524;GO:0005887;GO:0005887;GO:0005887;GO:0005899;GO:0006468;GO:0006468;GO:0007169;GO:0007169;GO:0007169;GO:0007275;GO:0008286;GO:0016020;GO:0016020;GO:0016020;GO:0016021;GO:0016021;GO:0016021;GO:0016301;GO:0016310;GO:…	K05086	EC:2.7.10.1	COG0515	T	insulin receptor-related receptor [Source:MGISymbol;Acc:MGI:1346037]	23920	Q9WTL4;Q3UQC8_x000D_	UP
ENSMUSG00000033149	2860.63	1178.71	4542.55	3.85383	1.94629	7.28e-57	3.06e-55	16	45746243	45953598	-	7577	Phldb2	GO:0000226;GO:0005737;GO:0005829;GO:0005886;GO:0005925;GO:0010470;GO:0010717;GO:0016020;GO:0031252;GO:0045111;GO:0045180;GO:0045180;GO:0045184;GO:0051497;GO:0051895;GO:0070507;GO:0070507;GO:1903690;GO:1904261;GO:0000226;GO:0000226;GO:0005737;GO:0005829;GO:0005829;GO:0005886;GO:0005886;GO:0005925;GO:0005925;GO:0010470;GO:0010470;GO:0010717;GO:0010717;GO:0016020;GO:0031252;GO:0031252;GO:0045111;GO:…	-	-	NOG86245	S	"pleckstrin homology like domain, family B, member 2[Source:MGI Symbol;Acc:MGI:2444981]"	208177	Q8K1N2_x000D_	UP
ENSMUSG00000031604	815.707	202.197	1429.22	7.06845	2.82139	1.06e-56	4.43e-55	8	64718139	64733792	-	6144	Msmo1	GO:0000254;GO:0000254;GO:0005506;GO:0005506;GO:0005783;GO:0005789;GO:0005789;GO:0006629;GO:0006694;GO:0008202;GO:0008610;GO:0008610;GO:0016020;GO:0016020;GO:0016021;GO:0016126;GO:0016126;GO:0016491;GO:0016491;GO:0016491;GO:0016491;GO:0055114;GO:0055114;GO:0055114;GO:0016020;GO:0016021;GO:0016020;GO:0016021;	K07750	EC:1.14.18.9	COG3000	I	methylsterol monoxygenase 1 [Source:MGISymbol;Acc:MGI:1913484]	66234	Q9CRA4_x000D_	UP
ENSMUSG00000049327	4195.43	1760.83	6630.04	3.7653	1.91276	1.42e-56	5.93e-55	5	124439930	124462308	+	5307	Kmt5a	GO:0005515;GO:0008168;GO:0016740;GO:0018024;GO:0018024;GO:0032259;GO:0034968;GO:0000122;GO:0002039;GO:0003714;GO:0005515;GO:0005654;GO:0005829;GO:0008168;GO:0016279;GO:0016740;GO:0018024;GO:0018024;GO:0018024;GO:0018026;GO:0032259;GO:0034968;GO:0043516;GO:0045892;GO:0005515;GO:0008168;GO:0016740;GO:0018024;GO:0018024;GO:0032259;GO:0034968;	K11428	EC:2.1.1.43	-	-	lysine methyltransferase 5A [Source:MGISymbol;Acc:MGI:1915206]	67956	Q2YDW7;E9QNB8_x000D_	UP
ENSMUSG00000018334	1559.1	603.09	2515.11	4.17037	2.06017	1.76e-56	7.33e-55	11	79013440	79146407	-	7103	Ksr1	GO:0000166;GO:0000185;GO:0000185;GO:0004672;GO:0004672;GO:0004672;GO:0004674;GO:0005078;GO:0005078;GO:0005515;GO:0005524;GO:0005524;GO:0005524;GO:0005524;GO:0005524;GO:0005737;GO:0005783;GO:0005783;GO:0005783;GO:0005783;GO:0005789;GO:0005886;GO:0006468;GO:0006468;GO:0007265;GO:0007265;GO:0008022;GO:0008022;GO:0016020;GO:0016020;GO:0016020;GO:0016020;GO:0016301;GO:0016310;GO:0016740;GO:0019901;GO:…	K14958	-	COG0515	T	kinase suppressor of ras 1 [Source:MGISymbol;Acc:MGI:105051]	16706	Q61097;Q3UV75_x000D_	UP
ENSMUSG00000027555	452.491	152.201	752.781	4.94598	2.30626	2.03e-56	8.48e-55	3	14641727	14663002	+	2299	Car13	GO:0004089;GO:0004089;GO:0004089;GO:0004089;GO:0005829;GO:0008270;GO:0008270;GO:0016829;GO:0043209;GO:0043231;GO:0046872;	K01672	EC:4.2.1.1	COG3338	P	carbonic anhydrase 13 [Source:MGISymbol;Acc:MGI:1931322]	71934	Q9D6N1_x000D_	UP
ENSMUSG00000028399	463.977	821.406	106.549	0.129716	-2.94658	2.59e-56	1.08e-54	4	75941238	78211961	-	22822	Ptprd	GO:0004721;GO:0004725;GO:0004725;GO:0004725;GO:0004725;GO:0005102;GO:0005515;GO:0005515;GO:0005515;GO:0006470;GO:0006470;GO:0006470;GO:0007157;GO:0007157;GO:0016020;GO:0016021;GO:0016311;GO:0016311;GO:0016787;GO:0016791;GO:0016791;GO:0030182;GO:0035335;GO:0046426;GO:0050775;GO:0050775;GO:0050776;GO:0050804;GO:0050839;GO:0051965;GO:0097105;GO:0097105;GO:0098685;GO:0098686;GO:0098978;GO:0099056;GO:…	K06777	EC:3.1.3.48	COG5599	T	"protein tyrosine phosphatase, receptor type, D[Source:MGI Symbol;Acc:MGI:97812]"	19266	Q64487;B9EJA3_x000D_	DOWN
ENSMUSG00000042429	276.394	36.3431	516.445	14.2102	3.82886	2.83e-56	1.17e-54	1	134199223	134235431	-	5785	Adora1	GO:0000186;GO:0001609;GO:0001609;GO:0001609;GO:0001659;GO:0001664;GO:0001666;GO:0001883;GO:0001973;GO:0001973;GO:0002087;GO:0002674;GO:0002686;GO:0002793;GO:0003084;GO:0003085;GO:0003093;GO:0004930;GO:0004930;GO:0004930;GO:0005515;GO:0005783;GO:0005886;GO:0005886;GO:0006612;GO:0007165;GO:0007186;GO:0007186;GO:0007186;GO:0007186;GO:0007193;GO:0008285;GO:0012505;GO:0014050;GO:0014069;GO:0016020;GO:…	K04265	-	NOG284456	-	adenosine A1 receptor [Source:MGISymbol;Acc:MGI:99401]	11539	Q60612_x000D_	UP
ENSMUSG00000028970	874.613	65.4332	1683.79	25.733	4.68555	2.87e-56	1.19e-54	5	8798147	8866315	+	7990	Abcb1b	GO:0005524;GO:0016020;GO:0016021;GO:0016021;GO:0005524;GO:0016020;GO:0016021;GO:0016021;GO:0000139;GO:0000166;GO:0005524;GO:0005524;GO:0005524;GO:0005739;GO:0005886;GO:0005886;GO:0008559;GO:0014045;GO:0016020;GO:0016021;GO:0016021;GO:0016021;GO:0016324;GO:0016324;GO:0016887;GO:0016887;GO:0042493;GO:0042626;GO:0042626;GO:0042626;GO:0045332;GO:0046581;GO:0055085;GO:0055085;GO:0061843;GO:0090554;GO:…	K05658	EC:7.6.2.2	COG1132	V	"ATP-binding cassette, sub-family B (MDR/TAP),member 1B [Source:MGI Symbol;Acc:MGI:97568]"	18669	P06795;B2RUR3_x000D_	UP
ENSMUSG00000039518	987.262	4.49961	1970.02	437.821	8.7742	4.78e-56	1.98e-54	17	35552128	35557180	+	2678	Cdsn	GO:0005576;GO:0030057;GO:0042803;GO:0043589;GO:0043589;GO:0043589;GO:0098609;	K23457	-	NOG29522	-	corneodesmosin [Source:MGI Symbol;Acc:MGI:3505689]"	386463	Q7TPC1_x000D_	UP
ENSMUSG00000054408	2522.32	1045.47	3999.17	3.82523	1.93555	5.54e-56	2.28e-54	8	54520433	54529998	-	3466	Spcs3	GO:0005783;GO:0005783;GO:0005787;GO:0005787;GO:0005787;GO:0005789;GO:0006465;GO:0006465;GO:0006465;GO:0006508;GO:0006508;GO:0008233;GO:0008233;GO:0008233;GO:0008233;GO:0016020;GO:0016021;GO:0016021;GO:0016021;GO:0016787;GO:0019082;GO:0031090;GO:0043231;GO:0045047;	K12948	EC:3.4.-.-	NOG294543	-	signal peptidase complex subunit 3 homolog (S.cerevisiae) [Source:MGI Symbol;Acc:MGI:1923937]	76687	Q6ZWQ7_x000D_	UP
ENSMUSG00000029309	23927.8	37490.7	10364.9	0.276466	-1.85483	6.62e-56	2.72e-54	5	104079111	104113733	-	2937	Sparcl1	GO:0005509;GO:0005509;GO:0005509;GO:0005515;GO:0005518;GO:0005576;GO:0005615;GO:0005615;GO:0005615;GO:0007165;GO:0007165;GO:0045202;GO:0046872;GO:0048856;GO:0050807;GO:0050840;GO:0062023;GO:0062023;GO:0098965;GO:0098978;GO:0098978;GO:0099560;	-	-	NOG147672	S	SPARC-like 1 [Source:MGI Symbol;Acc:MGI:108110]"	13602	P70663;Q3TYD5;Q3UYK7_x000D_	DOWN
ENSMUSG00000028965	833.603	14.3802	1652.83	114.938	6.84471	7.61e-56	3.12e-54	4	150914562	150946102	+	2722	Tnfrsf9	GO:0005515;GO:0006915;GO:0006915;GO:0008285;GO:0008285;GO:0009897;GO:0009897;GO:0038023;GO:0038023;GO:0005515;GO:0005615;GO:0006915;GO:0006915;GO:0008285;GO:0008285;GO:0009897;GO:0009897;GO:0019955;GO:0038023;GO:0038023;GO:0042802;GO:2001180;GO:2001183;GO:0005515;GO:0006915;GO:0006915;GO:0008285;GO:0008285;GO:0009897;GO:0009897;GO:0016020;GO:0016021;GO:0038023;GO:0038023;GO:0038023;GO:0042127;GO:…	K05146	-	NOG44848	-	"tumor necrosis factor receptor superfamily, member9 [Source:MGI Symbol;Acc:MGI:1101059]"	21942	P20334;Q3U3R1_x000D_	UP
ENSMUSG00000047409	1909.92	781.271	3038.57	3.88926	1.9595	9.51e-56	3.89e-54	9	118926453	119043998	+	5190	Ctdspl	GO:0001933;GO:0004721;GO:0004721;GO:0005634;GO:0006357;GO:0006357;GO:0006470;GO:0008420;GO:0008420;GO:0008420;GO:0016311;GO:0016787;GO:0016791;GO:0016791;GO:0046872;GO:2000134;GO:0006357;GO:0006357;GO:0006470;GO:0008420;GO:0008420;GO:0016311;GO:0016791;GO:0016791;	K15731	EC:3.1.3.16	COG5190	K	"CTD (carboxy-terminal domain, RNA polymerase II,polypeptide A) small phosphatase-like [Source:MGISymbol;Acc:MGI:1916524]"	69274	P58465_x000D_	UP
ENSMUSG00000024899	586.764	92.9167	1080.61	11.6299	3.53977	1.56e-55	6.39e-54	19	32595790	32667187	+	3721	Papss2	GO:0000103;GO:0000103;GO:0004020;GO:0004020;GO:0004781;GO:0004781;GO:0005524;GO:0005524;GO:0016310;GO:0000103;GO:0000103;GO:0004020;GO:0004020;GO:0004781;GO:0004781;GO:0005524;GO:0005524;GO:0016310;GO:0000103;GO:0000103;GO:0000103;GO:0000103;GO:0000103;GO:0000166;GO:0003824;GO:0004020;GO:0004020;GO:0004020;GO:0004020;GO:0004781;GO:0004781;GO:0004781;GO:0004781;GO:0005524;GO:0005524;GO:0005524;GO:…	K13811	-	COG0529	P	3'-phosphoadenosine 5'-phosphosulfate synthase 2[Source:MGI Symbol;Acc:MGI:1330223]	23972	O88428_x000D_	UP
ENSMUSG00000034416	158.468	10.6044	306.332	28.8872	4.85236	1.97e-55	8.02e-54	8	116995679	117082449	-	8301	Pkd1l2	GO:0005509;GO:0005509;GO:0005515;GO:0016020;GO:0016020;GO:0016020;GO:0016021;GO:0030246;GO:0030246;GO:0005509;GO:0005509;GO:0005515;GO:0016020;GO:0016020;GO:0016020;GO:0016021;GO:0030246;GO:0030246;	K04988	-	-	-	polycystic kidney disease 1 like 2 [Source:MGISymbol;Acc:MGI:2664668]	76645	Q7TN88;E9Q4D4_x000D_	UP
ENSMUSG00000053931	9072.53	3896.83	14248.2	3.65636	1.87041	2.35e-55	9.57e-54	3	121426497	121458207	+	3037	Cnn3	GO:0003779;GO:0003779;GO:0003779;GO:0005515;GO:0005515;GO:0005516;GO:0005829;GO:0005829;GO:0008017;GO:0008017;GO:0014069;GO:0014069;GO:0015629;GO:0015629;GO:0030425;GO:0030425;GO:0030855;GO:0031032;GO:0031032;GO:0032780;GO:0032780;GO:0043025;GO:0043025;GO:0043197;GO:0043197;GO:0003779;GO:0003779;GO:0003779;GO:0005515;GO:0005516;GO:0031032;GO:0031032;GO:0003779;GO:0003779;GO:0031032;GO:0031032;	-	-	COG5199	Z	"calponin 3, acidic [Source:MGISymbol;Acc:MGI:1919244]"	-	-_x000D_	UP
ENSMUSG00000008601	250.267	431.759	68.7753	0.159291	-2.65026	2.36e-55	9.57e-54	3	88542029	88548300	-	1673	Rab25	GO:0000166;GO:0003382;GO:0003924;GO:0003924;GO:0003924;GO:0005515;GO:0005525;GO:0005525;GO:0005525;GO:0005768;GO:0005886;GO:0006886;GO:0006887;GO:0008284;GO:0008284;GO:0008284;GO:0010634;GO:0010634;GO:0012505;GO:0015031;GO:0016020;GO:0031143;GO:0031143;GO:0031143;GO:0031260;GO:0031268;GO:0031268;GO:0031268;GO:0031410;GO:0031410;GO:0031410;GO:0031489;GO:0031489;GO:0032482;GO:0042995;GO:0055037;GO:…	K07906	-	COG1100	R	"RAB25, member RAS oncogene family [Source:MGISymbol;Acc:MGI:1858203]"	53868	Q9WTL2;Q0PD30_x000D_	DOWN
ENSMUSG00000075701	1686.85	687.373	2686.32	3.9081	1.96647	3.32e-55	1.35e-53	7	66079649	66089405	+	1477	Selenos	GO:0002865;GO:0002865;GO:0005515;GO:0005623;GO:0005737;GO:0005783;GO:0005783;GO:0005783;GO:0005789;GO:0005881;GO:0005881;GO:0005881;GO:0006886;GO:0006886;GO:0006983;GO:0006983;GO:0009749;GO:0016020;GO:0016021;GO:0016209;GO:0016209;GO:0019899;GO:0019899;GO:0030176;GO:0030176;GO:0030176;GO:0030176;GO:0030176;GO:0030433;GO:0030433;GO:0030433;GO:0030968;GO:0030968;GO:0030968;GO:0030970;GO:0030970;GO:…	K14025	-	NOG76592	-	selenoprotein S [Source:MGI Symbol;Acc:MGI:95994]"	109815	Q9BCZ4_x000D_	UP
ENSMUSG00000037242	13624.6	5882.34	21366.8	3.63236	1.86091	3.59e-55	1.45e-53	4	135213969	135272814	-	6572	Clic4	GO:0001525;GO:0001525;GO:0001886;GO:0005244;GO:0005254;GO:0005254;GO:0005254;GO:0005515;GO:0005623;GO:0005634;GO:0005634;GO:0005737;GO:0005737;GO:0005737;GO:0005739;GO:0005739;GO:0005739;GO:0005739;GO:0005813;GO:0005813;GO:0005829;GO:0005829;GO:0005886;GO:0005886;GO:0005886;GO:0005902;GO:0005902;GO:0005911;GO:0005911;GO:0006811;GO:0006821;GO:0006821;GO:0007035;GO:0009566;GO:0009986;GO:0009986;GO:…	K05024	-	NOG282171	-	chloride intracellular channel 4 (mitochondrial)[Source:MGI Symbol;Acc:MGI:1352754]	29876	Q9QYB1;Q543N5_x000D_	UP
ENSMUSG00000030218	9940.14	4306.99	15573.3	3.61582	1.85432	5.45e-55	2.2e-53	6	136872435	136875823	-	1187	Mgp	GO:0001503;GO:0005509;GO:0005509;GO:0005509;GO:0005576;GO:0005576;GO:0005576;GO:0005615;GO:0005783;GO:0007275;GO:0030154;GO:0030324;GO:0030500;GO:0030500;GO:0031012;GO:0031012;GO:0031012;GO:0032991;GO:0048306;GO:0048754;GO:0051216;GO:0062023;GO:0062023;GO:0062023;GO:0065003;	K19481	-	NOG42431	G	matrix Gla protein [Source:MGISymbol;Acc:MGI:96976]	17313	P19788_x000D_	UP
ENSMUSG00000035441	1691.79	696.699	2686.88	3.85659	1.94733	6.36e-55	2.56e-53	11	80482126	80780025	-	6465	Myo1d	GO:0000146;GO:0000146;GO:0000146;GO:0000166;GO:0003774;GO:0003774;GO:0003779;GO:0005515;GO:0005515;GO:0005516;GO:0005516;GO:0005516;GO:0005524;GO:0005524;GO:0005524;GO:0005623;GO:0005737;GO:0005737;GO:0005768;GO:0005769;GO:0005790;GO:0005790;GO:0005829;GO:0005886;GO:0005886;GO:0005902;GO:0005903;GO:0005903;GO:0005903;GO:0005938;GO:0007015;GO:0010923;GO:0010923;GO:0010923;GO:0015031;GO:0015629;GO:…	K10356	-	COG5022	Z	myosin ID [Source:MGI Symbol;Acc:MGI:107728]"	338367	Q5SYD0;Q3UG58_x000D_	UP
ENSMUSG00000044813	969.86	278.16	1661.56	5.9734	2.57855	1.01e-54	4.07e-53	4	45423278	45532470	-	3199	Shb	GO:0001525;GO:0001568;GO:0001784;GO:0001784;GO:0005070;GO:0005070;GO:0005070;GO:0005515;GO:0005654;GO:0005737;GO:0005829;GO:0005886;GO:0006469;GO:0006915;GO:0007165;GO:0007165;GO:0007275;GO:0009967;GO:0016020;GO:0030097;GO:0030154;GO:0036464;GO:0042100;GO:0045624;GO:0045931;GO:0048514;GO:0050852;GO:0071425;GO:1900194;GO:0005070;GO:0005070;GO:0007165;GO:0007165;GO:0009967;GO:0005070;GO:0005070;GO:…	-	-	NOG80632	-	src homology 2 domain-containing transformingprotein B [Source:MGI Symbol;Acc:MGI:98294]	230126	Q6PD21_x000D_	UP
ENSMUSG00000026558	2436.26	862.245	4010.27	4.65097	2.21753	1.1e-54	4.4e-53	1	167222883	167285320	-	5464	Uck2	GO:0000166;GO:0004849;GO:0005515;GO:0005524;GO:0005524;GO:0005524;GO:0005829;GO:0005829;GO:0016301;GO:0016301;GO:0016301;GO:0016301;GO:0016310;GO:0016740;GO:0019206;GO:0019206;GO:0042802;GO:0043231;GO:0044206;GO:0044211;GO:0005524;GO:0009165;GO:0016301;GO:0016310;GO:0019206;GO:0005524;GO:0005524;GO:0009165;GO:0016301;GO:0016301;GO:0016310;GO:0019206;GO:0019206;GO:0005524;GO:0005524;GO:0009165;GO:…	K00876	EC:2.7.1.48	COG0572	F	uridine-cytidine kinase 2 [Source:MGISymbol;Acc:MGI:1931744]	80914	Q99PM9;Q543C2_x000D_	UP
ENSMUSG00000021469	334.287	563.325	105.249	0.186836	-2.42015	1.4e-54	5.59e-53	13	53466884	53473074	-	3279	Msx2	GO:0000122;GO:0000122;GO:0000122;GO:0000122;GO:0000977;GO:0000977;GO:0000978;GO:0000981;GO:0000981;GO:0001227;GO:0001503;GO:0001503;GO:0001649;GO:0002063;GO:0002076;GO:0003148;GO:0003151;GO:0003198;GO:0003416;GO:0003677;GO:0003677;GO:0003677;GO:0003677;GO:0003712;GO:0005515;GO:0005515;GO:0005634;GO:0005634;GO:0005654;GO:0005829;GO:0005829;GO:0006355;GO:0006355;GO:0006366;GO:0007275;GO:0008134;GO:…	K09341	-	NOG298790	-	msh homeobox 2 [Source:MGI Symbol;Acc:MGI:97169]"	17702	Q03358;Q3UZH5_x000D_	DOWN
ENSMUSG00000020712	133.071	14.9519	251.19	16.7999	4.07038	1.99e-54	7.92e-53	11	106276672	106288745	+	3752	Tcam1	GO:0005178;GO:0005887;GO:0005887;GO:0007155;GO:0016020;GO:0098609;GO:0098609;GO:0005178;GO:0005887;GO:0005887;GO:0007155;GO:0016020;GO:0016020;GO:0016020;GO:0016021;GO:0098609;GO:0098609;GO:0098609;	-	-	-	-	testicular cell adhesion molecule 1 [Source:MGISymbol;Acc:MGI:1923120]	75870	Q99NB3;Q80X70_x000D_	UP
ENSMUSG00000065954	7862.08	3406.33	12317.8	3.61616	1.85446	2.28e-54	9.04e-53	8	25154552	25256588	-	11920	Tacc1	GO:0000226;GO:0000226;GO:0005634;GO:0005737;GO:0005737;GO:0005815;GO:0005829;GO:0005856;GO:0007049;GO:0007052;GO:0007052;GO:0008283;GO:0008283;GO:0016922;GO:0019904;GO:0021987;GO:0021987;GO:0022008;GO:0022027;GO:0030331;GO:0030331;GO:0030496;GO:0032886;GO:0035259;GO:0035259;GO:0042974;GO:0042974;GO:0042975;GO:0042975;GO:0046965;GO:0046965;GO:0046966;GO:0046966;GO:0051301;GO:2000327;GO:2000327;GO:…	K14281	-	NOG83363	S	"transforming, acidic coiled-coil containing protein1 [Source:MGI Symbol;Acc:MGI:2443510]"	320165	Q6Y685;F8VQ95_x000D_	UP
ENSMUSG00000052117	205.953	367.614	44.2926	0.120487	-3.05305	2.64e-54	1.04e-52	4	57908483	57916297	-	2830	D630039A03Rik	GO:0003674;GO:0005575;GO:0008150;	-	-	-	-	RIKEN cDNA D630039A03 gene [Source:MGISymbol;Acc:MGI:2442889]	242484	Q8K0M7_x000D_	DOWN
ENSMUSG00000025503	4957.32	2143.06	7771.58	3.6264	1.85854	2.76e-54	1.09e-52	7	141392199	141402968	+	2171	Taldo1	GO:0004801;GO:0004801;GO:0004801;GO:0005737;GO:0005737;GO:0005975;GO:0005975;GO:0006098;GO:0006098;GO:0006098;GO:0016740;GO:0003824;GO:0003824;GO:0004801;GO:0004801;GO:0004801;GO:0004801;GO:0004801;GO:0004801;GO:0005737;GO:0005737;GO:0005737;GO:0005829;GO:0005829;GO:0005975;GO:0005975;GO:0006002;GO:0006002;GO:0006098;GO:0006098;GO:0006098;GO:0006098;GO:0006098;GO:0009052;GO:0009052;GO:0009052;GO:…	K00616	EC:2.2.1.2	COG0176	G	transaldolase 1 [Source:MGISymbol;Acc:MGI:1274789]	21351	Q93092_x000D_	UP
ENSMUSG00000035891	2031.61	850.836	3212.38	3.77556	1.91669	2.82e-54	1.11e-52	15	86139128	86186141	-	4812	Cerk	GO:0000166;GO:0000287;GO:0000287;GO:0000287;GO:0001729;GO:0001729;GO:0001729;GO:0003951;GO:0003951;GO:0005524;GO:0005737;GO:0005739;GO:0005886;GO:0005886;GO:0005886;GO:0006672;GO:0006672;GO:0006672;GO:0016020;GO:0016020;GO:0016021;GO:0016021;GO:0016021;GO:0016301;GO:0016301;GO:0016301;GO:0016310;GO:0016740;GO:0046834;GO:0102773;	K04715	EC:2.7.1.138	COG1597	I	ceramide kinase [Source:MGISymbol;Acc:MGI:2386052]	223753	Q8K4Q7_x000D_	UP
ENSMUSG00000002015	4091.16	1762.07	6420.24	3.64358	1.86536	4.84e-54	1.91e-52	X	73686178	73716175	-	1219	Bcap31	GO:0000139;GO:0005515;GO:0005623;GO:0005739;GO:0005783;GO:0005783;GO:0005783;GO:0005783;GO:0005783;GO:0005789;GO:0005789;GO:0005789;GO:0005789;GO:0005811;GO:0005811;GO:0005887;GO:0005887;GO:0005887;GO:0006886;GO:0006886;GO:0006888;GO:0006888;GO:0006915;GO:0007204;GO:0007204;GO:0007283;GO:0015031;GO:0016020;GO:0016021;GO:0016021;GO:0016021;GO:0016192;GO:0030136;GO:0030136;GO:0032471;GO:0032471;GO:…	K14009	-	NOG244998	-	B cell receptor associated protein 31 [Source:MGISymbol;Acc:MGI:1350933]	27061	Q61335_x000D_	UP
ENSMUSG00000050335	3957.66	691.576	7223.75	10.4453	3.38479	1.01e-53	3.96e-52	14	47367751	47386160	+	1858	Lgals3	GO:0001772;GO:0002548;GO:0005634;GO:0005737;GO:0005743;GO:0019863;GO:0019903;GO:0030246;GO:0030246;GO:0030246;GO:0030593;GO:0030855;GO:0031334;GO:0042056;GO:0042129;GO:0043236;GO:0045806;GO:0048245;GO:0048246;GO:0050918;GO:0070232;GO:0071674;GO:0071677;GO:0090280;GO:1902041;GO:1903078;GO:2001237;GO:0030246;GO:0030246;GO:0030246;GO:0030246;GO:0030246;GO:0030246;	K06831	-	-	-	"lectin, galactose binding, soluble 3 [Source:MGISymbol;Acc:MGI:96778]"	16854	Q8C253_x000D_	UP
ENSMUSG00000095276	61.3691	0.458957	122.279	266.429	8.05761	1.09e-53	4.27e-52	7	45176349	45179569	-	1849	Gfy	GO:0000139;GO:0003674;GO:0005794;GO:0005794;GO:0007608;GO:0007608;GO:0016020;GO:0016021;GO:0030173;GO:0050896;GO:0097499;GO:1905515;	-	-	-	-	golgi-associated olfactory signaling regulator[Source:MGI Symbol;Acc:MGI:2685427]	100039953	J3KML8_x000D_	UP
ENSMUSG00000022947	369.596	617.319	121.873	0.197423	-2.34064	2.41e-53	9.44e-52	16	93683215	93690990	+	1254	Cbr3	GO:0000253;GO:0000253;GO:0004090;GO:0004090;GO:0004090;GO:0004090;GO:0004090;GO:0005654;GO:0005654;GO:0005737;GO:0005829;GO:0005829;GO:0016491;GO:0016491;GO:0016491;GO:0042376;GO:0042376;GO:0050890;GO:0050890;GO:0055114;GO:0070402;GO:0070402;	K00084	EC:1.1.1.184	COG1028	IQ	carbonyl reductase 3 [Source:MGISymbol;Acc:MGI:1309992]	109857	Q8K354_x000D_	DOWN
ENSMUSG00000032802	1596.59	665.495	2527.69	3.79821	1.92532	2.54e-53	9.93e-52	2	152105516	152111376	+	2820	Srxn1	GO:0000166;GO:0005524;GO:0005829;GO:0006979;GO:0016209;GO:0016491;GO:0016667;GO:0032542;GO:0032542;GO:0032542;GO:0055114;GO:0055114;GO:0055114;GO:0098869;	K12260	EC:1.8.98.2	COG5119	R	sulfiredoxin 1 homolog (S. cerevisiae) [Source:MGISymbol;Acc:MGI:104971]	76650	Q9D975;A2AQU8_x000D_	UP
ENSMUSG00000064010	60.5432	0.147787	120.939	818.332	9.67654	2.74e-53	1.07e-51	11	46607772	46629261	-	1575	Dppa1	GO:0003674;GO:0005575;GO:0008150;GO:0016020;GO:0016021;GO:0003674;GO:0005575;GO:0008150;GO:0016020;GO:0016021;	-	-	-	-	developmental pluripotency associated 1 [Source:MGISymbol;Acc:MGI:2157522]	347708	Q810Y7_x000D_	UP
ENSMUSG00000032394	225.819	62.9137	388.725	6.17871	2.6273	2.77e-53	1.08e-51	9	65141189	65185872	+	3604	Igdcc3	GO:0003674;GO:0005515;GO:0005575;GO:0005887;GO:0016020;GO:0016021;GO:0050885;GO:0003674;GO:0005515;GO:0005575;GO:0005887;GO:0016020;GO:0016021;GO:0050885;	K22654	-	NOG260922	-	"immunoglobulin superfamily, DCC subclass, member 3[Source:MGI Symbol;Acc:MGI:1202390]"	19289	Q8BQC3_x000D_	UP
ENSMUSG00000022875	480.212	1.73905	958.686	551.269	9.10661	2.79e-53	1.08e-51	16	23057865	23082078	+	3250	Kng1	GO:0004869;GO:0004869;GO:0010951;GO:0004866;GO:0004869;GO:0004869;GO:0004869;GO:0004869;GO:0004869;GO:0005102;GO:0005576;GO:0005576;GO:0005615;GO:0005615;GO:0005623;GO:0006954;GO:0007204;GO:0007596;GO:0007599;GO:0010466;GO:0010951;GO:0030195;GO:0030414;GO:0042311;GO:0004869;GO:0004869;GO:0010951;GO:0004869;GO:0004869;GO:0010951;	K14754	-	NOG72605	S	kininogen 1 [Source:MGI Symbol;Acc:MGI:1097705]"	17858	O08677;A0A0R4J038_x000D_	UP
ENSMUSG00000030104	2720.42	1166.35	4274.5	3.66487	1.87376	2.83e-53	1.1e-51	6	108828641	108859356	+	6453	Edem1	GO:0003824;GO:0004571;GO:0005509;GO:0008152;GO:0016020;GO:0016787;GO:0016798;GO:0003824;GO:0003824;GO:0004571;GO:0004571;GO:0005509;GO:0005509;GO:0005515;GO:0005515;GO:0005783;GO:0005783;GO:0005783;GO:0005789;GO:0006986;GO:0016020;GO:0016020;GO:0016020;GO:0016021;GO:0016235;GO:0016235;GO:0030176;GO:0030433;GO:0036510;GO:0044322;GO:0051787;GO:0051787;GO:0051787;GO:0097466;GO:0097466;GO:1904154;GO:…	K10084	-	NOG307610	-	"ER degradation enhancer, mannosidase alpha-like 1[Source:MGI Symbol;Acc:MGI:2180139]"	192193	Q925U4_x000D_	UP
ENSMUSG00000022351	939.233	344.149	1534.32	4.45829	2.15649	2.87e-53	1.11e-51	15	59315077	59331192	+	5546	Sqle	GO:0004506;GO:0004506;GO:0004506;GO:0004506;GO:0004506;GO:0004506;GO:0004506;GO:0005783;GO:0005783;GO:0005789;GO:0006725;GO:0006725;GO:0008203;GO:0008203;GO:0008203;GO:0010033;GO:0010033;GO:0016020;GO:0016021;GO:0016021;GO:0016021;GO:0016021;GO:0016021;GO:0016126;GO:0016126;GO:0016126;GO:0016126;GO:0016126;GO:0016126;GO:0016491;GO:0031090;GO:0042127;GO:0042127;GO:0042127;GO:0043231;GO:0043231;GO:…	K00511	EC:1.14.14.17	COG0654	CH	squalene epoxidase [Source:MGISymbol;Acc:MGI:109296]	20775	P52019;Q3TQK8_x000D_	UP
ENSMUSG00000032332	2161.44	739.549	3583.33	4.8453	2.27658	3.76e-53	1.45e-51	9	79598991	79718831	-	15228	Col12a1	GO:0003429;GO:0005515;GO:0005576;GO:0005581;GO:0005595;GO:0005615;GO:0005615;GO:0007155;GO:0030020;GO:0031012;GO:0035987;GO:0035987;GO:0062023;GO:0062023;GO:0062023;GO:0005515;	K08132	-	NOG12793	-	"collagen, type XII, alpha 1 [Source:MGISymbol;Acc:MGI:88448]"	12816	Q60847_x000D_	UP
ENSMUSG00000046731	1088.93	294.77	1883.09	6.38833	2.67544	3.8e-53	1.46e-51	11	69878261	69881406	-	3146	Kctd11	GO:0005515;GO:0051260;GO:0005737;GO:0007049;GO:0007275;GO:0007399;GO:0007406;GO:0016567;GO:0016740;GO:0030154;GO:0040008;GO:0042127;GO:0042802;GO:0045666;GO:0045879;GO:0051260;GO:0051260;	K21920	EC:2.3.2.27	NOG278454	-	potassium channel tetramerisation domain containing11 [Source:MGI Symbol;Acc:MGI:2448712]	216858	Q8K485_x000D_	UP
ENSMUSG00000021466	1293.9	2300.87	286.925	0.124703	-3.00343	4.69e-53	1.8e-51	13	63508328	63573598	-	14185	Ptch1	GO:0000122;GO:0000122;GO:0001658;GO:0001701;GO:0001709;GO:0001841;GO:0001843;GO:0003007;GO:0005113;GO:0005119;GO:0005119;GO:0005119;GO:0005515;GO:0005515;GO:0005515;GO:0005576;GO:0005634;GO:0005634;GO:0005794;GO:0005794;GO:0005886;GO:0005886;GO:0005886;GO:0005886;GO:0005886;GO:0005886;GO:0005887;GO:0005901;GO:0005901;GO:0005929;GO:0007165;GO:0007224;GO:0007224;GO:0007224;GO:0007346;GO:0007389;GO:…	K06225	-	NOG313603	-	patched 1 [Source:MGI Symbol;Acc:MGI:105373]"	19206	Q61115;Q5R252;Q3TQB0;Q3UUD4_x000D_	DOWN
ENSMUSG00000027204	9608.99	4216.37	15001.6	3.55795	1.83104	5.89e-53	2.26e-51	2	125300594	125507993	-	12128	Fbn1	GO:0001501;GO:0001527;GO:0001527;GO:0001656;GO:0001822;GO:0005178;GO:0005179;GO:0005179;GO:0005201;GO:0005201;GO:0005201;GO:0005509;GO:0005509;GO:0005509;GO:0005515;GO:0005576;GO:0005576;GO:0005604;GO:0005615;GO:0005615;GO:0006006;GO:0007507;GO:0008201;GO:0008201;GO:0009653;GO:0010737;GO:0031012;GO:0031012;GO:0033627;GO:0034199;GO:0035582;GO:0035583;GO:0042593;GO:0042802;GO:0044877;GO:0045671;GO:…	K06825	-	-	-	fibrillin 1 [Source:MGI Symbol;Acc:MGI:95489]"	14118	Q61554_x000D_	UP
ENSMUSG00000051242	368.224	613.538	122.909	0.200329	-2.31956	7.8e-53	2.98e-51	18	37400855	37403909	+	3055	Pcdhb9	GO:0005509;GO:0005509;GO:0005886;GO:0005886;GO:0005887;GO:0007155;GO:0007155;GO:0007155;GO:0007155;GO:0007156;GO:0007156;GO:0016020;GO:0016020;GO:0016020;GO:0016021;	K16494	-	-	-	protocadherin beta 9 [Source:MGISymbol;Acc:MGI:2136744]	93880	Q91XZ1;E9Q5G2;Q8CCK1_x000D_	DOWN
ENSMUSG00000027875	4314.15	1881.09	6747.2	3.58685	1.84272	8.57e-53	3.27e-51	3	98280435	98310738	+	3290	Hmgcs2	GO:0003824;GO:0003824;GO:0004421;GO:0004421;GO:0004421;GO:0004421;GO:0004421;GO:0005739;GO:0005739;GO:0005739;GO:0005743;GO:0005759;GO:0006084;GO:0006629;GO:0006694;GO:0006695;GO:0008202;GO:0008203;GO:0008299;GO:0008299;GO:0010142;GO:0016126;GO:0016740;GO:0003824;GO:0003824;GO:0004421;GO:0004421;GO:0004421;GO:0004421;GO:0004421;GO:0005739;GO:0005739;GO:0005739;GO:0005739;GO:0005743;GO:0005759;GO:…	K01641	EC:2.3.3.10	COG3425	I	3-hydroxy-3-methylglutaryl-Coenzyme A synthase 2[Source:MGI Symbol;Acc:MGI:101939]	15360	P54869_x000D_	UP
ENSMUSG00000021222	897.868	355.554	1440.18	4.05052	2.01811	9.21e-53	3.51e-51	12	83520466	83541920	+	3633	Dcaf4	GO:0005515;GO:0080008;GO:0080008;GO:0005515;GO:0080008;	K11799	-	NOG331488	-	DDB1 and CUL4 associated factor 4 [Source:MGISymbol;Acc:MGI:1921078]	73828	A0A1Y7VNZ0_x000D_	UP
ENSMUSG00000003352	1350.85	2142.87	558.823	0.260782	-1.93908	9.84e-53	3.74e-51	15	98630840	98644529	+	4010	Cacnb3	GO:0005245;GO:0005245;GO:0005515;GO:0005891;GO:0005891;GO:0070588;GO:0070588;GO:0005245;GO:0005245;GO:0005515;GO:0005891;GO:0005891;GO:0070588;GO:0070588;GO:0005244;GO:0005245;GO:0005245;GO:0005245;GO:0005245;GO:0005245;GO:0005246;GO:0005246;GO:0005246;GO:0005262;GO:0005515;GO:0005515;GO:0005623;GO:0005737;GO:0005886;GO:0005891;GO:0005891;GO:0005891;GO:0005891;GO:0005891;GO:0005891;GO:0006811;GO:…	K04864	-	NOG326500	-	"calcium channel, voltage-dependent, beta 3 subunit[Source:MGI Symbol;Acc:MGI:103307]"	12297	P54285_x000D_	DOWN
ENSMUSG00000063428	251.505	429.737	73.2727	0.170506	-2.55211	1.18e-52	4.48e-51	10	40630011	40681847	+	8925	Ddo	GO:0003884;GO:0003884;GO:0005777;GO:0005829;GO:0005829;GO:0006531;GO:0006531;GO:0006533;GO:0006533;GO:0007320;GO:0007625;GO:0008445;GO:0008445;GO:0008445;GO:0008445;GO:0016491;GO:0016491;GO:0016491;GO:0019478;GO:0019478;GO:0019478;GO:0042445;GO:0046416;GO:0046416;GO:0048037;GO:0048037;GO:0048037;GO:0055114;GO:0055114;GO:0055114;GO:0071949;GO:0071949;GO:0003884;GO:0003884;GO:0016491;GO:0016491;GO:…	K00272	EC:1.4.3.1	COG0665	E	D-aspartate oxidase [Source:MGISymbol;Acc:MGI:1925528]	70503	Q922Z0_x000D_	DOWN
ENSMUSG00000028367	9709.52	1861.32	17557.7	9.43295	3.23771	1.25e-52	4.72e-51	4	57943373	57956411	-	1051	Txn1	GO:0000122;GO:0005515;GO:0005576;GO:0005576;GO:0005623;GO:0005634;GO:0005634;GO:0005634;GO:0005654;GO:0005654;GO:0005737;GO:0005737;GO:0005737;GO:0005739;GO:0005829;GO:0005829;GO:0005829;GO:0006662;GO:0006662;GO:0009314;GO:0009314;GO:0009314;GO:0015035;GO:0015035;GO:0015035;GO:0015037;GO:0019899;GO:0030424;GO:0030425;GO:0033138;GO:0033138;GO:0042803;GO:0043025;GO:0043388;GO:0043388;GO:0043388;GO:…	K03671	-	COG0526	O	thioredoxin 1 [Source:MGI Symbol;Acc:MGI:98874]"	22166	P10639_x000D_	UP
ENSMUSG00000031765	6864.02	994.651	12733.4	12.8019	3.67828	1.46e-52	5.53e-51	8	94179082	94180327	+	1246	Mt1	GO:0005507;GO:0005623;GO:0005634;GO:0005634;GO:0005737;GO:0005737;GO:0005764;GO:0005829;GO:0005829;GO:0006875;GO:0006882;GO:0006882;GO:0007263;GO:0008270;GO:0008270;GO:0010273;GO:0010273;GO:0043524;GO:0045926;GO:0046872;GO:0046872;GO:0046872;GO:0046872;GO:0046872;GO:0048471;GO:0071247;GO:0071276;GO:0071280;GO:0071294;GO:0071294;GO:0046872;GO:0046872;GO:0046872;	K14739	-	NOG138665	K	metallothionein 1 [Source:MGISymbol;Acc:MGI:97171]	17748	P02802_x000D_	UP
ENSMUSG00000025817	1047.15	426.099	1668.2	3.91506	1.96904	1.82e-52	6.85e-51	2	5845019	5871895	+	6484	Nudt5	GO:0000287;GO:0000287;GO:0000287;GO:0003723;GO:0005634;GO:0005634;GO:0005634;GO:0005634;GO:0006139;GO:0006338;GO:0006338;GO:0006338;GO:0006753;GO:0009191;GO:0009191;GO:0009191;GO:0016740;GO:0016779;GO:0016779;GO:0016779;GO:0016787;GO:0016787;GO:0016787;GO:0017110;GO:0019144;GO:0019144;GO:0019144;GO:0019303;GO:0019303;GO:0019303;GO:0019693;GO:0030515;GO:0042803;GO:0042803;GO:0042803;GO:0044715;GO:…	K13987	-	COG0494	L	nudix (nucleoside diphosphate linked moiety X)-typemotif 5 [Source:MGI Symbol;Acc:MGI:1858232]	53893	Q9JKX6_x000D_	UP
ENSMUSG00000024206	369.159	614.312	124.007	0.201863	-2.30855	2.29e-52	8.59e-51	17	56775897	56831013	-	7311	Rfx2	GO:0000977;GO:0000978;GO:0000978;GO:0000978;GO:0001228;GO:0001675;GO:0003677;GO:0003677;GO:0003677;GO:0003700;GO:0003700;GO:0003700;GO:0003700;GO:0003700;GO:0005634;GO:0005634;GO:0005634;GO:0005634;GO:0005634;GO:0005737;GO:0005737;GO:0006355;GO:0006355;GO:0006357;GO:0006357;GO:0006357;GO:0007283;GO:0007286;GO:0030030;GO:0030154;GO:0045944;GO:0060271;GO:1990830;GO:0000977;GO:0000978;GO:0000978;GO:…	K09173	-	NOG264634	-	"regulatory factor X, 2 (influences HLA class IIexpression) [Source:MGI Symbol;Acc:MGI:106583]"	19725	P48379_x000D_	DOWN
ENSMUSG00000036492	272.177	31.6333	512.722	16.2083	4.01866	2.37e-52	8.9e-51	17	36942918	36947986	+	1795	Rnf39	GO:0005515;GO:0046872;GO:0046872;	-	-	NOG328880	-	ring finger protein 39 [Source:MGISymbol;Acc:MGI:2156378]	386454	A2RT81_x000D_	UP
ENSMUSG00000029754	143.328	257.467	29.1884	0.113367	-3.14092	3.08e-52	1.15e-50	6	6863334	6868568	+	2375	Dlx6	GO:0000978;GO:0003677;GO:0003677;GO:0003677;GO:0003700;GO:0005634;GO:0005634;GO:0006355;GO:0006355;GO:0006357;GO:0007275;GO:0030154;GO:0030326;GO:0030855;GO:0042472;GO:0043565;GO:0043565;GO:0043565;GO:0045944;GO:0048646;GO:0050679;GO:0060021;GO:0060322;GO:0000978;GO:0003677;GO:0003677;GO:0003677;GO:0003700;GO:0005634;GO:0005634;GO:0006355;GO:0006355;GO:0006357;GO:0007275;GO:0030154;GO:0030326;GO:…	K09314	-	NOG289877	-	distal-less homeobox 6 [Source:MGISymbol;Acc:MGI:101927]	13396	P70397_x000D_	DOWN
ENSMUSG00000020363	523.353	191.884	854.822	4.4549	2.15539	3.09e-52	1.16e-50	11	49794178	49838613	+	5591	Gfpt2	GO:0004360;GO:0004360;GO:0004360;GO:0004360;GO:0004360;GO:0006002;GO:0006047;GO:0006048;GO:0006487;GO:0006541;GO:0006541;GO:0008483;GO:0016740;GO:0097367;GO:0097367;GO:1901135;GO:1901135;GO:1901137;GO:1901137;GO:1990830;	K00820	EC:2.6.1.16	COG0449	M	glutamine fructose-6-phosphate transaminase 2[Source:MGI Symbol;Acc:MGI:1338883]	14584	Q9Z2Z9;Q3V0X4_x000D_	UP
ENSMUSG00000042816	153.919	4.78886	303.049	63.282	5.98372	4.32e-52	1.61e-50	18	42577881	42579652	-	1772	Gpr151	GO:0004930;GO:0004930;GO:0004930;GO:0004930;GO:0004930;GO:0004930;GO:0005886;GO:0005887;GO:0007165;GO:0007186;GO:0007186;GO:0007186;GO:0007186;GO:0007186;GO:0007186;GO:0010447;GO:0010447;GO:0010447;GO:0016020;GO:0016021;GO:0016021;GO:0016021;	K08435	-	NOG288736	-	G protein-coupled receptor 151 [Source:MGISymbol;Acc:MGI:2441887]	240239	Q7TSN6_x000D_	UP
ENSMUSG00000046694	340.154	113.607	566.7	4.98824	2.31853	5.05e-52	1.88e-50	4	133480132	133487938	+	2287	Tent5b	GO:0003674;GO:0005575;GO:0008150;GO:0016740;GO:0016779;GO:1990817;GO:1990817;	K23033	EC:2.7.7.-	NOG310777	-	terminal nucleotidyltransferase 5B [Source:MGISymbol;Acc:MGI:2140500]	100342	Q8C152_x000D_	UP
ENSMUSG00000043088	247.468	422.6	72.3366	0.17117	-2.54649	6.65e-52	2.47e-50	6	113458484	113470758	+	5868	Il17re	GO:0005576;GO:0005737;GO:0005886;GO:0006954;GO:0016020;GO:0016021;GO:0019221;GO:0030368;GO:0030368;GO:0030368;GO:0005576;GO:0005737;GO:0005886;GO:0006954;GO:0016020;GO:0016021;GO:0019221;GO:0030368;GO:0030368;GO:0030368;GO:0005576;GO:0005737;GO:0005886;GO:0006954;GO:0016020;GO:0016021;GO:0019221;GO:0030368;GO:0030368;GO:0030368;GO:0019221;GO:0030368;GO:0005576;GO:0005737;GO:0005886;GO:0006954;GO:…	K05168	-	NOG47803	-	interleukin 17 receptor E [Source:MGISymbol;Acc:MGI:1889371]	57890	Q8BH06_x000D_	DOWN
ENSMUSG00000025511	1800.63	768.255	2833	3.68758	1.88267	6.83e-52	2.53e-50	7	141475240	141493427	+	2601	Tspan4	GO:0003823;GO:0003823;GO:0005178;GO:0005178;GO:0005515;GO:0005886;GO:0005886;GO:0005887;GO:0016020;GO:0016021;GO:0016021;GO:0016021;GO:0031982;GO:0031982;GO:0065003;GO:0065003;GO:0016020;GO:0016021;GO:0016021;GO:0016021;GO:0016020;GO:0016021;GO:0016021;GO:0016021;GO:0016020;GO:0016021;GO:0003823;GO:0005178;GO:0005515;GO:0005886;GO:0005887;GO:0016020;GO:0016021;GO:0016021;GO:0016021;GO:0031982;GO:…	K17294	-	NOG290117	-	tetraspanin 4 [Source:MGI Symbol;Acc:MGI:1928097]"	64540	Q9DCK3;Q4FJW7_x000D_	UP
ENSMUSG00000035934	2070.35	884.718	3255.99	3.68025	1.87981	9.59e-52	3.55e-50	9	36890982	37147407	-	10335	Pknox2	GO:0000977;GO:0000981;GO:0003677;GO:0003677;GO:0003677;GO:0003677;GO:0003785;GO:0005634;GO:0005634;GO:0005654;GO:0005737;GO:0006355;GO:0006355;GO:0006357;GO:0015629;GO:0015630;GO:0043565;GO:0045171;GO:0051015;GO:0000977;GO:0000981;GO:0003677;GO:0003677;GO:0003677;GO:0003677;GO:0003785;GO:0005634;GO:0005634;GO:0005654;GO:0005654;GO:0005737;GO:0006355;GO:0006355;GO:0006357;GO:0015629;GO:0015630;GO:…	-	-	NOG277861	-	Pbx/knotted 1 homeobox 2 [Source:MGISymbol;Acc:MGI:2445415]	208076	Q8BG99_x000D_	UP
ENSMUSG00000021285	2306.61	996.038	3617.18	3.63157	1.86059	1.37e-51	5.05e-50	12	111828457	111908110	-	4952	Ppp1r13b	GO:0002039;GO:0005515;GO:0005634;GO:0005634;GO:0005634;GO:0005634;GO:0005634;GO:0005654;GO:0005654;GO:0005737;GO:0005829;GO:0005829;GO:0005886;GO:0005886;GO:0006915;GO:0006915;GO:0006915;GO:0008134;GO:0008134;GO:0045786;GO:0045786;GO:0048471;GO:0048471;GO:0072332;GO:0072332;GO:0072332;GO:1901216;GO:1901216;GO:0005515;GO:0006915;GO:0006915;GO:0008134;GO:0008134;GO:0045786;GO:0045786;	K17554	-	NOG283717	-	"protein phosphatase 1, regulatory subunit 13B[Source:MGI Symbol;Acc:MGI:1336199]"	21981	Q62415_x000D_	UP
ENSMUSG00000030790	741.968	292.946	1190.99	4.06555	2.02345	1.39e-51	5.14e-50	7	110627661	110629820	+	1619	Adm	GO:0001570;GO:0001570;GO:0001666;GO:0001843;GO:0002026;GO:0002026;GO:0002031;GO:0002031;GO:0003073;GO:0003073;GO:0005179;GO:0005179;GO:0005179;GO:0005576;GO:0005576;GO:0005576;GO:0005615;GO:0005615;GO:0005615;GO:0005623;GO:0005737;GO:0005737;GO:0007189;GO:0007189;GO:0007204;GO:0007204;GO:0007507;GO:0007507;GO:0007565;GO:0007568;GO:0008209;GO:0008209;GO:0008284;GO:0008285;GO:0008285;GO:0009409;GO:…	K12333	-	NOG46109	-	adrenomedullin [Source:MGI Symbol;Acc:MGI:108058]"	11535	P97297_x000D_	UP
ENSMUSG00000016194	1567.04	97.3582	3036.72	31.1912	4.96307	1.69e-51	6.21e-50	1	193221634	193264075	-	4251	Hsd11b1	GO:0003845;GO:0003845;GO:0005496;GO:0005496;GO:0005737;GO:0005783;GO:0005789;GO:0005791;GO:0006629;GO:0006704;GO:0006706;GO:0006713;GO:0008202;GO:0016020;GO:0016021;GO:0016491;GO:0016491;GO:0016491;GO:0030324;GO:0031965;GO:0043231;GO:0043456;GO:0045177;GO:0050661;GO:0055114;GO:0055114;GO:0070524;GO:0016491;GO:0016491;GO:0055114;GO:0003845;GO:0003845;GO:0005496;GO:0005496;GO:0005737;GO:0005783;GO:…	K15680	EC:1.1.1.146	COG1028	IQ	hydroxysteroid 11-beta dehydrogenase 1 [Source:MGISymbol;Acc:MGI:103562]	15483	P50172;Q4JHD9_x000D_	UP
ENSMUSG00000035258	1102.01	1880.39	323.621	0.172103	-2.53866	1.93e-51	7.1e-50	16	56477878	56690135	+	7416	Abi3bp	GO:0005515;GO:0005518;GO:0005539;GO:0005614;GO:0008201;GO:0010811;GO:0030198;GO:0031012;GO:0005515;GO:0005518;GO:0005539;GO:0005614;GO:0008201;GO:0010811;GO:0030198;GO:0031012;GO:0005201;GO:0005515;GO:0005518;GO:0005539;GO:0005614;GO:0008201;GO:0010811;GO:0030198;GO:0031012;GO:0062023;GO:0005515;GO:0005518;GO:0005539;GO:0005614;GO:0008201;GO:0010811;GO:0030198;GO:0031012;GO:0005515;GO:0005518;GO:…	-	-	-	-	"ABI gene family, member 3 (NESH) binding protein[Source:MGI Symbol;Acc:MGI:2444583]"	320712	E9Q8E3;Q59IW8_x000D_	DOWN
ENSMUSG00000031245	3250.17	436.958	6063.38	13.8763	3.79456	3.25e-51	1.19e-49	X	109004534	109013404	-	1934	Hmgn5	GO:0000785;GO:0000785;GO:0003677;GO:0003682;GO:0003682;GO:0003682;GO:0005634;GO:0005634;GO:0005634;GO:0005634;GO:0005654;GO:0006325;GO:0006325;GO:0006325;GO:0006325;GO:0006357;GO:0006749;GO:0031492;GO:0031492;	K17045	-	NOG134182	S	high-mobility group nucleosome binding domain 5[Source:MGI Symbol;Acc:MGI:1355295]	50887	Q9JL35_x000D_	UP
ENSMUSG00000033576	65.7905	5.75806	125.823	21.8516	4.44967	3.4e-51	1.24e-49	15	77044729	77057106	+	4498	Apol6	GO:0005575;GO:0008150;GO:0008289;GO:0005575;GO:0005576;GO:0005576;GO:0006869;GO:0006869;GO:0008150;GO:0008289;GO:0008289;GO:0008289;GO:0016020;GO:0016021;GO:0042157;GO:0042157;GO:0005575;GO:0008150;GO:0008289;GO:0005575;GO:0005576;GO:0005576;GO:0006869;GO:0006869;GO:0008150;GO:0008289;GO:0008289;GO:0008289;GO:0042157;GO:0042157;GO:0005575;GO:0005576;GO:0005576;GO:0006869;GO:0006869;GO:0008150;GO:…	K14480	-	NOG72064	-	apolipoprotein L 6 [Source:MGISymbol;Acc:MGI:1919189]	71939	B7ZC55;Q3UN08_x000D_	UP
ENSMUSG00000040852	847.69	1369.26	326.116	0.238169	-2.06995	3.59e-51	1.31e-49	17	84511895	84622138	+	8013	Plekhh2	GO:0003779;GO:0005515;GO:0005654;GO:0005654;GO:0005737;GO:0005737;GO:0005737;GO:0005829;GO:0005829;GO:0005856;GO:0005856;GO:0005856;GO:0005886;GO:0005886;GO:0005886;GO:0016020;GO:0016604;GO:0016604;GO:0030027;GO:0030027;GO:0030027;GO:0030835;GO:0030864;GO:0042802;GO:0042995;	-	-	NOG329182	-	"pleckstrin homology domain containing, family H(with MyTH4 domain) member 2 [Source:MGISymbol;Acc:MGI:2146813]"	213556	Q8C115_x000D_	DOWN
ENSMUSG00000039196	53.2266	1.1527	105.3	91.3509	6.51335	4.26e-51	1.55e-49	4	63344560	63348163	+	775	Orm1	GO:0002682;GO:0002682;GO:0005576;GO:0005615;GO:0005615;GO:0005615;GO:0006953;	K17308	-	NOG41523	-	orosomucoid 1 [Source:MGI Symbol;Acc:MGI:97443]"	18405	Q60590_x000D_	UP
ENSMUSG00000025351	12632.9	5713.65	19552.1	3.422	1.77484	4.43e-51	1.61e-49	10	128900989	128912822	+	3682	Cd63	GO:0002092;GO:0002092;GO:0002092;GO:0005515;GO:0005515;GO:0005576;GO:0005615;GO:0005615;GO:0005737;GO:0005764;GO:0005764;GO:0005765;GO:0005765;GO:0005765;GO:0005768;GO:0005770;GO:0005771;GO:0005886;GO:0005886;GO:0005887;GO:0007160;GO:0007160;GO:0007160;GO:0009986;GO:0009986;GO:0009986;GO:0010008;GO:0010008;GO:0010633;GO:0015031;GO:0016020;GO:0016021;GO:0016021;GO:0016021;GO:0016477;GO:0016477;GO:…	K06497	-	NOG268658	-	CD63 antigen [Source:MGI Symbol;Acc:MGI:99529]"	12512	P41731;Q549D0_x000D_	UP
ENSMUSG00000026360	6925.47	3024.2	10826.7	3.58004	1.83997	4.86e-51	1.76e-49	1	143999338	144004161	-	3627	Rgs2	GO:0001965;GO:0001965;GO:0001975;GO:0005096;GO:0005096;GO:0005096;GO:0005096;GO:0005096;GO:0005515;GO:0005634;GO:0005634;GO:0005634;GO:0005730;GO:0005737;GO:0005737;GO:0005737;GO:0005737;GO:0005829;GO:0005829;GO:0005829;GO:0005886;GO:0005886;GO:0005886;GO:0005886;GO:0006417;GO:0007049;GO:0007186;GO:0007283;GO:0007420;GO:0008277;GO:0008277;GO:0008277;GO:0009898;GO:0009898;GO:0009898;GO:0009968;GO:…	K18154	-	NOG252352	-	regulator of G-protein signaling 2 [Source:MGISymbol;Acc:MGI:1098271]	19735	O08849_x000D_	UP
ENSMUSG00000031659	689.196	1109.24	269.154	0.242647	-2.04307	6.52e-51	2.36e-49	8	88272403	88329962	+	6733	Adcy7	GO:0000166;GO:0002819;GO:0004016;GO:0004016;GO:0004016;GO:0004016;GO:0004016;GO:0005524;GO:0005886;GO:0005886;GO:0005886;GO:0005887;GO:0006171;GO:0006171;GO:0006171;GO:0006171;GO:0007189;GO:0007189;GO:0007190;GO:0009190;GO:0009190;GO:0016020;GO:0016020;GO:0016021;GO:0016021;GO:0016829;GO:0016849;GO:0016849;GO:0035556;GO:0035556;GO:0046872;GO:0071285;GO:0071361;GO:0071361;GO:1900016;GO:0000166;GO:…	K08047	EC:4.6.1.1	COG2114	T	adenylate cyclase 7 [Source:MGISymbol;Acc:MGI:102891]	11513	P51829;Q3U1P1;Q3UU15_x000D_	DOWN
ENSMUSG00000039395	85.7402	11.994	159.487	13.2972	3.73305	7.84e-51	2.83e-49	1	72159442	72212307	-	2284	Mreg	GO:0005515;GO:0005623;GO:0005764;GO:0005765;GO:0005886;GO:0008289;GO:0016020;GO:0016324;GO:0030318;GO:0030318;GO:0030659;GO:0031300;GO:0031410;GO:0031902;GO:0032400;GO:0032402;GO:0032402;GO:0032402;GO:0032402;GO:0032991;GO:0033162;GO:0035091;GO:0042470;GO:0042470;GO:0042470;GO:0042470;GO:0043473;GO:0048066;GO:0072385;GO:0090382;	-	-	NOG28043	-	melanoregulin [Source:MGI Symbol;Acc:MGI:2151839]"	381269	Q6NVG5_x000D_	UP
ENSMUSG00000032306	1195.52	499.671	1891.37	3.78524	1.92038	7.96e-51	2.87e-49	9	57544256	57552763	-	3142	Mpi	GO:0004476;GO:0004476;GO:0004476;GO:0004476;GO:0004476;GO:0005737;GO:0005829;GO:0005975;GO:0005975;GO:0006486;GO:0008270;GO:0008270;GO:0009298;GO:0009298;GO:0009298;GO:0009298;GO:0009298;GO:0016853;GO:0046872;GO:0061611;GO:0061619;GO:0004476;GO:0005975;GO:0008270;GO:0009298;	K01809	EC:5.3.1.8	COG1482	G	mannose phosphate isomerase [Source:MGISymbol;Acc:MGI:97075]	110119	Q924M7;Q3V100_x000D_	UP
ENSMUSG00000028007	1023.08	425.473	1620.68	3.80912	1.92946	1.38e-50	4.96e-49	3	117781647	117868936	-	6147	Snx7	GO:0035091;GO:0035091;GO:0035091;GO:0035091;GO:0005515;GO:0008289;GO:0015031;GO:0016020;GO:0030659;GO:0031410;GO:0035091;GO:0035091;GO:0035091;GO:0035091;	K17921	-	-	-	sorting nexin 7 [Source:MGISymbol;Acc:MGI:1923811]	76561	Q5M8N3_x000D_	UP
ENSMUSG00000016458	6356.27	2865.93	9846.62	3.43575	1.78063	1.44e-50	5.19e-49	2	105126529	105173616	+	6195	Wt1	GO:0003676;GO:0003676;GO:0005634;GO:0005634;GO:0006355;GO:0006355;GO:0003676;GO:0003676;GO:0005634;GO:0005634;GO:0006355;GO:0006355;GO:0003676;GO:0003676;GO:0005634;GO:0005634;GO:0006355;GO:0006355;GO:0003676;GO:0003676;GO:0005634;GO:0005634;GO:0006355;GO:0006355;GO:0003676;GO:0003676;GO:0005634;GO:0005634;GO:0006355;GO:0006355;GO:0003676;GO:0003676;GO:0005634;GO:0005634;GO:0006355;GO:0006355;	K09234	-	-	-	Wilms tumor 1 homolog [Source:MGISymbol;Acc:MGI:98968]	22431	Q199A7;A0A1L1SU00_x000D_	UP
ENSMUSG00000022157	37.9253	0.153418	75.6972	493.406	8.94663	1.57e-50	5.64e-49	14	56082166	56085273	-	998	Mcpt8	GO:0004252;GO:0004252;GO:0005576;GO:0005615;GO:0005737;GO:0006508;GO:0006508;GO:0006508;GO:0008233;GO:0008236;GO:0008626;GO:0016787;GO:0004252;GO:0006508;	-	-	COG5640	O	mast cell protease 8 [Source:MGISymbol;Acc:MGI:1261780]	17231	P43430;Q3UWB6_x000D_	UP
ENSMUSG00000036867	1310.65	320.944	2300.35	7.16743	2.84146	1.88e-50	6.72e-49	9	63953076	64022059	-	3205	Smad6	GO:0000978;GO:0000978;GO:0001657;GO:0003148;GO:0003170;GO:0003180;GO:0003180;GO:0003183;GO:0003184;GO:0003281;GO:0003677;GO:0003682;GO:0003682;GO:0003682;GO:0003700;GO:0003700;GO:0005515;GO:0005515;GO:0005515;GO:0005634;GO:0005634;GO:0005634;GO:0005654;GO:0005654;GO:0005667;GO:0005667;GO:0005794;GO:0005794;GO:0005829;GO:0005829;GO:0006355;GO:0006355;GO:0006955;GO:0006955;GO:0007179;GO:0007179;GO:…	K04677	-	NOG309572	-	SMAD family member 6 [Source:MGISymbol;Acc:MGI:1336883]	17130	O35182_x000D_	UP
ENSMUSG00000047547	2183.75	814.564	3552.94	4.36177	2.12492	1.98e-50	7.09e-49	13	54592401	54611344	-	4868	Cltb	GO:0005198;GO:0005198;GO:0005802;GO:0005829;GO:0005886;GO:0005886;GO:0005905;GO:0006886;GO:0006886;GO:0016020;GO:0016192;GO:0016192;GO:0030118;GO:0030118;GO:0030125;GO:0030130;GO:0030130;GO:0030132;GO:0030132;GO:0030659;GO:0030672;GO:0030672;GO:0031410;GO:0032050;GO:0042277;GO:0043231;GO:0048268;GO:0060170;GO:0072583;GO:0098835;GO:0099631;GO:0005198;GO:0005198;GO:0005905;GO:0006886;GO:0006886;GO:…	K04645	-	NOG312397	-	"clathrin, light polypeptide (Lcb) [Source:MGISymbol;Acc:MGI:1921575]"	74325	Q6IRU5;Q3TJ95_x000D_	UP
ENSMUSG00000048644	1250.99	2124.34	377.638	0.177768	-2.49193	2.05e-50	7.33e-49	8	4257660	4259274	-	1212	Ctxn1	GO:0003674;GO:0005575;GO:0008150;GO:0016020;GO:0016021;	-	-	NOG67934	S	cortexin 1 [Source:MGI Symbol;Acc:MGI:88566]"	330695	Q8K129;Q3TYB7_x000D_	DOWN
ENSMUSG00000034040	482.449	787.091	177.808	0.225905	-2.14621	3.23e-50	1.15e-48	5	130872082	131308497	-	9408	Galnt17	GO:0000139;GO:0003674;GO:0004653;GO:0005794;GO:0005794;GO:0006486;GO:0008150;GO:0016020;GO:0016021;GO:0016740;GO:0016757;GO:0030246;GO:0046872;GO:0016020;GO:0016021;	K00710	EC:2.4.1.41	NOG259711	-	polypeptide N-acetylgalactosaminyltransferase 17[Source:MGI Symbol;Acc:MGI:2137594]	212996	Q7TT15;Q59J92_x000D_	DOWN
ENSMUSG00000073700	1638.1	707.943	2568.26	3.62777	1.85908	4.9e-50	1.74e-48	4	152008803	152017680	+	3986	Klhl21	GO:0000139;GO:0004842;GO:0004842;GO:0004842;GO:0005515;GO:0005737;GO:0005819;GO:0005827;GO:0005827;GO:0005827;GO:0005856;GO:0006513;GO:0007049;GO:0016567;GO:0016567;GO:0016567;GO:0030134;GO:0031463;GO:0031463;GO:0031463;GO:0032465;GO:0032465;GO:0032465;GO:0035853;GO:0035853;GO:0035853;GO:0048208;GO:0051301;GO:0097602;	K10458	-	NOG264826	-	kelch-like 21 [Source:MGI Symbol;Acc:MGI:1919288]"	242785	Q3U410_x000D_	UP
ENSMUSG00000052212	185.591	10.3017	360.88	35.0311	5.13056	5.66e-50	2.01e-48	7	24743983	24760311	-	2840	Cd177	GO:0002020;GO:0002376;GO:0005178;GO:0005886;GO:0005886;GO:0007155;GO:0007155;GO:0007159;GO:0016020;GO:0016021;GO:0030100;GO:0030667;GO:0032930;GO:0034394;GO:0043315;GO:0044853;GO:0045087;GO:0045217;GO:0048306;GO:0070821;GO:0072672;GO:0098742;GO:2001044;	K06552	-	NOG75007	-	CD177 antigen [Source:MGI Symbol;Acc:MGI:1916141]"	68891	Q8R2S8_x000D_	UP
ENSMUSG00000056648	510.111	829.289	190.933	0.230237	-2.11881	6.29e-50	2.22e-48	11	96281905	96285315	+	2635	Hoxb8	GO:0000122;GO:0001227;GO:0003677;GO:0003677;GO:0003677;GO:0003700;GO:0003700;GO:0005515;GO:0005634;GO:0005654;GO:0005654;GO:0006355;GO:0006355;GO:0007275;GO:0007625;GO:0008344;GO:0009952;GO:0019233;GO:0021516;GO:0043565;GO:0043565;GO:0043565;GO:0045638;GO:0048704;GO:0048705;GO:0003677;GO:0003677;GO:0003677;GO:0003700;GO:0003700;GO:0005634;GO:0005634;GO:0005634;GO:0006355;GO:0006355;GO:0007275;GO:…	K09308	-	NOG314669	-	homeobox B8 [Source:MGI Symbol;Acc:MGI:96189]"	15416	P09632;A2A9Z8_x000D_	DOWN
ENSMUSG00000073002	556.259	178.636	933.882	5.22784	2.38621	9.17e-50	3.24e-48	6	72368794	72380468	-	2707	Vamp5	GO:0016020;GO:0016021;GO:0016021;GO:0016021;GO:0016192;GO:0016192;GO:0005770;GO:0005794;GO:0005802;GO:0005886;GO:0005886;GO:0005886;GO:0005887;GO:0007275;GO:0007517;GO:0007519;GO:0009986;GO:0009986;GO:0012505;GO:0014704;GO:0016020;GO:0016021;GO:0016021;GO:0016021;GO:0016192;GO:0016192;GO:0030154;GO:0030659;GO:0031301;GO:0043001;GO:0043001;GO:0048471;GO:0005770;GO:0005794;GO:0005802;GO:0005886;GO:…	K08514	-	NOG149467	S	vesicle-associated membrane protein 5 [Source:MGISymbol;Acc:MGI:1858622]	53620	Q9Z2P8;Q791P0_x000D_	UP
ENSMUSG00000028654	296.101	509.659	82.5427	0.161957	-2.62632	1.06e-49	3.72e-48	4	122995652	123002485	+	4038	Mycl	GO:0003700;GO:0003700;GO:0006355;GO:0006355;GO:0000978;GO:0001228;GO:0003677;GO:0003700;GO:0003700;GO:0005515;GO:0005634;GO:0005634;GO:0005634;GO:0005634;GO:0005654;GO:0006355;GO:0006355;GO:0045607;GO:0045944;GO:0046983;GO:0046983;GO:0000978;GO:0001228;GO:0003677;GO:0003700;GO:0003700;GO:0005515;GO:0005634;GO:0005634;GO:0005634;GO:0005634;GO:0005654;GO:0005654;GO:0006355;GO:0006355;GO:0045607;GO:…	K09110	-	NOG43031	-	v-myc avian myelocytomatosis viral oncogene lungcarcinoma derived [Source:MGI Symbol;Acc:MGI:96799]	16918	P10166;Q3UIE0_x000D_	DOWN
ENSMUSG00000024533	1122.16	472.245	1772.08	3.75247	1.90784	1.49e-49	5.25e-48	18	67488209	67610790	-	7766	Spire1	GO:0003779;GO:0016192;GO:0045010;GO:0003779;GO:0003779;GO:0005623;GO:0005654;GO:0005829;GO:0007015;GO:0016192;GO:0016192;GO:0030036;GO:0030041;GO:0031307;GO:0031307;GO:0045010;GO:0045010;GO:0051295;GO:0070649;GO:0090141;GO:0090141;GO:2000781;GO:0001662;GO:0003674;GO:0003779;GO:0003779;GO:0003779;GO:0005623;GO:0005654;GO:0005737;GO:0005794;GO:0005829;GO:0005829;GO:0005856;GO:0005886;GO:0005938;GO:…	K02098	-	NOG69783	K	spire type actin nucleation factor 1 [Source:MGISymbol;Acc:MGI:1915416]	68166	A0A286YDN9_x000D_	UP
ENSMUSG00000003309	303.579	525.582	81.5751	0.155209	-2.68772	1.51e-49	5.3e-48	9	21294275	21312337	-	3140	Ap1m2	GO:0006886;GO:0015031;GO:0016020;GO:0016192;GO:0030131;GO:0005794;GO:0006886;GO:0006886;GO:0006886;GO:0015031;GO:0016020;GO:0016192;GO:0016192;GO:0030131;GO:0030131;GO:0030131;GO:0030665;GO:0031410;GO:0043231;GO:0005794;GO:0006886;GO:0006886;GO:0006886;GO:0015031;GO:0016020;GO:0016192;GO:0016192;GO:0030131;GO:0030131;GO:0030131;GO:0030665;GO:0031410;GO:0006886;GO:0006886;GO:0015031;GO:0016020;GO:…	K12393	-	NOG315786	-	"adaptor protein complex AP-1, mu 2 subunit[Source:MGI Symbol;Acc:MGI:1336974]"	11768	Q9WVP1;A0A0R4IZX6_x000D_	DOWN
ENSMUSG00000044786	1487.81	646.115	2329.51	3.60541	1.85017	1.66e-49	5.81e-48	7	28376784	28380253	-	3470	Zfp36	GO:0000122;GO:0000122;GO:0000165;GO:0000165;GO:0000288;GO:0000289;GO:0000932;GO:0000932;GO:0003677;GO:0003729;GO:0003729;GO:0003730;GO:0005515;GO:0005515;GO:0005634;GO:0005634;GO:0005737;GO:0005737;GO:0005829;GO:0006357;GO:0006402;GO:0006402;GO:0007275;GO:0009611;GO:0009611;GO:0010494;GO:0010494;GO:0010837;GO:0010837;GO:0019899;GO:0019901;GO:0019957;GO:0030014;GO:0031072;GO:0031086;GO:0031086;GO:…	K15308	-	COG5063	R	zinc finger protein 36 [Source:MGISymbol;Acc:MGI:99180]	22695	P22893;Q3U3D2_x000D_	UP
ENSMUSG00000020185	343.021	120.223	565.819	4.70641	2.23463	1.73e-49	6.04e-48	10	110745439	110787384	+	9009	E2f7	GO:0000122;GO:0000122;GO:0000122;GO:0000122;GO:0000122;GO:0000977;GO:0000978;GO:0000981;GO:0000987;GO:0000987;GO:0001227;GO:0001890;GO:0002040;GO:0002040;GO:0002040;GO:0003677;GO:0003677;GO:0003700;GO:0003700;GO:0003700;GO:0003700;GO:0003700;GO:0003700;GO:0003714;GO:0005515;GO:0005634;GO:0005634;GO:0005634;GO:0005667;GO:0005667;GO:0006355;GO:0006355;GO:0006355;GO:0006974;GO:0007049;GO:0008134;GO:…	K09391	-	NOG320276	-	E2F transcription factor 7 [Source:MGISymbol;Acc:MGI:1289147]	52679	Q6S7F2_x000D_	UP
ENSMUSG00000042155	889.298	1451.76	326.832	0.225127	-2.15119	2.6e-49	9.09e-48	2	69821944	69836651	+	4925	Klhl23	GO:0005515;	K10460	-	NOG319663	-	kelch-like 23 [Source:MGI Symbol;Acc:MGI:2683536]"	277396	Q6GQU2_x000D_	DOWN
ENSMUSG00000035686	368.914	712.521	25.307	0.0355176	-4.81532	3.64e-49	1.27e-47	7	97412938	97417730	-	2189	Thrsp	GO:0005515;GO:0005515;GO:0005634;GO:0005654;GO:0005654;GO:0005737;GO:0005829;GO:0005829;GO:0006629;GO:0009617;GO:0010866;GO:0042802;GO:0042802;GO:0042802;GO:0042803;GO:0046890;GO:0046890;GO:0046890;	-	-	NOG43344	S	thyroid hormone responsive [Source:MGISymbol;Acc:MGI:109126]	21835	Q62264;Q543J4;Q8BPB6_x000D_	DOWN
ENSMUSG00000047085	152.609	284.613	20.605	0.0723967	-3.78793	3.97e-49	1.38e-47	7	44429018	44463351	+	2929	Lrrc4b	GO:0005515;GO:0005102;GO:0005515;GO:0005515;GO:0005886;GO:0016020;GO:0016021;GO:0030054;GO:0042734;GO:0042995;GO:0044300;GO:0045202;GO:0051965;GO:0098978;GO:0098978;GO:0099061;GO:0099061;GO:0099151;GO:0099151;GO:0099560;GO:0099560;GO:1905606;GO:1905606;GO:0005515;	K16360	-	COG4886	S	leucine rich repeat containing 4B [Source:MGISymbol;Acc:MGI:3027390]	272381	P0C192_x000D_	DOWN
ENSMUSG00000053846	6825.89	209.416	13442.4	64.1897	6.00427	3.99e-49	1.39e-47	18	74939322	74961263	-	4715	Lipg	GO:0004465;GO:0004465;GO:0004620;GO:0004620;GO:0004806;GO:0005515;GO:0005576;GO:0005615;GO:0005615;GO:0005615;GO:0005615;GO:0005769;GO:0005769;GO:0005794;GO:0005794;GO:0006629;GO:0006629;GO:0006629;GO:0007584;GO:0008201;GO:0008283;GO:0008283;GO:0008970;GO:0008970;GO:0009986;GO:0009986;GO:0010983;GO:0010983;GO:0016042;GO:0016042;GO:0016298;GO:0016787;GO:0032376;GO:0032376;GO:0034375;GO:0034375;GO:…	K22284	EC:3.1.1.3	NOG40923	-	"lipase, endothelial [Source:MGISymbol;Acc:MGI:1341803]"	16891	Q9WVG5;Q3U5K0;Q3UDI6;C0LQ91;Q3U713;Q3U807_x000D_	UP
ENSMUSG00000038777	404.106	679.819	128.393	0.188863	-2.40459	5.1e-49	1.77e-47	3	95160457	95174024	+	5935	Sema6c	GO:0030215;GO:0030215;GO:0005515;GO:0007411;GO:0016020;GO:0016021;GO:0030215;GO:0030215;GO:0030215;GO:0001755;GO:0005515;GO:0005615;GO:0005737;GO:0005886;GO:0005887;GO:0007275;GO:0007399;GO:0007411;GO:0007411;GO:0009986;GO:0016020;GO:0016021;GO:0030154;GO:0030215;GO:0030215;GO:0030215;GO:0030215;GO:0030335;GO:0030517;GO:0045499;GO:0048843;GO:0050919;GO:0071526;GO:0005515;GO:0016020;GO:0016021;GO:…	K06842	-	NOG293968	-	"sema domain, transmembrane domain (TM), andcytoplasmic domain, (semaphorin) 6C [Source:MGISymbol;Acc:MGI:1338032]"	20360	Q9WTM3_x000D_	DOWN
ENSMUSG00000032051	846.94	350.269	1343.61	3.83595	1.93958	5.64e-49	1.95e-47	9	51943306	51963556	-	3104	Fdx1	GO:0005506;GO:0005739;GO:0005739;GO:0005739;GO:0005759;GO:0005759;GO:0006629;GO:0006694;GO:0008202;GO:0008203;GO:0008203;GO:0008203;GO:0008386;GO:0009055;GO:0009055;GO:0009055;GO:0009055;GO:0009055;GO:0015039;GO:0019899;GO:0022900;GO:0030061;GO:0042446;GO:0042446;GO:0042446;GO:0046872;GO:0050790;GO:0051353;GO:0051536;GO:0051536;GO:0051536;GO:0051537;GO:0051537;GO:0051537;GO:0051537;GO:0051537;GO:…	K22070	-	COG0633	C	ferredoxin 1 [Source:MGI Symbol;Acc:MGI:103224]"	14148	P46656;Q545P3_x000D_	UP
ENSMUSG00000028145	435.124	110.453	759.795	6.87888	2.78217	8.31e-49	2.87e-47	3	94310089	94332540	+	4025	Them4	GO:0005737;GO:0005739;GO:0005739;GO:0005739;GO:0005743;GO:0005758;GO:0005829;GO:0005829;GO:0005829;GO:0005886;GO:0006629;GO:0006631;GO:0006631;GO:0006631;GO:0006915;GO:0016020;GO:0016032;GO:0016290;GO:0016290;GO:0016290;GO:0016787;GO:0032587;GO:0042995;GO:0043491;GO:0043491;GO:0043491;GO:0102991;GO:1902108;GO:1902108;GO:1902108;	K16339	EC:3.1.2.2	NOG261044	-	thioesterase superfamily member 4 [Source:MGISymbol;Acc:MGI:1923028]	75778	Q3UUI3_x000D_	UP
ENSMUSG00000016918	3232.28	1449.75	5014.81	3.45909	1.79039	8.42e-49	2.9e-47	1	12692277	12861192	+	11294	Sulf1	GO:0001502;GO:0001822;GO:0001937;GO:0001937;GO:0001937;GO:0002063;GO:0003094;GO:0003824;GO:0003824;GO:0004065;GO:0004065;GO:0004065;GO:0005509;GO:0005509;GO:0005539;GO:0005615;GO:0005615;GO:0005615;GO:0005783;GO:0005783;GO:0005783;GO:0005783;GO:0005783;GO:0005783;GO:0005794;GO:0005794;GO:0005794;GO:0005794;GO:0005795;GO:0005886;GO:0005886;GO:0006790;GO:0006915;GO:0007155;GO:0008449;GO:0008449;GO:…	K14607	EC:3.1.6.-	COG3119	P	sulfatase 1 [Source:MGI Symbol;Acc:MGI:2138563]"	240725	Q8K007_x000D_	UP
ENSMUSG00000040314	249.206	1.61223	496.799	308.145	8.26746	9.16e-49	3.15e-47	14	56099881	56102574	-	1033	Ctsg	GO:0004252;GO:0004252;GO:0004252;GO:0004252;GO:0005515;GO:0005737;GO:0005882;GO:0005886;GO:0005886;GO:0006468;GO:0006468;GO:0006508;GO:0006508;GO:0006508;GO:0006508;GO:0006508;GO:0008201;GO:0008201;GO:0008233;GO:0008233;GO:0008233;GO:0008236;GO:0008236;GO:0008236;GO:0010494;GO:0010494;GO:0016020;GO:0016787;GO:0019731;GO:0019731;GO:0030141;GO:0030141;GO:0032496;GO:0050778;GO:0050829;GO:0050829;GO:…	K01319	EC:3.4.21.20	COG5640	O	cathepsin G [Source:MGI Symbol;Acc:MGI:88563]"	13035	P28293;Q059V7_x000D_	UP
ENSMUSG00000006356	3569.91	1619.01	5520.81	3.41	1.76977	1.02e-48	3.51e-47	12	113140236	113145506	+	2099	Crip2	GO:0005515;GO:0005938;GO:0008284;GO:0030097;GO:0046872;GO:0046872;GO:0046872;	-	-	NOG246818	-	cysteine rich protein 2 [Source:MGISymbol;Acc:MGI:1915587]	68337	Q9DCT8;Q4FJU3_x000D_	UP
ENSMUSG00000003752	414.427	151.537	677.316	4.46963	2.16016	1.36e-48	4.66e-47	7	27207172	27228661	-	5285	Itpkc	GO:0000166;GO:0005515;GO:0005516;GO:0005524;GO:0005634;GO:0005737;GO:0008440;GO:0008440;GO:0016301;GO:0016301;GO:0016301;GO:0016301;GO:0016301;GO:0016310;GO:0016607;GO:0016607;GO:0016740;GO:0032958;GO:0032958;	K00911	EC:2.7.1.127	NOG275147	-	"inositol 1,4,5-trisphosphate 3-kinase C [Source:MGISymbol;Acc:MGI:2442554]"	233011	Q7TS72_x000D_	UP
ENSMUSG00000021319	9918.34	2466.57	17370.1	7.04221	2.81603	1.5e-48	5.14e-47	13	19623104	19632994	+	4179	Sfrp4	GO:0005515;GO:0005576;GO:0007275;GO:0016055;GO:0002092;GO:0002092;GO:0005515;GO:0005576;GO:0005615;GO:0005615;GO:0005615;GO:0005634;GO:0005634;GO:0005737;GO:0005737;GO:0005737;GO:0007275;GO:0008285;GO:0008285;GO:0009986;GO:0009986;GO:0010628;GO:0010628;GO:0016055;GO:0017147;GO:0017147;GO:0017147;GO:0030154;GO:0030510;GO:0043065;GO:0043065;GO:0043433;GO:0043433;GO:0045606;GO:0045606;GO:0046329;GO:…	K02185	-	NOG304384	-	secreted frizzled-related protein 4 [Source:MGISymbol;Acc:MGI:892010]	20379	Q9Z1N6_x000D_	UP
ENSMUSG00000020048	6774.03	3118.99	10429.1	3.34374	1.74146	1.78e-48	6.06e-47	10	86690209	86705509	-	4032	Hsp90b1	GO:0000166;GO:0001666;GO:0001666;GO:0003723;GO:0003723;GO:0005515;GO:0005515;GO:0005524;GO:0005524;GO:0005524;GO:0005576;GO:0005783;GO:0005783;GO:0005783;GO:0005783;GO:0005788;GO:0005788;GO:0005788;GO:0005789;GO:0005789;GO:0005790;GO:0005829;GO:0005829;GO:0005886;GO:0006457;GO:0006457;GO:0006457;GO:0016529;GO:0019903;GO:0019903;GO:0030433;GO:0030433;GO:0030433;GO:0030433;GO:0030496;GO:0030496;GO:…	K09487	-	COG0326	O	"heat shock protein 90, beta (Grp94), member 1[Source:MGI Symbol;Acc:MGI:98817]"	22027	P08113;Q3UAD6_x000D_	UP
ENSMUSG00000028041	3248.35	1466.9	5029.81	3.42888	1.77774	1.94e-48	6.62e-47	3	89338542	89349996	-	6145	Adam15	GO:0001525;GO:0001669;GO:0001953;GO:0002418;GO:0004222;GO:0005178;GO:0005515;GO:0005615;GO:0005912;GO:0005929;GO:0006508;GO:0006508;GO:0007155;GO:0007229;GO:0008233;GO:0008237;GO:0008237;GO:0008237;GO:0009986;GO:0012505;GO:0016020;GO:0016021;GO:0016787;GO:0017124;GO:0017124;GO:0030054;GO:0030308;GO:0030336;GO:0030574;GO:0031410;GO:0031514;GO:0042995;GO:0045087;GO:0046872;GO:0060317;GO:0070062;GO:…	K06836	EC:3.4.24.-	NOG294463	-	a disintegrin and metallopeptidase domain 15(metargidin) [Source:MGI Symbol;Acc:MGI:1333882]	11490	O88839_x000D_	UP
ENSMUSG00000034959	180.276	49.3151	311.236	6.31117	2.65791	2.14e-48	7.29e-47	14	75016027	75052532	+	4799	Rubcnl	GO:0000421;GO:0010314;GO:0032266;GO:0061909;GO:0061910;GO:0070273;GO:0097352;	-	-	-	-	RUN and cysteine rich domain containing beclin 1interacting protein like [Source:MGISymbol;Acc:MGI:2685590]	271221	F8WGX2_x000D_	UP
ENSMUSG00000020184	2294.67	1028.09	3561.24	3.46392	1.79241	2.55e-48	8.64e-47	10	117688875	117710758	-	5083	Mdm2	GO:0000122;GO:0000122;GO:0000122;GO:0000122;GO:0001568;GO:0001974;GO:0002027;GO:0002039;GO:0002039;GO:0002039;GO:0002039;GO:0003170;GO:0003181;GO:0003203;GO:0003281;GO:0003283;GO:0004842;GO:0004842;GO:0004842;GO:0005515;GO:0005515;GO:0005515;GO:0005515;GO:0005515;GO:0005634;GO:0005634;GO:0005634;GO:0005634;GO:0005634;GO:0005634;GO:0005654;GO:0005654;GO:0005654;GO:0005730;GO:0005730;GO:0005730;GO:…	K06643	EC:2.3.2.27	NOG46328	S	transformed mouse 3T3 cell double minute 2[Source:MGI Symbol;Acc:MGI:96952]	17246	P23804_x000D_	UP
ENSMUSG00000020656	200.269	52.1735	348.365	6.67705	2.73921	2.58e-48	8.74e-47	12	24572283	24617391	+	5539	Grhl1	GO:0000978;GO:0000978;GO:0001228;GO:0001228;GO:0001228;GO:0002934;GO:0003677;GO:0003700;GO:0003700;GO:0003700;GO:0005634;GO:0005634;GO:0005634;GO:0005634;GO:0005654;GO:0005654;GO:0005829;GO:0005829;GO:0006355;GO:0006357;GO:0006357;GO:0006357;GO:0007275;GO:0008544;GO:0031490;GO:0031490;GO:0031490;GO:0042803;GO:0042803;GO:0043231;GO:0043231;GO:0043565;GO:0043565;GO:0043565;GO:0043565;GO:0044212;GO:…	K09275	-	NOG241458	-	grainyhead like transcription factor 1 [Source:MGISymbol;Acc:MGI:2182540]	195733	Q921D9_x000D_	UP
ENSMUSG00000019301	147.105	21.574	272.637	12.6373	3.65962	2.59e-48	8.76e-47	11	101078411	101080527	+	1339	Hsd17b1	GO:0004303;GO:0004303;GO:0004303;GO:0004303;GO:0004303;GO:0005496;GO:0005737;GO:0005737;GO:0005737;GO:0005737;GO:0005737;GO:0005829;GO:0005829;GO:0005829;GO:0006629;GO:0006694;GO:0006703;GO:0006703;GO:0006703;GO:0006703;GO:0006703;GO:0016491;GO:0016491;GO:0016491;GO:0047035;GO:0047035;GO:0055114;GO:0055114;GO:0055114;GO:0060348;GO:0061370;GO:0061370;GO:0070401;GO:0071248;GO:1903924;	K00044	EC:1.1.1.62	COG1028	IQ	hydroxysteroid (17-beta) dehydrogenase 1[Source:MGI Symbol;Acc:MGI:105077]	15485	P51656;Q790P4_x000D_	UP
ENSMUSG00000019102	119.232	1.59743	236.866	148.279	7.21217	2.77e-48	9.37e-47	11	61207537	61218421	+	1942	Aldh3a1	GO:0001666;GO:0004028;GO:0004028;GO:0004029;GO:0004029;GO:0004030;GO:0005737;GO:0005737;GO:0005783;GO:0005829;GO:0005829;GO:0005886;GO:0006081;GO:0006081;GO:0006081;GO:0006081;GO:0008106;GO:0008106;GO:0008284;GO:0014070;GO:0016021;GO:0016491;GO:0016491;GO:0016491;GO:0016620;GO:0016620;GO:0016620;GO:0018479;GO:0042493;GO:0051384;GO:0051591;GO:0055114;GO:0055114;GO:0055114;GO:0055114;GO:0001666;GO:…	K00129	EC:1.2.1.5	COG1012	C	"aldehyde dehydrogenase family 3, subfamily A1[Source:MGI Symbol;Acc:MGI:1353451]"	11670	P47739;Q3UNF5_x000D_	UP
ENSMUSG00000034226	93.7903	11.7989	175.782	14.8981	3.89706	3.73e-48	1.26e-46	2	119269201	119271272	-	1703	Rhov	GO:0000166;GO:0003924;GO:0003924;GO:0003924;GO:0005525;GO:0005525;GO:0005525;GO:0005525;GO:0005737;GO:0005768;GO:0005856;GO:0005886;GO:0005886;GO:0005938;GO:0006897;GO:0007015;GO:0007163;GO:0007165;GO:0007264;GO:0007264;GO:0007266;GO:0008360;GO:0010008;GO:0016020;GO:0016477;GO:0019901;GO:0030031;GO:0030036;GO:0030865;GO:0031410;GO:0032488;GO:0032956;GO:0042995;GO:0043231;GO:0046872;	K07866	-	COG1100	R	ras homolog family member V [Source:MGISymbol;Acc:MGI:2444227]	228543	Q8VDU1_x000D_	UP
ENSMUSG00000037578	226.805	9.54313	444.067	46.5326	5.54017	3.89e-48	1.31e-46	19	44147637	44192442	-	3530	Pkd2l1	GO:0001581;GO:0005227;GO:0005227;GO:0005261;GO:0005261;GO:0005261;GO:0005261;GO:0005262;GO:0005262;GO:0005262;GO:0005262;GO:0005272;GO:0005272;GO:0005272;GO:0005509;GO:0005509;GO:0005509;GO:0005509;GO:0005509;GO:0005509;GO:0005515;GO:0005515;GO:0005515;GO:0005783;GO:0005886;GO:0005886;GO:0005886;GO:0005887;GO:0005929;GO:0006811;GO:0006812;GO:0006816;GO:0007224;GO:0008092;GO:0008092;GO:0008324;GO:…	K04990	-	NOG325704	-	polycystic kidney disease 2-like 1 [Source:MGISymbol;Acc:MGI:1352448]	329064	A2A259_x000D_	UP
ENSMUSG00000031016	1591.37	637.235	2545.5	3.9946	1.99805	4.56e-48	1.53e-46	7	110122046	110143286	+	3419	Wee1	GO:0000166;GO:0000226;GO:0000278;GO:0000278;GO:0000287;GO:0000287;GO:0004672;GO:0004672;GO:0004672;GO:0004672;GO:0004713;GO:0004713;GO:0004715;GO:0004715;GO:0004715;GO:0005515;GO:0005524;GO:0005524;GO:0005524;GO:0005634;GO:0005634;GO:0005634;GO:0005634;GO:0005654;GO:0005730;GO:0005730;GO:0005737;GO:0006468;GO:0006468;GO:0006468;GO:0007049;GO:0007093;GO:0016301;GO:0016310;GO:0016740;GO:0018108;GO:…	K06632	EC:2.7.11.1	COG0515	T	WEE 1 homolog 1 (S. pombe) [Source:MGISymbol;Acc:MGI:103075]	22390	P47810_x000D_	UP
ENSMUSG00000021763	233	403.267	62.7332	0.155563	-2.68443	4.59e-48	1.54e-46	13	113293159	113379711	+	8586	BC067074	GO:0003674;GO:0016020;GO:0016021;GO:0003674;GO:0016020;GO:0016021;GO:0003674;	-	-	-	-	cDNA sequence BC067074 [Source:MGISymbol;Acc:MGI:3040697]	408066	-_x000D_	DOWN
ENSMUSG00000020105	585.557	939.282	231.832	0.246819	-2.01848	4.92e-48	1.65e-46	10	125966168	126015359	+	8347	Lrig3	GO:0005515;GO:0005886;GO:0007275;GO:0016020;GO:0016021;GO:0030659;GO:0031410;GO:0032474;	-	-	COG4886	S	leucine-rich repeats and immunoglobulin-likedomains 3 [Source:MGI Symbol;Acc:MGI:2443955]	320398	Q6P1C6_x000D_	DOWN
ENSMUSG00000002014	2672.42	1209.74	4135.11	3.41819	1.77323	5e-48	1.67e-46	X	73787028	73790830	+	3096	Ssr4	GO:0005783;GO:0005783;GO:0005784;GO:0016020;GO:0016021;GO:0016021;GO:0016021;GO:0003674;GO:0005783;GO:0005783;GO:0005783;GO:0005784;GO:0005789;GO:0008150;GO:0016020;GO:0016021;GO:0016021;GO:0016021;	K04571	-	NOG249692	-	"signal sequence receptor, delta [Source:MGISymbol;Acc:MGI:1099464]"	20832	Q62186;Q3TVJ8_x000D_	UP
ENSMUSG00000031824	1124.23	483.05	1765.41	3.6547	1.86975	5.33e-48	1.78e-46	8	120114152	120165306	+	6626	6430548M08Rik	GO:0003674;GO:0005575;GO:0008150;GO:0003674;GO:0005575;GO:0008150;	-	-	NOG67656	-	RIKEN cDNA 6430548M08 gene [Source:MGISymbol;Acc:MGI:2443793]	234797	Q8R0A7_x000D_	UP
ENSMUSG00000079685	429.979	162.362	697.595	4.29654	2.10317	5.73e-48	1.91e-46	10	7440362	7473638	-	6726	Ulbp1	GO:0002839;GO:0005615;GO:0005829;GO:0005886;GO:0005887;GO:0009897;GO:0009897;GO:0016020;GO:0016021;GO:0030101;GO:0032729;GO:0032816;GO:0042267;GO:0042271;GO:0043032;GO:0045429;GO:0046658;GO:0046703;GO:0002839;GO:0005615;GO:0005829;GO:0005886;GO:0005887;GO:0009897;GO:0009897;GO:0016020;GO:0016021;GO:0030101;GO:0032729;GO:0032816;GO:0042267;GO:0042271;GO:0043032;GO:0045429;GO:0046658;GO:0046703;GO:…	K07986	-	-	-	UL16 binding protein 1 [Source:MGISymbol;Acc:MGI:1925027]	77777	Q8HWA3_x000D_	UP
ENSMUSG00000048677	941.878	399.196	1484.56	3.71887	1.89486	6.77e-48	2.25e-46	7	145186524	145284011	-	5256	Tpcn2	GO:0005216;GO:0005245;GO:0005623;GO:0005765;GO:0006811;GO:0016020;GO:0016020;GO:0016021;GO:0034220;GO:0051209;GO:0055085;GO:0070588;GO:0072345;GO:0005216;GO:0005245;GO:0005623;GO:0005765;GO:0006811;GO:0016020;GO:0016020;GO:0016021;GO:0034220;GO:0051209;GO:0055085;GO:0070588;GO:0072345;GO:0005216;GO:0005216;GO:0005244;GO:0005245;GO:0005245;GO:0005245;GO:0005262;GO:0005623;GO:0005764;GO:0005764;GO:…	K14077	-	NOG299468	-	two pore segment channel 2 [Source:MGISymbol;Acc:MGI:2385297]	233979	Q8BWC0_x000D_	UP
ENSMUSG00000034285	688.49	1129.72	247.261	0.218869	-2.19186	8.91e-48	2.96e-46	11	4873951	4894200	+	2649	Nipsnap1	GO:0005515;GO:0005739;GO:0005739;GO:0005739;GO:0005743;GO:0016020;GO:0019233;GO:0019233;GO:0042165;GO:0097060;	-	-	NOG09022	U	nipsnap homolog 1 [Source:MGISymbol;Acc:MGI:1278344]	18082	O55125;Q5SVF7_x000D_	DOWN
ENSMUSG00000024171	4653.73	0.295574	9307.16	31488.5	14.9425	8.98e-48	2.97e-46	17	25308646	25311876	+	1218	Prss28	GO:0004252;GO:0004252;GO:0006508;GO:0006508;GO:0006508;GO:0008233;GO:0008236;GO:0016787;GO:0004252;GO:0004252;GO:0006508;GO:0006508;GO:0006508;GO:0008233;GO:0008236;GO:0016787;	-	-	COG5640	O	"protease, serine 28 [Source:MGISymbol;Acc:MGI:2149951]"	114661	Q924N9;A0A0R4IZZ8_x000D_	UP
ENSMUSG00000035107	1986.75	889.954	3083.54	3.46484	1.79279	9.2e-48	3.04e-46	16	58408443	58469727	+	8401	Dcbld2	GO:0005887;GO:0005887;GO:0005887;GO:0009986;GO:0009986;GO:0009986;GO:0016020;GO:0016021;GO:0030308;GO:0030308;GO:0030308;GO:0042060;GO:0042060;GO:0042060;	-	-	NOG145304	S	"discoidin, CUB and LCCL domain containing 2[Source:MGI Symbol;Acc:MGI:1920629]"	73379	Q91ZV3_x000D_	UP
ENSMUSG00000014782	451.816	8.79824	894.834	101.706	6.66826	2.34e-47	7.7e-46	8	105373274	105382862	+	5478	Plekhg4	GO:0003674;GO:0005575;GO:0003674;GO:0005085;GO:0005085;GO:0005575;GO:0003674;GO:0005575;GO:0003674;GO:0005085;GO:0005085;GO:0005575;GO:0003674;GO:0005085;GO:0005085;GO:0005575;GO:0090630;	-	-	-	-	"pleckstrin homology domain containing, family G(with RhoGef domain) member 4 [Source:MGISymbol;Acc:MGI:2142544]"	102075	F8VPS6_x000D_	UP
ENSMUSG00000022822	6160.9	2786.55	9535.26	3.42189	1.77479	2.82e-47	9.26e-46	16	20331303	20426394	-	10681	Abcc5	GO:0000166;GO:0005524;GO:0005524;GO:0005524;GO:0005886;GO:0005886;GO:0008514;GO:0008514;GO:0015562;GO:0015562;GO:0015711;GO:0015711;GO:0016020;GO:0016020;GO:0016020;GO:0016020;GO:0016021;GO:0016021;GO:0016021;GO:0016323;GO:0016323;GO:0016887;GO:0016887;GO:0042626;GO:0042626;GO:0042626;GO:0042908;GO:0042908;GO:0042910;GO:0042910;GO:0048471;GO:0055085;GO:0055085;GO:0055085;GO:0140115;GO:0140115;GO:…	K05668	-	COG1132	V	"ATP-binding cassette, sub-family C (CFTR/MRP),member 5 [Source:MGI Symbol;Acc:MGI:1351644]"	27416	Q9R1X5_x000D_	UP
ENSMUSG00000042626	7955.81	3704.18	12207.4	3.29559	1.72054	2.87e-47	9.42e-46	3	89418443	89430027	+	5645	Shc1	GO:0000165;GO:0000165;GO:0000187;GO:0000187;GO:0000187;GO:0001525;GO:0001525;GO:0001525;GO:0001525;GO:0001784;GO:0005154;GO:0005158;GO:0005159;GO:0005168;GO:0005515;GO:0005515;GO:0005515;GO:0005515;GO:0005634;GO:0005737;GO:0005737;GO:0005739;GO:0005759;GO:0005829;GO:0005886;GO:0005886;GO:0005886;GO:0006940;GO:0007165;GO:0007165;GO:0007169;GO:0007173;GO:0007173;GO:0007507;GO:0007568;GO:0008284;GO:…	K06279	-	NOG315087	-	src homology 2 domain-containing transformingprotein C1 [Source:MGI Symbol;Acc:MGI:98296]	20416	P98083_x000D_	UP
ENSMUSG00000039958	380.728	622.483	138.974	0.223258	-2.16322	2.96e-47	9.7e-46	6	149139849	149151171	+	2496	Etfbkmt	GO:0005737;GO:0005737;GO:0005739;GO:0005759;GO:0005759;GO:0008168;GO:0016279;GO:0016279;GO:0016740;GO:0018022;GO:0018023;GO:0018023;GO:0031072;GO:0032259;GO:0032991;GO:1904733;GO:1904733;GO:1904736;GO:1904736;GO:0005737;GO:0005737;GO:0005737;GO:0005739;GO:0005759;GO:0005759;GO:0005759;GO:0008168;GO:0016279;GO:0016279;GO:0016279;GO:0016740;GO:0018022;GO:0018022;GO:0018023;GO:0018023;GO:0018023;GO:…	K22843	EC:2.1.1.-	COG3897	R	electron transfer flavoprotein beta subunit lysinemethyltransferase [Source:MGI Symbol;Acc:MGI:2443575]	320204	Q80ZM3_x000D_	DOWN
ENSMUSG00000063903	276.286	20.0486	532.524	26.5617	4.73128	3.38e-47	1.1e-45	7	44225360	44229618	+	1077	Klk1	GO:0003073;GO:0004175;GO:0004252;GO:0004252;GO:0004252;GO:0005615;GO:0006508;GO:0006508;GO:0006508;GO:0008233;GO:0008236;GO:0016787;GO:0016811;GO:0030141;GO:0031638;GO:0032991;GO:0004252;GO:0004252;GO:0006508;GO:0006508;	K01325	EC:3.4.21.35	COG5640	O	kallikrein 1 [Source:MGI Symbol;Acc:MGI:102850]"	16612	P15947;A0A0B6VSQ6_x000D_	UP
ENSMUSG00000053617	7669.14	3578.52	11759.8	3.28621	1.71643	4.71e-47	1.54e-45	19	47260174	47464401	-	11593	Sh3pxd2a	GO:0001701;GO:0002020;GO:0002102;GO:0002102;GO:0002102;GO:0005515;GO:0005515;GO:0005546;GO:0005737;GO:0006801;GO:0006801;GO:0006801;GO:0010314;GO:0016176;GO:0030054;GO:0032266;GO:0035091;GO:0035091;GO:0035091;GO:0035091;GO:0042995;GO:0043085;GO:0043325;GO:0070273;GO:0072593;GO:0072675;GO:0072675;GO:0005515;GO:0001701;GO:0002020;GO:0002102;GO:0002102;GO:0005515;GO:0005515;GO:0005546;GO:0005737;GO:…	-	-	NOG148927	S	SH3 and PX domains 2A [Source:MGISymbol;Acc:MGI:1298393]	14218	O89032_x000D_	UP
ENSMUSG00000028392	450.273	788.641	111.906	0.141897	-2.81708	5.03e-47	1.64e-45	4	62480053	62497298	+	2352	Bspry	GO:0005499;GO:0005515;GO:0005737;GO:0006811;GO:0006816;GO:0008270;GO:0008270;GO:0016020;GO:0031252;GO:0046872;GO:0048471;GO:1990830;GO:0005499;GO:0005515;GO:0005737;GO:0006811;GO:0006816;GO:0008270;GO:0008270;GO:0016020;GO:0031252;GO:0046872;GO:0048471;GO:1990830;GO:0008270;	-	-	NOG264516	-	B-box and SPRY domain containing [Source:MGISymbol;Acc:MGI:2177191]	192120	Q80YW5;B2RT02_x000D_	DOWN
ENSMUSG00000032382	4449.05	2064.22	6833.89	3.31063	1.72711	5.44e-47	1.77e-45	9	66088133	66126587	-	4339	Snx1	GO:0005154;GO:0005158;GO:0005737;GO:0005764;GO:0005768;GO:0005769;GO:0005829;GO:0006886;GO:0006886;GO:0006886;GO:0010008;GO:0016020;GO:0016020;GO:0016197;GO:0030904;GO:0030904;GO:0030904;GO:0030905;GO:0031623;GO:0031901;GO:0031982;GO:0032991;GO:0034498;GO:0035091;GO:0035091;GO:0035091;GO:0042147;GO:0042147;GO:0042147;GO:0042802;GO:0042803;GO:0043231;GO:0045732;GO:0046982;GO:0072673;GO:1990459;GO:…	K17917	-	-	-	sorting nexin 1 [Source:MGISymbol;Acc:MGI:1928395]	56440	Q9WV80;Q6NZD2_x000D_	UP
ENSMUSG00000031342	557.686	894.146	221.225	0.247415	-2.015	6.37e-47	2.07e-45	X	166238911	166388988	+	5600	Gpm6b	GO:0001503;GO:0005886;GO:0005886;GO:0015031;GO:0016020;GO:0016021;GO:0016021;GO:0016021;GO:0030501;GO:0030501;GO:0031175;GO:0032956;GO:0032956;GO:0045121;GO:0045121;GO:0051612;GO:0051612;GO:0051893;GO:0051893;GO:0085029;GO:0085029;GO:2000009;GO:0001503;GO:0005886;GO:0005886;GO:0015031;GO:0016020;GO:0016021;GO:0016021;GO:0016021;GO:0030501;GO:0030501;GO:0031175;GO:0032956;GO:0032956;GO:0045121;GO:…	-	-	NOG300631	-	glycoprotein m6b [Source:MGISymbol;Acc:MGI:107672]	14758	P35803;A2AEG6_x000D_	DOWN
ENSMUSG00000040435	992.222	428.651	1555.79	3.62951	1.85977	6.47e-47	2.1e-45	7	45522916	45526268	-	2937	Ppp1r15a	GO:0000164;GO:0000164;GO:0005737;GO:0005737;GO:0005739;GO:0005739;GO:0005741;GO:0005783;GO:0005783;GO:0005783;GO:0005789;GO:0005794;GO:0006417;GO:0006915;GO:0008157;GO:0010628;GO:0016020;GO:0016020;GO:0019888;GO:0019888;GO:0019901;GO:0019903;GO:0030968;GO:0032515;GO:0032516;GO:0032516;GO:0033138;GO:0034976;GO:0034976;GO:0034976;GO:0035308;GO:0036496;GO:0045943;GO:0060734;GO:0070262;GO:0070972;GO:…	K14019	-	NOG75356	S	"protein phosphatase 1, regulatory subunit 15A[Source:MGI Symbol;Acc:MGI:1927072]"	17872	P17564;B2RRL7_x000D_	UP
ENSMUSG00000031451	4227.59	7013.02	1442.16	0.20564	-2.28181	8.36e-47	2.7e-45	8	13465374	13494490	-	2548	Gas6	GO:0001764;GO:0001786;GO:0001786;GO:0001786;GO:0001934;GO:0001934;GO:0001934;GO:0001934;GO:0001961;GO:0001961;GO:0001961;GO:0003104;GO:0003104;GO:0003104;GO:0005102;GO:0005102;GO:0005102;GO:0005509;GO:0005509;GO:0005576;GO:0005576;GO:0005576;GO:0005615;GO:0005615;GO:0005615;GO:0005615;GO:0005623;GO:0005737;GO:0005737;GO:0005737;GO:0006468;GO:0006468;GO:0006468;GO:0006909;GO:0006909;GO:0006909;GO:…	K05464	-	NOG149502	S	growth arrest specific 6 [Source:MGISymbol;Acc:MGI:95660]	14456	Q61592_x000D_	DOWN
ENSMUSG00000052331	928.041	399.169	1456.91	3.64986	1.86784	8.42e-47	2.72e-45	1	54645340	54926387	-	14175	Ankrd44	GO:0003674;GO:0005515;GO:0005575;GO:0008150;GO:0005515;GO:0005515;GO:0005515;GO:0005515;	K15503	-	COG0666	R	ankyrin repeat domain 44 [Source:MGISymbol;Acc:MGI:3045243]	329154	B2RXR6_x000D_	UP
ENSMUSG00000024041	197.672	0.862265	394.481	457.494	8.83761	9.29e-47	3e-45	17	31677807	31681733	+	2076	Cryaa	GO:0001666;GO:0001934;GO:0002088;GO:0002089;GO:0005198;GO:0005212;GO:0005212;GO:0005212;GO:0005212;GO:0005515;GO:0005634;GO:0005634;GO:0005654;GO:0005737;GO:0005737;GO:0005829;GO:0006457;GO:0006915;GO:0007005;GO:0007015;GO:0007017;GO:0007021;GO:0010629;GO:0030307;GO:0032991;GO:0042542;GO:0042802;GO:0043010;GO:0043066;GO:0043154;GO:0046872;GO:0048596;GO:0051082;GO:0060561;GO:0070141;GO:0070309;GO:…	K09541	-	NOG278874	-	"crystallin, alpha A [Source:MGISymbol;Acc:MGI:88515]"	12954	P24622;Q546L9_x000D_	UP
ENSMUSG00000053702	185.21	53.6087	316.81	5.90969	2.56308	1.03e-46	3.32e-45	2	17343909	17731464	-	15235	Nebl	GO:0003779;GO:0005515;GO:0005737;GO:0030018;GO:0046872;GO:0048747;GO:0051015;GO:0071691;GO:0001725;GO:0005515;GO:0008092;GO:0030018;GO:0071691;GO:0003779;GO:0005737;GO:0030018;GO:0048747;GO:0051015;GO:0071691;	-	-	NOG249897	-	nebulette [Source:MGI Symbol;Acc:MGI:1921353]"	74103	Q9DC07_x000D_	UP
ENSMUSG00000030659	1005.09	432.282	1577.9	3.65016	1.86796	1.11e-46	3.57e-45	7	116504369	116540584	+	2331	Nucb2	GO:0001965;GO:0001965;GO:0003677;GO:0005085;GO:0005085;GO:0005164;GO:0005509;GO:0005509;GO:0005509;GO:0005509;GO:0005576;GO:0005615;GO:0005623;GO:0005634;GO:0005634;GO:0005635;GO:0005640;GO:0005737;GO:0005737;GO:0005783;GO:0005783;GO:0005793;GO:0005793;GO:0005793;GO:0005794;GO:0005797;GO:0006874;GO:0007264;GO:0007264;GO:0016020;GO:0032099;GO:0032099;GO:0032099;GO:0043204;GO:0043951;GO:0045599;GO:…	K20371	-	NOG262100	-	nucleobindin 2 [Source:MGI Symbol;Acc:MGI:1858179]"	53322	P81117;Q3TV28_x000D_	UP
ENSMUSG00000005667	673.274	276.58	1069.97	3.86857	1.9518	1.17e-46	3.76e-45	6	83305691	83325908	-	3487	Mthfd2	GO:0000287;GO:0000287;GO:0000287;GO:0003824;GO:0003824;GO:0003824;GO:0004477;GO:0004477;GO:0004487;GO:0004487;GO:0004487;GO:0004487;GO:0004488;GO:0004488;GO:0004488;GO:0004488;GO:0004488;GO:0004488;GO:0005739;GO:0005739;GO:0005739;GO:0006730;GO:0006730;GO:0008152;GO:0016491;GO:0016787;GO:0035999;GO:0042301;GO:0042301;GO:0042301;GO:0046653;GO:0046653;GO:0055114;GO:0055114;GO:0055114;GO:0004488;GO:…	K13403	-	COG0190	H	"methylenetetrahydrofolate dehydrogenase (NAD+dependent), methenyltetrahydrofolate cyclohydrolase[Source:MGI Symbol;Acc:MGI:1338850]"	17768	P18155_x000D_	UP
ENSMUSG00000032575	1847.33	643.966	3050.7	4.73735	2.24408	1.37e-46	4.38e-45	9	106838312	106891979	-	3524	Manf	GO:0005615;GO:0005783;GO:0048471;GO:0003674;GO:0005575;	K22556	-	-	-	mesencephalic astrocyte-derived neurotrophic factor[Source:MGI Symbol;Acc:MGI:1922090]	74840	Q3TMX5_x000D_	UP
ENSMUSG00000063727	1328.47	185.196	2471.75	13.3467	3.73841	1.65e-46	5.26e-45	15	54250619	54278484	-	2818	Tnfrsf11b	GO:0005515;GO:0005515;GO:0005576;GO:0005615;GO:0005615;GO:0005615;GO:0005615;GO:0006915;GO:0007165;GO:0007165;GO:0007584;GO:0010035;GO:0030198;GO:0031012;GO:0032026;GO:0042489;GO:0042489;GO:0042493;GO:0043627;GO:0045779;GO:0045779;GO:0046685;	K05148	-	NOG80702	S	"tumor necrosis factor receptor superfamily, member11b (osteoprotegerin) [Source:MGI Symbol;Acc:MGI:109587]"	18383	O08712;Q3UK97_x000D_	UP
ENSMUSG00000032033	99.9836	181.867	18.0998	0.0995222	-3.32884	1.8e-46	5.74e-45	9	31846044	31913462	-	1968	Barx2	GO:0000122;GO:0000977;GO:0000977;GO:0000977;GO:0001228;GO:0001228;GO:0001228;GO:0001502;GO:0001502;GO:0003677;GO:0003677;GO:0003677;GO:0003677;GO:0003677;GO:0003682;GO:0003700;GO:0005515;GO:0005634;GO:0005634;GO:0005654;GO:0005654;GO:0005667;GO:0005829;GO:0005829;GO:0006355;GO:0006355;GO:0006357;GO:0009888;GO:0014902;GO:0043565;GO:0043565;GO:0043565;GO:0045944;GO:0045944;GO:0048513;	K09361	-	NOG324720	-	BarH-like homeobox 2 [Source:MGISymbol;Acc:MGI:109617]	12023	O08686_x000D_	DOWN
ENSMUSG00000004631	788.574	1272.75	304.399	0.239166	-2.06391	1.85e-46	5.9e-45	6	4674350	4747207	-	10612	Sgce	GO:0005515;GO:0005737;GO:0005794;GO:0005856;GO:0005886;GO:0005886;GO:0005887;GO:0016010;GO:0016012;GO:0016012;GO:0016012;GO:0016020;GO:0016020;GO:0016020;GO:0016021;GO:0030425;GO:0032590;GO:0042383;GO:0042995;GO:0005515;GO:0005737;GO:0005794;GO:0005856;GO:0005886;GO:0005886;GO:0005887;GO:0016010;GO:0016012;GO:0016012;GO:0016012;GO:0016020;GO:0016020;GO:0016020;GO:0016021;GO:0030425;GO:0032590;GO:…	-	-	NOG323743	-	"sarcoglycan, epsilon [Source:MGISymbol;Acc:MGI:1329042]"	20392	O70258_x000D_	DOWN
ENSMUSG00000030483	94.6442	0.438962	188.849	430.218	8.74892	2.06e-46	6.56e-45	7	25897620	25926624	+	2112	Cyp2b10	GO:0004497;GO:0004497;GO:0004497;GO:0005506;GO:0005506;GO:0016491;GO:0016705;GO:0016705;GO:0016712;GO:0016712;GO:0020037;GO:0020037;GO:0046872;GO:0055114;GO:0055114;GO:0055114;GO:0004497;GO:0004497;GO:0005506;GO:0005506;GO:0016705;GO:0016705;GO:0016712;GO:0016712;GO:0020037;GO:0020037;GO:0055114;GO:0055114;	K07412	EC:1.14.14.1	-	-	"cytochrome P450, family 2, subfamily b, polypeptide10 [Source:MGI Symbol;Acc:MGI:88598]"	13088	Q9WUD0_x000D_	UP
ENSMUSG00000035189	342.717	655.793	29.6422	0.0452005	-4.46752	2.07e-46	6.57e-45	10	88948994	89344762	-	7265	Ano4	GO:0046983;GO:0061588;GO:0005886;GO:0005886;GO:0005886;GO:0006821;GO:0006821;GO:0006869;GO:0016020;GO:0016021;GO:0017128;GO:0046983;GO:0046983;GO:0061588;GO:0061588;GO:0061589;GO:0061590;GO:0061591;GO:1902476;GO:0016020;GO:0016021;GO:0046983;GO:0046983;GO:0061588;GO:0061588;GO:0016020;GO:0016021;GO:0046983;GO:0046983;GO:0061588;GO:0061588;GO:0016020;GO:0016021;GO:0061588;GO:0061588;GO:0046983;GO:…	K19499	-	NOG320103	-	anoctamin 4 [Source:MGI Symbol;Acc:MGI:2443344]"	320091	Q8C5H1_x000D_	DOWN
ENSMUSG00000030774	478.819	771.624	186.015	0.241069	-2.05248	2.49e-46	7.89e-45	7	97788541	97912381	+	3943	Pak1	GO:0000166;GO:0004672;GO:0004672;GO:0004674;GO:0004674;GO:0004674;GO:0005524;GO:0005524;GO:0005524;GO:0006468;GO:0006468;GO:0016301;GO:0016310;GO:0016740;GO:0004674;GO:0004674;GO:0006468;GO:0000166;GO:0001666;GO:0001726;GO:0001726;GO:0001934;GO:0004672;GO:0004672;GO:0004672;GO:0004672;GO:0004674;GO:0004674;GO:0004674;GO:0004674;GO:0004674;GO:0005518;GO:0005524;GO:0005524;GO:0005524;GO:0005654;GO:…	K04409	EC:2.7.11.1	-	-	p21 (RAC1) activated kinase 1 [Source:MGISymbol;Acc:MGI:1339975]	18479	-_x000D_	DOWN
ENSMUSG00000042357	243.303	20.9798	465.627	22.1941	4.4721	2.63e-46	8.33e-45	4	127354809	127358181	-	1721	Gjb5	GO:0005886;GO:0005921;GO:0005922;GO:0005922;GO:0007154;GO:0007154;GO:0016020;GO:0016021;GO:0030054;GO:0060707;GO:0060708;GO:0060713;GO:1905867;	K07624	-	NOG39157	S	"gap junction protein, beta 5 [Source:MGISymbol;Acc:MGI:95723]"	14622	Q02739;Q542M8_x000D_	UP
ENSMUSG00000033233	1056.4	1923.89	188.923	0.0981987	-3.34815	3.57e-46	1.13e-44	3	100922202	100936920	+	6000	Trim45	GO:0005515;GO:0008270;GO:0008270;GO:0005515;GO:0005634;GO:0005654;GO:0005737;GO:0005829;GO:0008270;GO:0008270;GO:0045171;GO:0046872;GO:0060348;GO:0005515;GO:0005634;GO:0005654;GO:0005737;GO:0005829;GO:0008270;GO:0008270;GO:0045171;GO:0046872;GO:0060348;GO:0005515;GO:0005634;GO:0005654;GO:0005654;GO:0005737;GO:0005829;GO:0005829;GO:0008270;GO:0008270;GO:0045171;GO:0045171;GO:0046872;GO:0060348;	K12021	-	NOG294122	-	tripartite motif-containing 45 [Source:MGISymbol;Acc:MGI:1918187]	229644	Q6PFY8_x000D_	DOWN
ENSMUSG00000039257	99.9922	193.564	6.42064	0.0331707	-4.91395	4.16e-46	1.31e-44	7	40898328	40930594	+	2747	Vstm2b	GO:0003674;GO:0008150;GO:0016020;GO:0016021;GO:0016021;GO:0003674;GO:0008150;GO:0016020;GO:0016021;GO:0016021;	-	-	NOG45315	S	V-set and transmembrane domain containing 2B[Source:MGI Symbol;Acc:MGI:1914525]	58188	Q9JME9_x000D_	DOWN
ENSMUSG00000031179	105.524	3.12015	207.928	66.6404	6.05832	4.61e-46	1.45e-44	X	64173548	64178778	+	1767	3830417A13Rik	GO:0003674;GO:0005575;GO:0008150;GO:0003674;GO:0005575;GO:0008150;	-	-	KOG4562	S	RIKEN cDNA 3830417A13 gene [Source:MGISymbol;Acc:MGI:1917946]	70696	Q8BQJ2_x000D_	UP
ENSMUSG00000034685	889.081	1396.5	381.661	0.273298	-1.87146	5.49e-46	1.72e-44	11	102436981	102447682	-	3119	Fam171a2	GO:0003674;GO:0005575;GO:0008150;GO:0016020;GO:0016021;	-	-	NOG88028	S	"family with sequence similarity 171, member A2[Source:MGI Symbol;Acc:MGI:2448496]"	217219	A2A699_x000D_	DOWN
ENSMUSG00000032012	1872.6	267.404	3477.79	13.0058	3.70108	6.58e-46	2.06e-44	9	43743984	43832658	+	6562	Nectin1	GO:0002089;GO:0002934;GO:0005515;GO:0005515;GO:0005886;GO:0005886;GO:0005886;GO:0005911;GO:0005911;GO:0005912;GO:0005912;GO:0005912;GO:0006826;GO:0007155;GO:0007155;GO:0007155;GO:0007156;GO:0007156;GO:0007157;GO:0007157;GO:0007411;GO:0007411;GO:0016020;GO:0016021;GO:0016021;GO:0016021;GO:0016021;GO:0016032;GO:0019062;GO:0019062;GO:0030054;GO:0030246;GO:0030246;GO:0030424;GO:0030424;GO:0030425;GO:…	K06081	-	NOG147558	S	nectin cell adhesion molecule 1 [Source:MGISymbol;Acc:MGI:1926483]	58235	Q9JKF6_x000D_	UP
ENSMUSG00000052180	47.9911	2.72534	93.2568	34.2184	5.0967	7.15e-46	2.24e-44	13	33879816	33905708	-	1391	Serpinb6c	GO:0004867;GO:0005615;GO:0005615;GO:0005615;GO:0005737;GO:0010951;GO:0004867;GO:0005615;GO:0005615;GO:0005615;GO:0005737;GO:0010951;GO:0004867;GO:0005615;GO:0005615;GO:0005615;GO:0005737;GO:0010951;	K13963	-	COG4826	O	"serine (or cysteine) peptidase inhibitor, clade B,member 6c [Source:MGI Symbol;Acc:MGI:2145481]"	97848	W4VSP4;Q6P6K7_x000D_	UP
ENSMUSG00000034282	186.14	319.009	53.2712	0.16699	-2.58217	9.32e-46	2.91e-44	11	116220559	116238077	-	6384	Evpl	GO:0001533;GO:0001533;GO:0001533;GO:0001533;GO:0005198;GO:0005198;GO:0005198;GO:0005515;GO:0005737;GO:0005737;GO:0005829;GO:0005829;GO:0005856;GO:0005856;GO:0005856;GO:0005882;GO:0008544;GO:0008544;GO:0016020;GO:0018149;GO:0019215;GO:0019215;GO:0030054;GO:0030057;GO:0030216;GO:0031424;GO:0042060;GO:0045104;GO:0045111;GO:0045111;	K10383	-	NOG251306	-	envoplakin [Source:MGI Symbol;Acc:MGI:107507]"	14027	Q9D952_x000D_	DOWN
ENSMUSG00000061815	69.7682	8.87194	130.665	14.7278	3.88047	1.39e-45	4.34e-44	1	74125541	74148223	+	2329	Rufy4	GO:0000045;GO:0000045;GO:0000045;GO:0005776;GO:0005776;GO:0005776;GO:0006914;GO:0016239;GO:0016239;GO:0016239;GO:0016239;GO:0016239;GO:0031410;GO:0032266;GO:0032266;GO:0032266;GO:0046872;GO:0071353;GO:0071353;GO:0000045;GO:0000045;GO:0000045;GO:0005776;GO:0005776;GO:0005776;GO:0006914;GO:0016239;GO:0016239;GO:0016239;GO:0016239;GO:0016239;GO:0031410;GO:0032266;GO:0032266;GO:0032266;GO:0046872;GO:…	-	-	NOG319304	-	RUN and FYVE domain containing 4 [Source:MGISymbol;Acc:MGI:3588214]	435626	Q3TYX8_x000D_	UP
ENSMUSG00000022021	362.892	137.065	588.719	4.29517	2.10272	1.44e-45	4.5e-44	14	86655367	87141235	-	5569	Diaph3	GO:0003779;GO:0003779;GO:0005515;GO:0005634;GO:0005634;GO:0005737;GO:0005737;GO:0007010;GO:0016043;GO:0016043;GO:0017048;GO:0017048;GO:0030036;GO:0030036;GO:0030036;GO:0030041;GO:0003779;GO:0003779;GO:0016043;GO:0016043;GO:0017048;GO:0017048;GO:0030036;GO:0030036;GO:0003779;GO:0016043;GO:0017048;GO:0030036;	K05745	-	NOG149898	S	diaphanous related formin 3 [Source:MGISymbol;Acc:MGI:1927222]	56419	Q9Z207_x000D_	UP
ENSMUSG00000066607	441.544	729.101	153.987	0.211201	-2.24331	1.55e-45	4.82e-44	9	58488603	58499780	+	2331	Insyn1	GO:0005515;GO:0014069;GO:0030054;GO:0045202;GO:0060080;GO:0005515;GO:0014069;GO:0030054;GO:0045202;GO:0060080;	-	-	NOG41340	-	inhibitory synaptic factor 1 [Source:MGISymbol;Acc:MGI:2442108]	319477	Q8CD60_x000D_	DOWN
ENSMUSG00000039419	81.2626	152.997	9.5286	0.0622798	-4.00509	1.6e-45	4.97e-44	6	45059357	47304213	+	10248	Cntnap2	GO:0005769;GO:0005794;GO:0007612;GO:0008076;GO:0009986;GO:0016020;GO:0016020;GO:0016021;GO:0019899;GO:0021756;GO:0021761;GO:0021794;GO:0021987;GO:0030534;GO:0030673;GO:0035176;GO:0042297;GO:0071109;GO:0071205;GO:0071205;GO:0071625;GO:0071205;GO:0071205;GO:0002020;GO:0005515;GO:0005769;GO:0005769;GO:0005794;GO:0005794;GO:0005886;GO:0007155;GO:0007155;GO:0007612;GO:0008038;GO:0008076;GO:0008076;GO:…	K07380	-	NOG291100	-	contactin associated protein-like 2 [Source:MGISymbol;Acc:MGI:1914047]	66797	Q9CPW0;E9QNF7_x000D_	DOWN
ENSMUSG00000001627	1365.41	581.193	2149.62	3.69863	1.88699	1.81e-45	5.61e-44	12	40201567	40248504	-	5858	Ifrd1	GO:0005634;GO:0005634;GO:0005737;GO:0006357;GO:0007275;GO:0014706;GO:0030154;GO:0030517;GO:0042692;GO:0043403;GO:0045944;GO:0048671;GO:0051091;GO:0061629;	-	-	NOG269852	-	interferon-related developmental regulator 1[Source:MGI Symbol;Acc:MGI:1316717]	15982	P19182_x000D_	UP
ENSMUSG00000024011	992.872	435.115	1550.63	3.56372	1.83338	1.99e-45	6.15e-44	17	29317680	29330593	+	6364	Pi16	GO:0005576;GO:0005576;GO:0005576;GO:0005576;GO:0005576;GO:0005615;GO:0005615;GO:0010466;GO:0030414;GO:0061052;GO:0005576;GO:0005576;GO:0005576;GO:0005576;GO:0005576;GO:0005615;GO:0005615;GO:0010466;GO:0030414;GO:0061052;GO:0005576;GO:0005576;	K20412	-	-	-	peptidase inhibitor 16 [Source:MGISymbol;Acc:MGI:1921366]	74116	Q9ET66;E9QNE5_x000D_	UP
ENSMUSG00000001249	214.582	362.866	66.2989	0.182709	-2.45238	2e-45	6.18e-44	7	31098725	31115290	-	4101	Hpn	GO:0004252;GO:0004252;GO:0004252;GO:0005789;GO:0005886;GO:0005887;GO:0006508;GO:0006508;GO:0006508;GO:0006508;GO:0008233;GO:0008233;GO:0008236;GO:0008236;GO:0008236;GO:0008236;GO:0008360;GO:0009986;GO:0010719;GO:0010756;GO:0016020;GO:0016020;GO:0016020;GO:0016021;GO:0016021;GO:0016787;GO:0030307;GO:0031965;GO:0034769;GO:0043066;GO:0043923;GO:0050680;GO:0070008;GO:0070008;GO:2000347;GO:0004252;GO:…	K08665	EC:3.4.21.106	COG5640	O	hepsin [Source:MGI Symbol;Acc:MGI:1196620]"	15451	O35453_x000D_	DOWN
ENSMUSG00000028385	823.591	353.805	1293.38	3.65561	1.87011	2.41e-45	7.44e-44	4	59805840	59904737	+	7795	Snx30	GO:0005515;GO:0005737;GO:0005737;GO:0015031;GO:0035091;GO:0035091;	K17921	-	COG5391	U	sorting nexin family member 30 [Source:MGISymbol;Acc:MGI:2443882]	209131	Q8CE50_x000D_	UP
ENSMUSG00000051065	619.448	256.671	982.225	3.82679	1.93613	3.28e-45	1.01e-43	16	28826176	28929673	-	3260	Mb21d2	GO:0044877;	-	-	-	-	Mab-21 domain containing 2 [Source:MGISymbol;Acc:MGI:1917028]	239796	D3Z742_x000D_	UP
ENSMUSG00000053965	2363.16	4092.17	634.155	0.154968	-2.68996	3.68e-45	1.13e-43	3	122728947	122859374	+	9831	Pde5a	GO:0000166;GO:0002026;GO:0002678;GO:0003824;GO:0004112;GO:0004114;GO:0004114;GO:0004114;GO:0005515;GO:0005829;GO:0007165;GO:0007165;GO:0007614;GO:0008081;GO:0008081;GO:0008152;GO:0010613;GO:0010749;GO:0016787;GO:0030553;GO:0030553;GO:0042130;GO:0043065;GO:0043406;GO:0045745;GO:0045907;GO:0046068;GO:0046069;GO:0046069;GO:0046872;GO:0047555;GO:0047555;GO:0047555;GO:0047555;GO:0055118;GO:0055119;GO:…	K13762	EC:3.1.4.35	NOG270709	-	"phosphodiesterase 5A, cGMP-specific [Source:MGISymbol;Acc:MGI:2651499]"	242202	Q8CG03_x000D_	DOWN
ENSMUSG00000014905	2190.3	828.256	3552.35	4.28895	2.10062	4.53e-45	1.39e-43	12	44205559	44210326	-	2549	Dnajb9	GO:0002377;GO:0005515;GO:0005730;GO:0005730;GO:0005737;GO:0005737;GO:0005783;GO:0005783;GO:0005783;GO:0005788;GO:0006986;GO:0030183;GO:0030433;GO:0030433;GO:0030433;GO:0030544;GO:0034976;GO:0051087;GO:0051787;GO:0051787;GO:1903895;	K09515	-	COG0484	O	DnaJ heat shock protein family (Hsp40) member B9[Source:MGI Symbol;Acc:MGI:1351618]	27362	Q9QYI6_x000D_	UP
ENSMUSG00000036856	2533.97	795.431	4272.5	5.3713	2.42527	5.45e-45	1.67e-43	4	137277489	137299726	+	4194	Wnt4	GO:0001656;GO:0001658;GO:0001822;GO:0001823;GO:0001837;GO:0001838;GO:0001889;GO:0003714;GO:0005102;GO:0005102;GO:0005102;GO:0005109;GO:0005109;GO:0005515;GO:0005515;GO:0005576;GO:0005576;GO:0005576;GO:0005576;GO:0005615;GO:0005615;GO:0005615;GO:0005615;GO:0005615;GO:0005737;GO:0005737;GO:0005737;GO:0005788;GO:0005794;GO:0007165;GO:0007267;GO:0007275;GO:0007275;GO:0007275;GO:0007276;GO:0007548;GO:…	K00408	-	NOG284879	-	"wingless-type MMTV integration site family, member4 [Source:MGI Symbol;Acc:MGI:98957]"	22417	P22724;Q3ZB23_x000D_	UP
ENSMUSG00000012296	1948.27	901.808	2994.74	3.32082	1.73154	5.54e-45	1.69e-43	17	46257851	46283026	-	4701	Tjap1	GO:0005515;GO:0005515;GO:0005737;GO:0005768;GO:0005794;GO:0005794;GO:0005802;GO:0005802;GO:0005886;GO:0005923;GO:0005923;GO:0005923;GO:0005923;GO:0007030;GO:0007030;GO:0030054;GO:0005515;GO:0005515;GO:0005737;GO:0005768;GO:0005794;GO:0005794;GO:0005802;GO:0005802;GO:0005886;GO:0005923;GO:0005923;GO:0005923;GO:0005923;GO:0007030;GO:0007030;GO:0030054;GO:0005923;GO:0005923;GO:0005515;GO:0005515;GO:…	K06105	-	NOG47149	-	tight junction associated protein 1 [Source:MGISymbol;Acc:MGI:1921344]	74094	Q9DCD5_x000D_	UP
ENSMUSG00000032172	333.915	122.756	545.073	4.4403	2.15066	5.88e-45	1.8e-43	9	20667690	20746349	-	2665	Olfm2	GO:0005515;GO:0005576;GO:0005576;GO:0005576;GO:0005634;GO:0005634;GO:0005634;GO:0005654;GO:0005654;GO:0005737;GO:0005737;GO:0005737;GO:0007601;GO:0007626;GO:0009306;GO:0009306;GO:0016020;GO:0030054;GO:0032281;GO:0045202;GO:0051152;GO:0051152;GO:0051152;GO:0097060;GO:0098978;GO:0099243;GO:1905174;GO:1905174;GO:1905174;	-	-	NOG274487	-	olfactomedin 2 [Source:MGI Symbol;Acc:MGI:3045350]"	244723	Q8BM13_x000D_	UP
ENSMUSG00000026442	136.709	34.3747	239.043	6.95403	2.79785	7.12e-45	2.17e-43	1	132564690	132741797	-	14145	Nfasc	GO:0002175;GO:0005515;GO:0005515;GO:0005886;GO:0005886;GO:0005886;GO:0005886;GO:0005887;GO:0005887;GO:0005918;GO:0007155;GO:0007411;GO:0007411;GO:0007411;GO:0007422;GO:0007422;GO:0007422;GO:0016020;GO:0016021;GO:0019226;GO:0019226;GO:0019226;GO:0019904;GO:0019904;GO:0030424;GO:0030424;GO:0030425;GO:0030425;GO:0030913;GO:0033010;GO:0033268;GO:0033268;GO:0033270;GO:0033270;GO:0034113;GO:0042552;GO:…	K06757	-	NOG293951	-	neurofascin [Source:MGI Symbol;Acc:MGI:104753]"	269116	Q810U3_x000D_	UP
ENSMUSG00000036777	980.484	438.305	1522.66	3.47398	1.79659	7.48e-45	2.28e-43	9	22332012	22389188	-	9063	Anln	GO:0000281;GO:0000281;GO:0000281;GO:0000915;GO:0002244;GO:0003779;GO:0003779;GO:0003779;GO:0005634;GO:0005654;GO:0005654;GO:0005737;GO:0005826;GO:0005826;GO:0005826;GO:0005856;GO:0005938;GO:0007049;GO:0015629;GO:0015629;GO:0017049;GO:0030496;GO:0030496;GO:0030865;GO:0031106;GO:0032059;GO:0032059;GO:0032059;GO:0042995;GO:0051301;GO:0090521;GO:0090521;GO:0090521;GO:0099738;GO:0099738;GO:0099738;GO:…	K18621	-	NOG247921	-	"anillin, actin binding protein [Source:MGISymbol;Acc:MGI:1920174]"	68743	Q8K298_x000D_	UP
ENSMUSG00000054003	86.0539	11.5473	160.561	13.9047	3.7975	7.66e-45	2.33e-43	12	111971559	112068854	+	5415	Tdrd9	GO:0000166;GO:0003676;GO:0003676;GO:0003723;GO:0003724;GO:0004386;GO:0004386;GO:0004386;GO:0005515;GO:0005524;GO:0005524;GO:0005524;GO:0005634;GO:0005634;GO:0005634;GO:0005654;GO:0005737;GO:0005737;GO:0005737;GO:0005829;GO:0007140;GO:0007141;GO:0007275;GO:0007283;GO:0007283;GO:0007283;GO:0009566;GO:0010529;GO:0010529;GO:0010529;GO:0016787;GO:0016887;GO:0030154;GO:0031047;GO:0034587;GO:0043046;GO:…	K18408	EC:3.6.4.13	COG1643	L	tudor domain containing 9 [Source:MGISymbol;Acc:MGI:1921941]	74691	Q14BI7_x000D_	UP
ENSMUSG00000042622	471.009	121.545	820.473	6.75034	2.75496	9.98e-45	3.03e-43	15	79346621	79359076	+	2594	Maff	GO:0000978;GO:0001228;GO:0001701;GO:0003677;GO:0003677;GO:0003677;GO:0003700;GO:0003700;GO:0003700;GO:0005634;GO:0005634;GO:0005634;GO:0005634;GO:0005654;GO:0005654;GO:0005739;GO:0006355;GO:0006355;GO:0035914;GO:0043565;GO:0043565;GO:0045604;GO:0045604;GO:0045944;GO:0000978;GO:0001228;GO:0001228;GO:0001701;GO:0003677;GO:0003677;GO:0003677;GO:0003700;GO:0003700;GO:0003700;GO:0005634;GO:0005634;GO:…	K09037	-	NOG315640	-	"v-maf musculoaponeurotic fibrosarcoma oncogenefamily, protein F (avian) [Source:MGISymbol;Acc:MGI:96910]"	17133	O54791;Q3U0G5_x000D_	UP
ENSMUSG00000031278	2016.56	935.708	3097.41	3.31024	1.72693	1.01e-44	3.05e-43	X	142317993	142390535	-	5405	Acsl4	GO:0000166;GO:0001676;GO:0001676;GO:0003824;GO:0003824;GO:0003996;GO:0004467;GO:0004467;GO:0005524;GO:0005737;GO:0005739;GO:0005739;GO:0005741;GO:0005777;GO:0005777;GO:0005778;GO:0005783;GO:0005783;GO:0005789;GO:0005811;GO:0005886;GO:0005886;GO:0006629;GO:0006629;GO:0006631;GO:0006631;GO:0008610;GO:0015908;GO:0016020;GO:0016021;GO:0016874;GO:0019217;GO:0019432;GO:0030307;GO:0031090;GO:0031957;GO:…	K01897	EC:6.2.1.3	COG1022	I	acyl-CoA synthetase long-chain family member 4[Source:MGI Symbol;Acc:MGI:1354713]	50790	Q9QUJ7_x000D_	UP
ENSMUSG00000023828	596.418	1141.79	51.0405	0.044702	-4.48352	1.06e-44	3.2e-43	17	12418960	12507704	-	4513	Slc22a3	GO:0016020;GO:0016021;GO:0055085;GO:0005330;GO:0005330;GO:0005887;GO:0006811;GO:0015101;GO:0015101;GO:0015101;GO:0015651;GO:0015651;GO:0015651;GO:0015695;GO:0015695;GO:0015695;GO:0015697;GO:0015697;GO:0015697;GO:0015844;GO:0015872;GO:0015872;GO:0016020;GO:0016021;GO:0016021;GO:0016021;GO:0019534;GO:0019534;GO:0022857;GO:0022857;GO:0022857;GO:0032098;GO:0051608;GO:0051615;GO:0055085;GO:0055085;GO:…	K08200	-	COG0477	G	"solute carrier family 22 (organic cationtransporter), member 3 [Source:MGISymbol;Acc:MGI:1333817]"	20519	Q9WTW5;Q547K2_x000D_	DOWN
ENSMUSG00000035158	3214.13	1521.66	4906.61	3.22451	1.68908	1.14e-44	3.44e-43	6	97807052	98021349	+	6196	Mitf	GO:0003700;GO:0005634;GO:0006355;GO:0006357;GO:0046983;GO:0000122;GO:0000122;GO:0000978;GO:0000978;GO:0000978;GO:0000981;GO:0000981;GO:0001228;GO:0001228;GO:0001228;GO:0003677;GO:0003677;GO:0003682;GO:0003700;GO:0003700;GO:0003700;GO:0005515;GO:0005634;GO:0005634;GO:0005634;GO:0005634;GO:0005634;GO:0006351;GO:0006351;GO:0006355;GO:0006355;GO:0006355;GO:0006355;GO:0006357;GO:0006357;GO:0006357;GO:…	K09455	-	NOG251286	-	melanogenesis associated transcription factor[Source:MGI Symbol;Acc:MGI:104554]	17342	Q08874_x000D_	UP
ENSMUSG00000028273	2613.75	1230.95	3996.55	3.24673	1.69899	1.19e-44	3.58e-43	3	142239590	142395696	-	8877	Pdlim5	GO:0001725;GO:0003779;GO:0003779;GO:0005080;GO:0005515;GO:0005515;GO:0005737;GO:0005829;GO:0005829;GO:0005912;GO:0007507;GO:0014069;GO:0014069;GO:0015629;GO:0016020;GO:0030018;GO:0030018;GO:0030036;GO:0030054;GO:0031941;GO:0042805;GO:0042995;GO:0045202;GO:0046872;GO:0047485;GO:0051371;GO:0051963;GO:0051963;GO:0061001;GO:0061001;GO:0061049;GO:0061061;GO:0098793;GO:0098794;GO:0005515;GO:0015629;GO:…	K19867	-	NOG286537	-	PDZ and LIM domain 5 [Source:MGISymbol;Acc:MGI:1927489]	56376	Q8CI51_x000D_	UP
ENSMUSG00000044646	555.399	157.75	953.048	6.04151	2.59491	1.22e-44	3.67e-43	18	75820178	76148564	+	4732	Zbtb7c	GO:0003676;GO:0003676;GO:0005515;GO:0005515;GO:0005634;GO:0008285;GO:0008285;GO:0045600;GO:0045944;GO:0046872;GO:1903025;GO:0003676;GO:0005515;GO:0005634;GO:0008285;GO:0045600;GO:0045944;GO:0046872;GO:1903025;GO:0003676;GO:0003676;GO:0005515;GO:0005515;GO:0005634;GO:0008285;GO:0045600;GO:0045944;GO:0046872;GO:1903025;	K10494	-	COG5048	R	zinc finger and BTB domain containing 7C[Source:MGI Symbol;Acc:MGI:2443302]	207259	Q8VCZ7_x000D_	UP
ENSMUSG00000057329	609.601	965.537	253.665	0.262719	-1.92841	1.66e-44	4.97e-43	1	106538178	106714274	-	9157	Bcl2	GO:0000209;GO:0000209;GO:0000902;GO:0001503;GO:0001541;GO:0001656;GO:0001657;GO:0001658;GO:0001662;GO:0001776;GO:0001782;GO:0001822;GO:0001836;GO:0001952;GO:0002020;GO:0002020;GO:0002260;GO:0002320;GO:0002326;GO:0002360;GO:0002520;GO:0002931;GO:0003014;GO:0005515;GO:0005515;GO:0005515;GO:0005515;GO:0005515;GO:0005623;GO:0005634;GO:0005634;GO:0005634;GO:0005654;GO:0005654;GO:0005737;GO:0005737;GO:…	K02161	-	NOG275924	-	B cell leukemia/lymphoma 2 [Source:MGISymbol;Acc:MGI:88138]	12043	P10417_x000D_	DOWN
ENSMUSG00000030096	12466	3337.18	21594.9	6.47099	2.69399	2.31e-44	6.94e-43	6	91684053	91759066	+	8457	Slc6a6	GO:0005328;GO:0005328;GO:0005332;GO:0005368;GO:0005369;GO:0005369;GO:0005369;GO:0005886;GO:0005886;GO:0005887;GO:0005887;GO:0005887;GO:0006836;GO:0006836;GO:0006836;GO:0015293;GO:0015734;GO:0015734;GO:0015734;GO:0015812;GO:0016020;GO:0016020;GO:0016020;GO:0016021;GO:0016021;GO:0016021;GO:0030977;GO:0042165;GO:0043005;GO:0050804;GO:0055085;GO:0098982;GO:0099055;GO:0005328;GO:0005328;GO:0006836;GO:…	K05039	-	COG0733	P	"solute carrier family 6 (neurotransmittertransporter, taurine), member 6 [Source:MGISymbol;Acc:MGI:98488]"	21366	O35316;Q3UPI8_x000D_	UP
ENSMUSG00000026932	1255.67	2076.97	434.38	0.209142	-2.25745	2.96e-44	8.88e-43	2	26055535	26123220	-	7815	Nacc2	GO:0000122;GO:0000122;GO:0000790;GO:0000790;GO:0000978;GO:0000978;GO:0001227;GO:0003714;GO:0004407;GO:0005515;GO:0005634;GO:0005634;GO:0005634;GO:0005730;GO:0005730;GO:0005739;GO:0005739;GO:0008285;GO:0008285;GO:0016575;GO:0034629;GO:0034629;GO:0042803;GO:0042803;GO:0042826;GO:0042826;GO:0044877;GO:0044877;GO:0045892;GO:0045892;GO:0045892;GO:0051260;GO:0051260;GO:1900477;GO:1900477;GO:1900477;GO:…	K10486	-	NOG241437	-	"nucleus accumbens associated 2, BEN and BTB (POZ)domain containing [Source:MGI Symbol;Acc:MGI:1915241]"	67991	Q9DCM7_x000D_	DOWN
ENSMUSG00000032076	461.802	740.097	183.506	0.247949	-2.01189	4.16e-44	1.24e-42	9	47530173	47858115	+	11798	Cadm1	GO:0001889;GO:0002376;GO:0005102;GO:0005102;GO:0005515;GO:0005515;GO:0005886;GO:0005886;GO:0005911;GO:0005911;GO:0006915;GO:0007155;GO:0007155;GO:0007156;GO:0007157;GO:0007275;GO:0007283;GO:0007416;GO:0007416;GO:0008021;GO:0008037;GO:0008037;GO:0009826;GO:0014069;GO:0016020;GO:0016021;GO:0016323;GO:0016338;GO:0030054;GO:0030154;GO:0030165;GO:0030424;GO:0030425;GO:0042271;GO:0042271;GO:0042271;GO:…	K06781	-	NOG69486	-	cell adhesion molecule 1 [Source:MGISymbol;Acc:MGI:1889272]	54725	Q8R5M8_x000D_	DOWN
ENSMUSG00000041355	4355.14	2080	6630.28	3.18763	1.67248	4.4e-44	1.31e-42	3	88575876	88588419	+	1864	Ssr2	GO:0001701;GO:0003674;GO:0005783;GO:0005783;GO:0005783;GO:0005783;GO:0005789;GO:0016020;GO:0016021;GO:0016021;GO:0016021;GO:0005783;GO:0005783;GO:0016021;GO:0016021;GO:0005783;GO:0005783;GO:0005783;GO:0005789;GO:0016020;GO:0016021;GO:0016021;GO:0016021;GO:0001701;GO:0003674;GO:0005783;GO:0005783;GO:0005783;GO:0005783;GO:0005789;GO:0016020;GO:0016021;GO:0016021;GO:0016021;	K13250	-	NOG292722	-	"signal sequence receptor, beta [Source:MGISymbol;Acc:MGI:1913506]"	66256	Q9CPW5_x000D_	UP
ENSMUSG00000032363	818.191	1335.88	300.497	0.224942	-2.15238	4.51e-44	1.34e-42	9	90163069	90208071	+	6282	Adamts7	GO:0004222;GO:0004222;GO:0004222;GO:0004222;GO:0005576;GO:0006508;GO:0006508;GO:0006508;GO:0006508;GO:0008233;GO:0008233;GO:0008233;GO:0008237;GO:0008237;GO:0008237;GO:0008237;GO:0009986;GO:0016787;GO:0032331;GO:0032331;GO:0046872;GO:0051603;GO:0051603;GO:0071347;GO:0071347;GO:0071356;GO:0071356;GO:0071773;GO:0071773;GO:0004222;GO:0004222;GO:0006508;GO:0006508;GO:0008237;GO:0008237;GO:0004222;GO:…	K08622	EC:3.4.24.-	NOG237764	-	"a disintegrin-like and metallopeptidase (reprolysintype) with thrombospondin type 1 motif, 7 [Source:MGISymbol;Acc:MGI:1347346]"	108153	Q68SA9;Q6PD18_x000D_	DOWN
ENSMUSG00000031661	896.445	1396.97	395.916	0.28341	-1.81904	5.34e-44	1.59e-42	8	88521354	88594884	+	4558	Nkd1	GO:0000159;GO:0000159;GO:0005509;GO:0005509;GO:0005515;GO:0005515;GO:0005737;GO:0005737;GO:0005886;GO:0007275;GO:0007283;GO:0016020;GO:0016055;GO:0030154;GO:0030165;GO:0030178;GO:0030178;GO:0030178;GO:0030178;GO:0045732;GO:0045732;GO:0046872;GO:0090090;GO:0090090;GO:0090090;GO:1901231;GO:1901233;GO:2000096;GO:0005509;GO:0005509;GO:0030178;GO:0030178;GO:0005509;GO:0005509;GO:0030178;GO:0030178;	K03213	-	NOG47986	K	naked cuticle 1 [Source:MGISymbol;Acc:MGI:2135954]	93960	Q99MH6_x000D_	DOWN
ENSMUSG00000051111	235.428	29.6293	441.227	14.8916	3.89642	5.62e-44	1.67e-42	13	95954594	96132577	-	9700	Sv2c	GO:0006836;GO:0007268;GO:0007268;GO:0007268;GO:0008021;GO:0008021;GO:0016020;GO:0016020;GO:0016020;GO:0016021;GO:0016021;GO:0016021;GO:0016021;GO:0022857;GO:0022857;GO:0030054;GO:0030285;GO:0030285;GO:0030672;GO:0030672;GO:0031410;GO:0043005;GO:0045202;GO:0055085;GO:0055085;GO:0007268;GO:0007268;GO:0016020;GO:0016020;GO:0016020;GO:0016021;GO:0016021;GO:0016021;GO:0022857;GO:0022857;GO:0045202;GO:…	K06258	-	COG0477	G	synaptic vesicle glycoprotein 2c [Source:MGISymbol;Acc:MGI:1922459]	75209	Q69ZS6_x000D_	UP
ENSMUSG00000015396	382.355	713.231	51.4792	0.0721774	-3.79231	6.18e-44	1.83e-42	13	43784775	43803132	+	2572	Cd83	GO:0009897;GO:0014070;GO:0016020;GO:0016021;GO:0032713;GO:0032733;GO:0032743;GO:0043372;	K06510	-	NOG44884	-	CD83 antigen [Source:MGI Symbol;Acc:MGI:1328316]"	12522	O88324_x000D_	DOWN
ENSMUSG00000025185	127.102	28.9938	225.209	7.76751	2.95745	6.55e-44	1.94e-42	19	42593982	42612813	-	4213	Loxl4	GO:0004720;GO:0004720;GO:0005044;GO:0005044;GO:0005507;GO:0005507;GO:0005576;GO:0005576;GO:0005615;GO:0005615;GO:0006897;GO:0016020;GO:0016020;GO:0016491;GO:0016641;GO:0016641;GO:0018057;GO:0030199;GO:0043235;GO:0046872;GO:0055114;GO:0055114;GO:0055114;GO:0005044;GO:0005044;GO:0005507;GO:0005507;GO:0006897;GO:0016020;GO:0016020;GO:0016641;GO:0016641;GO:0043235;GO:0055114;GO:0055114;GO:0004720;GO:…	K00280	EC:1.4.3.-	NOG40770	-	lysyl oxidase-like 4 [Source:MGISymbol;Acc:MGI:1914823]	67573	Q924C6;Q8CEU1_x000D_	UP
ENSMUSG00000090394	594.883	987.56	202.206	0.204753	-2.28805	7.11e-44	2.1e-42	1	160044382	160080208	+	10195	4930523C07Rik	GO:0016020;GO:0016021;GO:0016020;GO:0016021;	-	-	-	-	RIKEN cDNA 4930523C07 gene [Source:MGISymbol;Acc:MGI:1914897]	67647	E9Q2T4;Q8CE67_x000D_	DOWN
ENSMUSG00000021453	2505.01	544.477	4465.55	8.20154	3.03589	7.43e-44	2.19e-42	13	51846678	51848468	+	1173	Gadd45g	GO:0000185;GO:0005634;GO:0005634;GO:0005634;GO:0005737;GO:0043065;GO:0046330;GO:0051726;GO:0051726;GO:1900745;	K04402	-	-	-	growth arrest and DNA-damage-inducible 45 gamma[Source:MGI Symbol;Acc:MGI:1346325]	23882	Q9R0S0_x000D_	UP
ENSMUSG00000022818	60.6322	2.09518	119.169	56.8778	5.82979	8.5e-44	2.5e-42	16	20308387	20325404	-	3144	Cyp2ab1	GO:0004497;GO:0005506;GO:0005506;GO:0005737;GO:0006082;GO:0006805;GO:0008395;GO:0016491;GO:0016705;GO:0016705;GO:0016712;GO:0020037;GO:0020037;GO:0020037;GO:0042738;GO:0043231;GO:0046872;GO:0055114;GO:0055114;GO:0055114;GO:0055114;GO:0004497;GO:0005506;GO:0005506;GO:0005737;GO:0006082;GO:0006805;GO:0008395;GO:0016491;GO:0016705;GO:0016705;GO:0016712;GO:0020037;GO:0020037;GO:0020037;GO:0042738;GO:…	K17857	-	-	-	"cytochrome P450, family 2, subfamily ab,polypeptide 1 [Source:MGI Symbol;Acc:MGI:3644957]"	224044	E9PZ31;Q8BTM0;B9EHK4_x000D_	UP
ENSMUSG00000022758	475.829	861.175	90.4834	0.10507	-3.25058	9.29e-44	2.73e-42	16	17561885	17577800	+	3995	P2rx6	GO:0000166;GO:0001614;GO:0001614;GO:0004931;GO:0004931;GO:0005216;GO:0005216;GO:0005524;GO:0005524;GO:0005524;GO:0005887;GO:0005887;GO:0006811;GO:0006811;GO:0006811;GO:0016020;GO:0016020;GO:0016020;GO:0016021;GO:0033198;GO:0033198;GO:0035590;GO:0060079;GO:0098655;GO:0098655;GO:0098794;GO:0001614;GO:0001614;GO:0004931;GO:0004931;GO:0004931;GO:0004931;GO:0004931;GO:0005216;GO:0005216;GO:0005524;GO:…	K05221	-	-	-	"purinergic receptor P2X, ligand-gated ion channel,6 [Source:MGI Symbol;Acc:MGI:1337113]"	18440	O54803_x000D_	DOWN
ENSMUSG00000005220	101.34	12.4917	190.187	15.2251	3.92838	1.15e-43	3.38e-42	5	72300025	72504473	-	5400	Corin	GO:0003050;GO:0003050;GO:0004252;GO:0004252;GO:0004252;GO:0004252;GO:0005044;GO:0005044;GO:0005515;GO:0005576;GO:0005886;GO:0005886;GO:0005887;GO:0006508;GO:0006508;GO:0006508;GO:0006897;GO:0007565;GO:0007565;GO:0008217;GO:0008217;GO:0008233;GO:0008236;GO:0009986;GO:0015629;GO:0016020;GO:0016020;GO:0016020;GO:0016021;GO:0016486;GO:0016486;GO:0016486;GO:0016486;GO:0016604;GO:0016787;GO:0030182;GO:…	K09614	EC:3.4.21.-	COG5640	O	"corin, serine peptidase [Source:MGISymbol;Acc:MGI:1349451]"	53419	Q9Z319_x000D_	UP
ENSMUSG00000037710	845.567	372.101	1319.03	3.54482	1.82571	1.2e-43	3.51e-42	10	71330480	71344954	-	1084	Cisd1	GO:0005506;GO:0005739;GO:0005739;GO:0005739;GO:0005741;GO:0005741;GO:0016020;GO:0016021;GO:0032473;GO:0032473;GO:0042802;GO:0042802;GO:0043231;GO:0043231;GO:0043457;GO:0046872;GO:0051536;GO:0051537;GO:0051537;GO:0051537;	-	-	NOG236423	-	CDGSH iron sulfur domain 1 [Source:MGISymbol;Acc:MGI:1261855]	52637	Q91WS0_x000D_	UP
ENSMUSG00000028631	290.189	513.32	67.0585	0.130637	-2.93637	1.39e-43	4.06e-42	4	120696138	120748612	-	4024	Kcnq4	GO:0005216;GO:0005216;GO:0005244;GO:0005249;GO:0005249;GO:0005249;GO:0005249;GO:0005251;GO:0005267;GO:0005267;GO:0005516;GO:0005737;GO:0005886;GO:0005886;GO:0006811;GO:0006811;GO:0006811;GO:0006813;GO:0006813;GO:0006813;GO:0006813;GO:0007605;GO:0007605;GO:0008076;GO:0008076;GO:0008076;GO:0009925;GO:0016020;GO:0016020;GO:0016020;GO:0016021;GO:0016021;GO:0016021;GO:0032227;GO:0034765;GO:0042472;GO:…	K04929	-	COG1226	P	"potassium voltage-gated channel, subfamily Q,member 4 [Source:MGI Symbol;Acc:MGI:1926803]"	60613	Q9JK97_x000D_	DOWN
ENSMUSG00000019841	3195.73	5177.55	1213.91	0.234457	-2.09261	1.89e-43	5.53e-42	10	39732118	39875211	+	13293	Rev3l	GO:0000166;GO:0000166;GO:0000724;GO:0003676;GO:0003676;GO:0003677;GO:0003677;GO:0003677;GO:0003887;GO:0003887;GO:0003887;GO:0003887;GO:0005634;GO:0005634;GO:0005730;GO:0006260;GO:0006281;GO:0006281;GO:0006281;GO:0006281;GO:0006974;GO:0016035;GO:0016035;GO:0016035;GO:0016035;GO:0016035;GO:0016035;GO:0016740;GO:0016779;GO:0019985;GO:0019985;GO:0042276;GO:0046872;GO:0051536;GO:0051539;GO:0090305;GO:…	K02350	EC:2.7.7.7	COG0417	L	"REV3 like, DNA directed polymerase zeta catalyticsubunit [Source:MGI Symbol;Acc:MGI:1337131]"	19714	Q61493_x000D_	DOWN
ENSMUSG00000074170	448.964	181.726	716.203	3.94112	1.97861	2.08e-43	6.08e-42	7	38216972	38228016	-	5263	Plekhf1	GO:0005634;GO:0005737;GO:0005739;GO:0005764;GO:0005764;GO:0005764;GO:0005768;GO:0005768;GO:0006915;GO:0007032;GO:0007032;GO:0010314;GO:0010314;GO:0010508;GO:0010508;GO:0016050;GO:0016050;GO:0032266;GO:0032266;GO:0035091;GO:0046872;GO:0046872;GO:0046872;GO:0046902;GO:0048471;GO:0070273;GO:0070273;GO:0072659;GO:0072659;GO:2001244;	-	-	NOG308864	-	"pleckstrin homology domain containing, family F(with FYVE domain) member 1 [Source:MGISymbol;Acc:MGI:1919537]"	72287	Q3TB82_x000D_	UP
ENSMUSG00000024529	4833.55	2083.59	7583.52	3.63965	1.8638	2.1e-43	6.11e-42	18	52516067	52529867	-	4778	Lox	GO:0001568;GO:0001649;GO:0001932;GO:0004720;GO:0004720;GO:0004720;GO:0004720;GO:0004720;GO:0005507;GO:0005507;GO:0005507;GO:0005507;GO:0005515;GO:0005515;GO:0005518;GO:0005518;GO:0005518;GO:0005576;GO:0005581;GO:0005615;GO:0005615;GO:0005615;GO:0005615;GO:0005615;GO:0005623;GO:0005634;GO:0005634;GO:0007507;GO:0009725;GO:0009725;GO:0010468;GO:0016202;GO:0016491;GO:0016641;GO:0016641;GO:0017015;GO:…	K00277	EC:1.4.3.13	NOG69196	S	lysyl oxidase [Source:MGI Symbol;Acc:MGI:96817]"	16948	P28301;Q3TXH3;Q3TP83_x000D_	UP
ENSMUSG00000068923	419.421	672.8	166.042	0.246792	-2.01863	2.15e-43	6.27e-42	3	88744700	88775164	-	5205	Syt11	GO:0016020;GO:0016020;GO:0000149;GO:0000149;GO:0001778;GO:0001786;GO:0001891;GO:0005509;GO:0005515;GO:0005515;GO:0005515;GO:0005544;GO:0005623;GO:0005737;GO:0005764;GO:0005764;GO:0005765;GO:0005768;GO:0005794;GO:0005802;GO:0005886;GO:0005887;GO:0006906;GO:0006914;GO:0006914;GO:0006914;GO:0007612;GO:0007613;GO:0009611;GO:0014059;GO:0014069;GO:0014069;GO:0014069;GO:0016020;GO:0016020;GO:0016020;GO:…	K19911	-	NOG292488	-	synaptotagmin XI [Source:MGISymbol;Acc:MGI:1859547]	229521	Q9R0N3_x000D_	DOWN
ENSMUSG00000028854	2289.95	1085.25	3494.65	3.22013	1.68712	2.39e-43	6.94e-42	4	133369706	133423702	+	5324	Slc9a1	GO:0002026;GO:0002026;GO:0005516;GO:0005623;GO:0005654;GO:0005654;GO:0005737;GO:0005737;GO:0005737;GO:0005739;GO:0005739;GO:0005783;GO:0005783;GO:0005783;GO:0005789;GO:0005886;GO:0005886;GO:0005886;GO:0005886;GO:0005886;GO:0005887;GO:0005887;GO:0006811;GO:0006812;GO:0006812;GO:0006814;GO:0006814;GO:0006814;GO:0006814;GO:0006883;GO:0006883;GO:0006885;GO:0006885;GO:0006885;GO:0006885;GO:0009986;GO:…	K05742	-	COG0025	P	"solute carrier family 9 (sodium/hydrogenexchanger), member 1 [Source:MGI Symbol;Acc:MGI:102462]"	20544	Q61165;Q3UDC9_x000D_	UP
ENSMUSG00000004035	1961.82	3877.5	46.1432	0.0119003	-6.39286	2.65e-43	7.68e-42	3	107926334	107931817	-	1601	Gstm7	GO:0004364;GO:0004364;GO:0004364;GO:0004364;GO:0004364;GO:0004364;GO:0004602;GO:0004602;GO:0005102;GO:0005102;GO:0005504;GO:0005515;GO:0005623;GO:0005737;GO:0005737;GO:0005737;GO:0005829;GO:0005829;GO:0006749;GO:0006749;GO:0006749;GO:0010880;GO:0010880;GO:0016529;GO:0016529;GO:0016740;GO:0018916;GO:0018916;GO:0019899;GO:0019899;GO:0042178;GO:0042178;GO:0042803;GO:0042803;GO:0043295;GO:0043295;GO:…	K00799	EC:2.5.1.18	NOG300089	-	"glutathione S-transferase, mu 7 [Source:MGISymbol;Acc:MGI:1915562]"	68312	Q80W21_x000D_	DOWN
ENSMUSG00000042529	63.7122	5.03871	122.386	24.2891	4.60223	3.3e-43	9.55e-42	11	61022564	61071131	+	2750	Kcnj12	GO:0005242;GO:0005242;GO:0005242;GO:0005242;GO:0005242;GO:0005244;GO:0005886;GO:0006811;GO:0006813;GO:0006813;GO:0006813;GO:0006813;GO:0016020;GO:0016020;GO:0016020;GO:0016021;GO:0016021;GO:0016021;GO:0030165;GO:0030315;GO:0030425;GO:0031224;GO:0031224;GO:0034765;GO:0034765;GO:0043025;GO:0051289;GO:0051289;GO:1990573;GO:0005242;GO:0005242;GO:0005244;GO:0006811;GO:0006813;GO:0006813;GO:0006813;GO:…	K05005	-	NOG72812	S	"potassium inwardly-rectifying channel, subfamily J,member 12 [Source:MGI Symbol;Acc:MGI:108495]"	16515	P52187_x000D_	UP
ENSMUSG00000001911	3090.34	4700.61	1480.08	0.314871	-1.66717	3.4e-43	9.83e-42	8	84699876	84800344	-	7351	Nfix	GO:0000122;GO:0003677;GO:0003700;GO:0003700;GO:0005634;GO:0005634;GO:0005634;GO:0006260;GO:0006355;GO:0006355;GO:0045944;GO:0000122;GO:0000122;GO:0000122;GO:0000977;GO:0000981;GO:0001228;GO:0003677;GO:0003700;GO:0003700;GO:0005634;GO:0005634;GO:0005634;GO:0005634;GO:0006260;GO:0006355;GO:0006355;GO:0021549;GO:0021680;GO:0021707;GO:0045944;GO:0045944;GO:0045944;GO:0048708;GO:0000122;GO:0000122;GO:…	K09171	-	NOG252172	-	nuclear factor I/X [Source:MGISymbol;Acc:MGI:97311]	18032	P70257;Q5CZY4_x000D_	DOWN
ENSMUSG00000026687	3288.33	1578.93	4997.72	3.16525	1.66232	3.68e-43	1.06e-41	1	167349991	167368532	+	3383	Aldh9a1	GO:0016491;GO:0016491;GO:0016491;GO:0016620;GO:0016620;GO:0055114;GO:0055114;GO:0055114;	K00149	-	-	-	"aldehyde dehydrogenase 9, subfamily A1 [Source:MGISymbol;Acc:MGI:1861622]"	56752	Q9JLJ2;Q3U367;Q3TMT4;Q3V1N7_x000D_	UP
ENSMUSG00000029755	564.207	1002.44	125.979	0.125672	-2.99226	4.01e-43	1.16e-41	6	6877805	6882085	-	2263	Dlx5	GO:0000790;GO:0000978;GO:0000978;GO:0001228;GO:0001503;GO:0001649;GO:0001958;GO:0003677;GO:0003677;GO:0003677;GO:0003700;GO:0005515;GO:0005515;GO:0005634;GO:0005634;GO:0005634;GO:0005654;GO:0005737;GO:0006355;GO:0006355;GO:0006357;GO:0007275;GO:0007409;GO:0007411;GO:0008283;GO:0008283;GO:0010628;GO:0021889;GO:0030154;GO:0030326;GO:0030509;GO:0030855;GO:0042472;GO:0043565;GO:0043565;GO:0043583;GO:…	K18489	-	NOG263092	-	distal-less homeobox 5 [Source:MGISymbol;Acc:MGI:101926]	13395	P70396;Q3TYA7_x000D_	DOWN
ENSMUSG00000004929	1864.39	877.716	2851.06	3.24827	1.69967	4.7e-43	1.35e-41	10	81070035	81082559	+	5059	Thop1	GO:0004222;GO:0004222;GO:0006508;GO:0006508;GO:0006508;GO:0008233;GO:0008233;GO:0008237;GO:0008237;GO:0008237;GO:0016787;GO:0042277;GO:0046872;	K01392	EC:3.4.24.15	COG0339	E	thimet oligopeptidase 1 [Source:MGISymbol;Acc:MGI:1354165]	50492	Q8C1A5;A0A0R4IZY0_x000D_	UP
ENSMUSG00000006517	453.729	184.883	722.576	3.90829	1.96654	4.81e-43	1.38e-41	8	122433601	122443422	-	1859	Mvd	GO:0000166;GO:0004163;GO:0004163;GO:0004163;GO:0004163;GO:0004163;GO:0004163;GO:0005524;GO:0005524;GO:0005524;GO:0005777;GO:0005782;GO:0005829;GO:0005829;GO:0005829;GO:0005829;GO:0005829;GO:0006629;GO:0006694;GO:0006695;GO:0008202;GO:0008203;GO:0008284;GO:0008284;GO:0008299;GO:0008299;GO:0008299;GO:0008299;GO:0016126;GO:0016829;GO:0016831;GO:0016831;GO:0019287;GO:0019287;GO:0019287;GO:0019287;GO:…	K01597	EC:4.1.1.33	COG3407	I	mevalonate (diphospho) decarboxylase [Source:MGISymbol;Acc:MGI:2179327]	192156	Q99JF5;Q3UYC1_x000D_	UP
ENSMUSG00000026393	3052.55	1466.17	4638.93	3.16398	1.66174	4.84e-43	1.39e-41	1	138482875	138620141	-	7376	Nek7	GO:0000166;GO:0000922;GO:0004672;GO:0004672;GO:0004674;GO:0004674;GO:0005515;GO:0005515;GO:0005524;GO:0005524;GO:0005524;GO:0005634;GO:0005654;GO:0005654;GO:0005737;GO:0005815;GO:0005856;GO:0006468;GO:0006468;GO:0006468;GO:0006468;GO:0006468;GO:0016301;GO:0016310;GO:0016740;GO:0032212;GO:0032212;GO:0046872;GO:0051973;GO:0051973;GO:1904355;GO:1904355;GO:0000166;GO:0000922;GO:0004672;GO:0004672;GO:…	K20876	EC:2.7.11.1	COG0515	T	NIMA (never in mitosis gene a)-related expressedkinase 7 [Source:MGI Symbol;Acc:MGI:1890645]	59125	Q9ES74_x000D_	UP
ENSMUSG00000029055	101.148	181.658	20.6389	0.113614	-3.13778	5.87e-43	1.68e-41	4	154983115	155056784	-	8112	Plch2	GO:0004435;GO:0004435;GO:0004435;GO:0004435;GO:0004629;GO:0004629;GO:0004629;GO:0005509;GO:0005509;GO:0005623;GO:0005737;GO:0005886;GO:0005886;GO:0006629;GO:0006629;GO:0006629;GO:0007165;GO:0007165;GO:0007165;GO:0008081;GO:0008081;GO:0016020;GO:0016042;GO:0016787;GO:0032959;GO:0035556;GO:0035556;GO:0046488;GO:0046872;GO:0048015;GO:0051209;GO:0004629;GO:0004629;GO:0035556;GO:0035556;GO:0004435;GO:…	K19006	EC:3.1.4.11	NOG149692	T	"phospholipase C, eta 2 [Source:MGISymbol;Acc:MGI:2443078]"	269615	A2AP18_x000D_	DOWN
ENSMUSG00000028560	3749.22	1808.55	5689.88	3.1461	1.65356	5.96e-43	1.7e-41	4	98923810	98935543	+	3733	Usp1	GO:0001501;GO:0004197;GO:0004197;GO:0004197;GO:0004843;GO:0004843;GO:0004843;GO:0004843;GO:0005634;GO:0005634;GO:0005634;GO:0005654;GO:0005654;GO:0006281;GO:0006282;GO:0006282;GO:0006282;GO:0006282;GO:0006282;GO:0006508;GO:0006511;GO:0006511;GO:0006974;GO:0008233;GO:0008233;GO:0008234;GO:0009411;GO:0009411;GO:0009411;GO:0016579;GO:0016579;GO:0016579;GO:0016579;GO:0016579;GO:0016579;GO:0016787;GO:…	K11832	EC:3.4.19.12	COG5077	O	ubiquitin specific peptidase 1 [Source:MGISymbol;Acc:MGI:2385198]	230484	Q8BJQ2_x000D_	UP
ENSMUSG00000031441	7144.5	3491.03	10798	3.09307	1.62904	6.22e-43	1.78e-41	8	12757014	12868728	+	11150	Atp11a	GO:0000166;GO:0000166;GO:0000166;GO:0000287;GO:0000287;GO:0000287;GO:0005524;GO:0005524;GO:0005524;GO:0015914;GO:0015914;GO:0016020;GO:0016021;GO:0016021;GO:0016021;GO:0140326;GO:0140326;GO:0140326;GO:0000166;GO:0000166;GO:0000166;GO:0000287;GO:0000287;GO:0001701;GO:0005524;GO:0005524;GO:0005524;GO:0005768;GO:0005769;GO:0005783;GO:0005783;GO:0005783;GO:0005783;GO:0005802;GO:0005886;GO:0005886;GO:…	K01530	EC:7.6.2.1	COG0474	P	"ATPase, class VI, type 11A [Source:MGISymbol;Acc:MGI:1354735]"	50770	P98197_x000D_	UP
ENSMUSG00000012350	610.271	998.087	222.454	0.22288	-2.16566	7.99e-43	2.27e-41	2	103263433	103303278	-	5576	Ehf	GO:0000978;GO:0000978;GO:0000981;GO:0001228;GO:0001228;GO:0003677;GO:0003677;GO:0003677;GO:0003700;GO:0003700;GO:0003700;GO:0003700;GO:0003700;GO:0005634;GO:0005634;GO:0005634;GO:0005634;GO:0005654;GO:0005654;GO:0005794;GO:0005794;GO:0006355;GO:0006355;GO:0006357;GO:0006366;GO:0006366;GO:0030154;GO:0030855;GO:0030855;GO:0030855;GO:0030855;GO:0043565;GO:0043565;GO:0045893;GO:0045893;GO:0045893;GO:…	K17102	-	NOG307806	-	ets homologous factor [Source:MGISymbol;Acc:MGI:1270840]	13661	O70273_x000D_	DOWN
ENSMUSG00000018932	1768.22	832.162	2704.28	3.24971	1.70031	8.83e-43	2.51e-41	11	60932033	60952811	+	3314	Map2k3	GO:0000165;GO:0000166;GO:0000187;GO:0000187;GO:0004672;GO:0004672;GO:0004674;GO:0004674;GO:0004708;GO:0004708;GO:0004708;GO:0004713;GO:0005515;GO:0005524;GO:0005524;GO:0005524;GO:0005737;GO:0005829;GO:0006468;GO:0006468;GO:0006954;GO:0007346;GO:0016301;GO:0016310;GO:0016740;GO:0018108;GO:0019901;GO:0019901;GO:0019901;GO:0023014;GO:0031098;GO:0032147;GO:0035924;GO:0035924;GO:0038066;GO:0038066;GO:…	K04432	EC:2.7.12.2	COG0515	T	mitogen-activated protein kinase kinase 3[Source:MGI Symbol;Acc:MGI:1346868]	26397	O09110;Q5SWN9_x000D_	UP
ENSMUSG00000020580	4647.48	2258.53	7036.43	3.11549	1.63946	8.99e-43	2.55e-41	12	16894895	16987823	+	13897	Rock2	GO:0000166;GO:0001934;GO:0004672;GO:0004672;GO:0004674;GO:0004674;GO:0004674;GO:0004674;GO:0005524;GO:0005524;GO:0005524;GO:0005813;GO:0005829;GO:0005856;GO:0006468;GO:0006468;GO:0006468;GO:0006939;GO:0006939;GO:0007249;GO:0007266;GO:0007266;GO:0010595;GO:0010628;GO:0010825;GO:0010825;GO:0016301;GO:0016310;GO:0016525;GO:0016740;GO:0017048;GO:0017048;GO:0018105;GO:0018107;GO:0030036;GO:0030036;GO:…	K17388	EC:2.7.11.1	-	-	Rho-associated coiled-coil containing proteinkinase 2 [Source:MGI Symbol;Acc:MGI:107926]	19878	P70336;F8VPK5;Q3TR46_x000D_	UP
ENSMUSG00000027339	1973.73	3009.97	937.487	0.31146	-1.68288	9.62e-43	2.73e-41	2	131989415	132030258	-	11993	Rassf2	GO:0000775;GO:0000776;GO:0000776;GO:0000776;GO:0000777;GO:0001501;GO:0001503;GO:0004672;GO:0004672;GO:0005515;GO:0005634;GO:0005634;GO:0005634;GO:0005654;GO:0005654;GO:0005694;GO:0005737;GO:0005737;GO:0005737;GO:0005794;GO:0005794;GO:0005829;GO:0005829;GO:0005886;GO:0005886;GO:0006468;GO:0007049;GO:0007165;GO:0007165;GO:0031954;GO:0031954;GO:0032991;GO:0032991;GO:0033137;GO:0033137;GO:0038168;GO:…	K09851	-	NOG264677	-	Ras association (RalGDS/AF-6) domain family member2 [Source:MGI Symbol;Acc:MGI:2442060]	215653	Q8BMS9_x000D_	DOWN
ENSMUSG00000017400	947.167	132.97	1761.36	13.2463	3.72752	1.1e-42	3.11e-41	11	98036623	98053462	-	3139	Stac2	GO:0003009;GO:0003674;GO:0005515;GO:0005737;GO:0005829;GO:0005886;GO:0016020;GO:0031234;GO:0031234;GO:0035556;GO:0035556;GO:0042383;GO:0046872;GO:1901387;GO:1901387;GO:1903078;GO:1903078;	-	-	NOG82046	S	SH3 and cysteine rich domain 2 [Source:MGISymbol;Acc:MGI:2144518]	217154	Q8R1B0_x000D_	UP
ENSMUSG00000024987	292.602	21.9416	563.262	25.671	4.68207	1.1e-42	3.11e-41	19	37697798	37701536	+	1983	Cyp26a1	GO:0001822;GO:0001972;GO:0004497;GO:0004497;GO:0004497;GO:0005506;GO:0005506;GO:0006805;GO:0008401;GO:0016491;GO:0016705;GO:0016705;GO:0016709;GO:0020037;GO:0020037;GO:0032526;GO:0033189;GO:0034653;GO:0042573;GO:0046872;GO:0055114;GO:0055114;GO:0055114;GO:0062183;	K07437	-	COG2124	Q	"cytochrome P450, family 26, subfamily a,polypeptide 1 [Source:MGI Symbol;Acc:MGI:1096359]"	13082	O55127;A0A0R4J061_x000D_	UP
ENSMUSG00000041891	4211.73	2040.11	6383.35	3.12892	1.64566	1.22e-42	3.44e-41	18	65980738	66022580	-	8822	Lman1	GO:0000139;GO:0000139;GO:0005537;GO:0005537;GO:0005537;GO:0005783;GO:0005783;GO:0005789;GO:0005789;GO:0005793;GO:0005793;GO:0005794;GO:0005794;GO:0006888;GO:0006888;GO:0006888;GO:0006888;GO:0007029;GO:0007029;GO:0007030;GO:0007030;GO:0010638;GO:0015031;GO:0016020;GO:0016020;GO:0016020;GO:0016021;GO:0016021;GO:0016192;GO:0030017;GO:0030134;GO:0030134;GO:0030246;GO:0033116;GO:0042802;GO:0043231;GO:…	K10080	-	NOG292314	-	"lectin, mannose-binding, 1 [Source:MGISymbol;Acc:MGI:1917611]"	70361	Q9D0F3_x000D_	UP
ENSMUSG00000020961	186.087	314.943	57.2308	0.181718	-2.46023	1.3e-42	3.67e-41	12	91633009	91788387	-	12448	Ston2	GO:0002244;GO:0005515;GO:0005730;GO:0005730;GO:0005737;GO:0005829;GO:0005829;GO:0006897;GO:0006897;GO:0006897;GO:0007268;GO:0008021;GO:0016020;GO:0030054;GO:0030100;GO:0030100;GO:0030100;GO:0030100;GO:0030136;GO:0036465;GO:0036465;GO:0043005;GO:0045202;GO:0048488;GO:0048488;GO:0048488;GO:0048488;GO:0098793;GO:0098793;GO:0005737;GO:0006897;GO:0006897;GO:0006897;GO:0030054;GO:0030100;GO:0030100;GO:…	K20067	-	NOG264948	-	stonin 2 [Source:MGI Symbol;Acc:MGI:1918272]"	108800	Q8BZ60_x000D_	DOWN
ENSMUSG00000071847	2223.16	3550.51	895.807	0.252304	-1.98676	1.34e-42	3.78e-41	18	62922231	62961179	+	12884	Apcdd1	GO:0001942;GO:0001942;GO:0005886;GO:0005886;GO:0005886;GO:0005886;GO:0005887;GO:0005887;GO:0005887;GO:0016020;GO:0016021;GO:0016055;GO:0017147;GO:0017147;GO:0017147;GO:0017147;GO:0017147;GO:0017147;GO:0030178;GO:0030178;GO:0030178;GO:0030178;GO:0030178;GO:0030178;GO:0042487;GO:0042802;GO:0042802;GO:0043615;GO:0001942;GO:0005886;GO:0005886;GO:0005886;GO:0005886;GO:0005887;GO:0005887;GO:0016020;GO:…	-	-	NOG42984	S	adenomatosis polyposis coli down-regulated 1[Source:MGI Symbol;Acc:MGI:3513977]	494504	Q3U128_x000D_	DOWN
ENSMUSG00000046318	400.509	124.599	676.419	5.42879	2.44063	1.78e-42	4.99e-41	18	66045302	66302741	-	10831	Ccbe1	GO:0001525;GO:0001945;GO:0001946;GO:0001946;GO:0002020;GO:0002040;GO:0003016;GO:0005509;GO:0005518;GO:0005576;GO:0005581;GO:0005615;GO:0007275;GO:0007585;GO:0010575;GO:0010595;GO:0010954;GO:0030324;GO:0031012;GO:0045766;GO:0048845;GO:1900748;GO:1901492;GO:0001525;GO:0001945;GO:0001946;GO:0001946;GO:0001946;GO:0002020;GO:0002020;GO:0002040;GO:0003016;GO:0005509;GO:0005509;GO:0005518;GO:0005518;GO:…	K19638	-	NOG291472	-	collagen and calcium binding EGF domains 1[Source:MGI Symbol;Acc:MGI:2445053]	320924	Q3MI99_x000D_	UP
ENSMUSG00000060548	890.156	1672.15	108.162	0.0646846	-3.95043	1.83e-42	5.14e-41	14	60963875	61046490	-	4738	Tnfrsf19	GO:0001942;GO:0005515;GO:0005515;GO:0005576;GO:0005886;GO:0005886;GO:0016020;GO:0016021;GO:0038023;GO:0043123;GO:0043123;GO:0046330;GO:0001942;GO:0005515;GO:0005515;GO:0005576;GO:0005886;GO:0005886;GO:0016020;GO:0016021;GO:0038023;GO:0043123;GO:0043123;GO:0046330;GO:0001942;GO:0005515;GO:0005515;GO:0005576;GO:0005886;GO:0005886;GO:0016020;GO:0016021;GO:0038023;GO:0043123;GO:0043123;GO:0046330;GO:…	K05155	-	NOG47237	-	"tumor necrosis factor receptor superfamily, member19 [Source:MGI Symbol;Acc:MGI:1352474]"	29820	Q9JLL3;Q8BUM7_x000D_	DOWN
ENSMUSG00000026303	684.825	174.69	1194.96	6.84046	2.77409	2.21e-42	6.18e-41	1	90915085	90951142	+	5357	Mlph	GO:0006886;GO:0006886;GO:0017022;GO:0017137;GO:0017137;GO:0017137;GO:0030425;GO:0030674;GO:0046872;GO:0048471;	K22235	-	NOG135976	L	melanophilin [Source:MGI Symbol;Acc:MGI:2176380]"	171531	Q91V27;A0A0R4J075_x000D_	UP
ENSMUSG00000022330	3231.44	5789.33	673.552	0.116344	-3.10353	2.29e-42	6.41e-41	15	35296098	35303305	+	3623	Osr2	GO:0000122;GO:0000122;GO:0000977;GO:0000977;GO:0001228;GO:0001655;GO:0001656;GO:0001823;GO:0002062;GO:0003676;GO:0003676;GO:0005634;GO:0008284;GO:0009792;GO:0010628;GO:0030154;GO:0030501;GO:0033687;GO:0035115;GO:0035115;GO:0035116;GO:0035116;GO:0036023;GO:0042474;GO:0042476;GO:0042733;GO:0043565;GO:0045893;GO:0045944;GO:0045944;GO:0045944;GO:0046872;GO:0048704;GO:0050679;GO:0060021;GO:0060272;GO:…	K09215	-	COG5048	R	odd-skipped related 2 [Source:MGISymbol;Acc:MGI:1930813]	107587	Q91ZD1_x000D_	DOWN
ENSMUSG00000046794	300.55	113.862	487.237	4.2792	2.09734	2.77e-42	7.73e-41	8	35375739	35388139	+	6216	Ppp1r3b	GO:0000164;GO:0000164;GO:0000164;GO:0004721;GO:0005515;GO:0005975;GO:0005977;GO:0005977;GO:0005979;GO:0005981;GO:0005981;GO:0005981;GO:0006470;GO:0019888;GO:0019888;GO:0019888;GO:0019899;GO:0042587;GO:0043231;GO:0043666;GO:0050196;GO:0000164;GO:0000164;GO:0000164;GO:0004721;GO:0005515;GO:0005975;GO:0005977;GO:0005977;GO:0005979;GO:0005981;GO:0005981;GO:0005981;GO:0006470;GO:0019888;GO:0019888;GO:…	K07189	-	NOG328473	-	"protein phosphatase 1, regulatory subunit 3B[Source:MGI Symbol;Acc:MGI:2177268]"	244416	Q8C767_x000D_	UP
ENSMUSG00000046223	390.993	119.006	662.981	5.57101	2.47794	3.17e-42	8.84e-41	7	24462484	24475968	+	2617	Plaur	GO:0001934;GO:0001934;GO:0005102;GO:0005102;GO:0005515;GO:0005576;GO:0005886;GO:0005886;GO:0005886;GO:0005886;GO:0005887;GO:0009986;GO:0009986;GO:0016020;GO:0016021;GO:0019899;GO:0019899;GO:0019904;GO:0019904;GO:0030162;GO:0030162;GO:0030377;GO:0030377;GO:0031225;GO:0034112;GO:0034112;GO:0038195;GO:0038195;GO:0043066;GO:0043066;GO:0043388;GO:0043388;GO:0045742;GO:0045742;GO:0048762;GO:0060742;GO:…	K03985	-	NOG41870	-	"plasminogen activator, urokinase receptor[Source:MGI Symbol;Acc:MGI:97612]"	18793	P35456;Q545X5_x000D_	UP
ENSMUSG00000032374	3880.44	1896.64	5864.24	3.09191	1.6285	3.28e-42	9.12e-41	9	92542223	92608428	+	5392	Plod2	GO:0005506;GO:0005506;GO:0005783;GO:0005783;GO:0008475;GO:0008475;GO:0008475;GO:0008475;GO:0008475;GO:0016020;GO:0016491;GO:0016491;GO:0016491;GO:0016705;GO:0016705;GO:0017185;GO:0017185;GO:0030867;GO:0031418;GO:0031418;GO:0031418;GO:0046872;GO:0046947;GO:0051213;GO:0055114;GO:0055114;GO:0055114;GO:0001666;GO:0005506;GO:0005506;GO:0008475;GO:0008475;GO:0008475;GO:0016491;GO:0016491;GO:0016705;GO:…	K13645	EC:1.14.11.4	NOG311199	-	"procollagen lysine, 2-oxoglutarate 5-dioxygenase 2[Source:MGI Symbol;Acc:MGI:1347007]"	26432	Q9R0B9_x000D_	UP
ENSMUSG00000029151	38.3305	1.29046	75.3706	58.406	5.86804	3.3e-42	9.18e-41	5	31086106	31108237	-	2834	Slc30a3	GO:0005385;GO:0005385;GO:0005623;GO:0005737;GO:0005737;GO:0005764;GO:0005765;GO:0005768;GO:0005770;GO:0005770;GO:0005886;GO:0006811;GO:0006812;GO:0006812;GO:0006829;GO:0006829;GO:0008021;GO:0008021;GO:0008021;GO:0008324;GO:0008324;GO:0010043;GO:0010312;GO:0016020;GO:0016020;GO:0016021;GO:0016021;GO:0016021;GO:0030054;GO:0030285;GO:0030672;GO:0030672;GO:0030672;GO:0031410;GO:0031902;GO:0032119;GO:…	K14690	-	COG1230	P	"solute carrier family 30 (zinc transporter), member3 [Source:MGI Symbol;Acc:MGI:1345280]"	22784	P97441;Q6NZC3;Q3TMQ7_x000D_	UP
ENSMUSG00000031605	1188.34	551.967	1824.72	3.30586	1.72502	3.85e-42	1.07e-40	8	64739675	64850017	-	9247	Klhl2	GO:0001725;GO:0001726;GO:0003779;GO:0003779;GO:0003779;GO:0005515;GO:0005737;GO:0005829;GO:0005856;GO:0015629;GO:0015629;GO:0015629;GO:0016567;GO:0030027;GO:0031463;GO:0042802;GO:0042802;GO:0042803;GO:0042995;GO:0005515;	K10443	-	NOG149197	S	"kelch-like 2, Mayven [Source:MGISymbol;Acc:MGI:1924363]"	77113	Q8JZP3_x000D_	UP
ENSMUSG00000047181	672.584	1051.63	293.54	0.279129	-1.841	4.47e-42	1.24e-40	11	95009879	95026087	+	3379	Samd14	GO:0005515;GO:0005737;GO:0007015;GO:0014069;GO:0015629;GO:0019722;GO:0030425;GO:0031175;GO:0051015;	-	-	NOG279526	-	sterile alpha motif domain containing 14[Source:MGI Symbol;Acc:MGI:2384945]	217125	Q8K070_x000D_	DOWN
ENSMUSG00000023272	1278.12	595.815	1960.42	3.29032	1.71823	5.39e-42	1.49e-40	15	88819646	88826683	+	1366	Creld2	GO:0003756;GO:0005201;GO:0005509;GO:0005509;GO:0005615;GO:0005783;GO:0005783;GO:0005794;GO:0008150;GO:0016853;	-	-	NOG315654	-	cysteine-rich with EGF-like domains 2 [Source:MGISymbol;Acc:MGI:1923987]	76737	Q9CYA0_x000D_	UP
ENSMUSG00000005836	288.392	470.631	106.154	0.225556	-2.14844	5.62e-42	1.55e-40	18	11052064	11085635	+	6508	Gata6	GO:0000122;GO:0000122;GO:0000978;GO:0000978;GO:0000981;GO:0000981;GO:0000981;GO:0000987;GO:0001103;GO:0001701;GO:0001889;GO:0003148;GO:0003148;GO:0003309;GO:0003310;GO:0003677;GO:0003677;GO:0003677;GO:0003677;GO:0003682;GO:0003690;GO:0003700;GO:0003700;GO:0003700;GO:0003700;GO:0005515;GO:0005515;GO:0005515;GO:0005634;GO:0005634;GO:0005634;GO:0005634;GO:0005634;GO:0005634;GO:0005654;GO:0005654;GO:…	K17897	-	COG5641	K	GATA binding protein 6 [Source:MGISymbol;Acc:MGI:107516]	14465	Q61169_x000D_	DOWN
ENSMUSG00000078566	603.68	209.695	997.664	4.75769	2.25026	5.92e-42	1.63e-40	7	138890836	138909519	-	2265	Bnip3	GO:0001666;GO:0001666;GO:0001666;GO:0005515;GO:0005634;GO:0005634;GO:0005634;GO:0005635;GO:0005635;GO:0005635;GO:0005635;GO:0005654;GO:0005654;GO:0005654;GO:0005737;GO:0005737;GO:0005737;GO:0005739;GO:0005739;GO:0005739;GO:0005739;GO:0005740;GO:0005740;GO:0005741;GO:0005741;GO:0005741;GO:0005741;GO:0005783;GO:0006915;GO:0006915;GO:0006915;GO:0008219;GO:0008219;GO:0008219;GO:0008626;GO:0008626;GO:…	-	-	NOG68335	S	BCL2/adenovirus E1B interacting protein 3[Source:MGI Symbol;Acc:MGI:109326]	-	-_x000D_	UP
ENSMUSG00000070284	511.55	214.862	808.238	3.76166	1.91137	6.44e-42	1.77e-40	9	108049242	108052801	+	2785	Gmppb	GO:0000166;GO:0004475;GO:0004475;GO:0005525;GO:0005737;GO:0005737;GO:0005739;GO:0009058;GO:0009058;GO:0009298;GO:0009298;GO:0016740;GO:0016740;GO:0016740;GO:0016779;GO:0016779;GO:0016779;GO:0000166;GO:0004475;GO:0004475;GO:0005525;GO:0005737;GO:0005739;GO:0009058;GO:0009058;GO:0009298;GO:0016740;GO:0016740;GO:0016740;GO:0016779;GO:0016779;GO:0016779;	K00966	EC:2.7.7.13	COG1208	M	GDP-mannose pyrophosphorylase B [Source:MGISymbol;Acc:MGI:2660880]	331026	Q8BTZ7_x000D_	UP
ENSMUSG00000031232	1781.89	847.621	2716.15	3.20444	1.68007	6.47e-42	1.78e-40	X	105968084	106011906	-	4672	Magt1	GO:0005783;GO:0005783;GO:0005789;GO:0005886;GO:0006486;GO:0006487;GO:0006487;GO:0008250;GO:0008250;GO:0008250;GO:0008250;GO:0008250;GO:0015095;GO:0015095;GO:0015095;GO:0015693;GO:0016020;GO:0016021;GO:0018279;GO:0018279;GO:0050890;GO:1903830;GO:0006487;GO:0006487;GO:0008250;GO:0008250;GO:0015095;GO:0015095;GO:0016020;GO:0016021;GO:1903830;GO:0006487;GO:0006487;GO:0008250;GO:0008250;GO:0015095;GO:…	K19478	-	-	-	magnesium transporter 1 [Source:MGISymbol;Acc:MGI:1914325]	67075	Q9CQY5;A2ADH1_x000D_	UP
ENSMUSG00000029304	3151.3	362.3	5940.29	16.396	4.03528	1.02e-41	2.79e-40	5	104435118	104441050	+	1648	Spp1	GO:0001503;GO:0001503;GO:0005178;GO:0005615;GO:0005794;GO:0006710;GO:0007155;GO:0007155;GO:0007155;GO:0033280;GO:0045893;GO:0071394;GO:2000866;GO:0001503;GO:0001503;GO:0001649;GO:0001649;GO:0005125;GO:0005178;GO:0005576;GO:0005615;GO:0005615;GO:0005615;GO:0005737;GO:0005794;GO:0006710;GO:0007155;GO:0007155;GO:0007155;GO:0007155;GO:0007155;GO:0007165;GO:0010033;GO:0010811;GO:0030593;GO:0031214;GO:…	K06250	-	NOG73598	S	secreted phosphoprotein 1 [Source:MGISymbol;Acc:MGI:98389]	20750	P10923;Q547B5_x000D_	UP
ENSMUSG00000008999	619.235	968.622	269.849	0.27859	-1.84378	1.24e-41	3.4e-40	2	172868012	172940321	-	4019	Bmp7	GO:0001503;GO:0001654;GO:0001656;GO:0001657;GO:0001707;GO:0001822;GO:0001822;GO:0001823;GO:0003272;GO:0003344;GO:0005125;GO:0005125;GO:0005125;GO:0005515;GO:0005576;GO:0005615;GO:0005615;GO:0005615;GO:0005615;GO:0005615;GO:0007275;GO:0007389;GO:0007411;GO:0007435;GO:0008083;GO:0008083;GO:0008083;GO:0008201;GO:0008201;GO:0008285;GO:0009880;GO:0009887;GO:0010628;GO:0010628;GO:0010718;GO:0010800;GO:…	K16621	-	NOG272883	-	bone morphogenetic protein 7 [Source:MGISymbol;Acc:MGI:103302]	12162	P23359_x000D_	DOWN
ENSMUSG00000021770	1052.36	486.128	1618.59	3.32956	1.73533	1.34e-41	3.66e-40	14	21750531	21798726	+	7639	Samd8	GO:0002950;GO:0005515;GO:0005783;GO:0005783;GO:0005783;GO:0005789;GO:0005829;GO:0005829;GO:0005887;GO:0006629;GO:0006665;GO:0006686;GO:0016020;GO:0016021;GO:0016740;GO:0030148;GO:0030173;GO:0030176;GO:0030176;GO:0030176;GO:0030176;GO:0033188;GO:0046513;GO:0046513;GO:0046513;GO:0046513;GO:0047493;GO:1905373;GO:2000303;GO:2000303;GO:2000303;GO:0005515;GO:0016020;GO:0016021;	K22697	-	NOG259509	-	sterile alpha motif domain containing 8 [Source:MGISymbol;Acc:MGI:1914880]	67630	Q9DA37;Q14AQ4_x000D_	UP
ENSMUSG00000041731	2453.78	3868.03	1039.52	0.268747	-1.89568	1.75e-41	4.78e-40	19	24683016	24861855	-	3611	Pgm5	GO:0000287;GO:0000287;GO:0001725;GO:0001725;GO:0001725;GO:0004614;GO:0005515;GO:0005737;GO:0005829;GO:0005856;GO:0005912;GO:0005912;GO:0005912;GO:0005914;GO:0005914;GO:0005914;GO:0005925;GO:0005925;GO:0005925;GO:0005975;GO:0005975;GO:0005975;GO:0006006;GO:0007155;GO:0009898;GO:0009898;GO:0009898;GO:0014704;GO:0014704;GO:0014704;GO:0014706;GO:0016010;GO:0016010;GO:0016868;GO:0030018;GO:0030018;GO:…	K15636	-	COG0033	G	phosphoglucomutase 5 [Source:MGISymbol;Acc:MGI:1925668]	226041	Q8BZF8_x000D_	DOWN
ENSMUSG00000031700	1594.04	757.641	2430.43	3.20789	1.68163	1.93e-41	5.26e-40	8	85492576	85527560	+	5643	Gpt2	GO:0003824;GO:0003824;GO:0004021;GO:0004021;GO:0004021;GO:0004021;GO:0005615;GO:0005739;GO:0006103;GO:0006103;GO:0006103;GO:0008483;GO:0009058;GO:0009058;GO:0016740;GO:0030170;GO:0030170;GO:0042851;GO:0042851;GO:0042851;GO:0042853;GO:0045722;GO:0003824;	K00814	EC:2.6.1.2	COG0436	E	glutamic pyruvate transaminase (alanineaminotransferase) 2 [Source:MGI Symbol;Acc:MGI:1915391]	108682	Q8BGT5_x000D_	UP
ENSMUSG00000004460	2476.07	1199.92	3752.23	3.12707	1.64481	2.15e-41	5.86e-40	16	22857845	22879634	+	3236	Dnajb11	GO:0005102;GO:0005515;GO:0005515;GO:0005615;GO:0005634;GO:0005737;GO:0005783;GO:0005783;GO:0005788;GO:0006457;GO:0006457;GO:0016556;GO:0032781;GO:0034663;GO:0050768;GO:0051082;GO:0051082;GO:0051082;GO:0051604;GO:0051604;GO:0005102;GO:0005515;GO:0005515;GO:0005615;GO:0005634;GO:0005737;GO:0005783;GO:0005783;GO:0005788;GO:0006457;GO:0006457;GO:0016556;GO:0032781;GO:0034663;GO:0050768;GO:0051082;GO:…	K09517	-	COG0484	O	DnaJ heat shock protein family (Hsp40) member B11[Source:MGI Symbol;Acc:MGI:1915088]	67838	Q99KV1_x000D_	UP
ENSMUSG00000036832	98.0167	182.037	13.9962	0.0768863	-3.70113	2.21e-41	6.02e-40	3	146220963	146286186	+	2464	Lpar3	GO:0000187;GO:0001965;GO:0001965;GO:0004930;GO:0004930;GO:0004930;GO:0005543;GO:0005543;GO:0005623;GO:0005886;GO:0005886;GO:0005886;GO:0007165;GO:0007186;GO:0007186;GO:0007186;GO:0007186;GO:0007186;GO:0016020;GO:0016021;GO:0016021;GO:0016021;GO:0030424;GO:0032060;GO:0043410;GO:0048672;GO:0051482;GO:0051482;GO:0051928;GO:0051928;GO:0070915;GO:0070915;	K04294	-	NOG288678	-	lysophosphatidic acid receptor 3 [Source:MGISymbol;Acc:MGI:1929469]	65086	Q9EQ31;Q544B4_x000D_	DOWN
ENSMUSG00000068227	1115.76	191.281	2040.23	10.6662	3.41497	2.49e-41	6.75e-40	15	78479256	78495271	-	4287	Il2rb	GO:0004896;GO:0004896;GO:0004911;GO:0004911;GO:0004911;GO:0005515;GO:0005886;GO:0005886;GO:0005886;GO:0005886;GO:0009897;GO:0009986;GO:0009986;GO:0009986;GO:0016020;GO:0016020;GO:0016020;GO:0016021;GO:0019221;GO:0019221;GO:0019976;GO:0019976;GO:0030101;GO:0035723;GO:0035723;GO:0035723;GO:0038110;GO:0038110;GO:0038110;GO:0042010;GO:0042010;GO:0042010;GO:0043066;GO:0043066;GO:0050766;GO:0050766;GO:…	K05069	-	NOG46659	S	"interleukin 2 receptor, beta chain [Source:MGISymbol;Acc:MGI:96550]"	16185	P16297_x000D_	UP
ENSMUSG00000027239	3250.05	5385.1	1115	0.207053	-2.27193	2.65e-41	7.18e-40	2	91929805	91932297	-	1324	Mdk	GO:0001662;GO:0002232;GO:0002232;GO:0002286;GO:0002690;GO:0005515;GO:0005576;GO:0005737;GO:0007010;GO:0007162;GO:0007165;GO:0007275;GO:0007614;GO:0008083;GO:0008083;GO:0008083;GO:0008083;GO:0008201;GO:0008201;GO:0009611;GO:0009611;GO:0010667;GO:0010667;GO:0010718;GO:0010718;GO:0010759;GO:0010759;GO:0010838;GO:0010838;GO:0010976;GO:0010976;GO:0010996;GO:0016477;GO:0021542;GO:0021681;GO:0021766;GO:…	K06828	-	NOG39111	U	midkine [Source:MGI Symbol;Acc:MGI:96949]"	17242	P12025_x000D_	DOWN
ENSMUSG00000038319	1348.78	2324.58	372.978	0.16045	-2.63981	2.83e-41	7.65e-40	5	24319589	24351604	-	4845	Kcnh2	GO:0005216;GO:0005216;GO:0005249;GO:0005249;GO:0006811;GO:0006811;GO:0006813;GO:0006813;GO:0016020;GO:0016020;GO:0034220;GO:0055085;GO:0055085;GO:0071805;GO:0005216;GO:0005216;GO:0005242;GO:0005244;GO:0005249;GO:0005249;GO:0005249;GO:0005251;GO:0005267;GO:0005886;GO:0006811;GO:0006811;GO:0006811;GO:0006813;GO:0006813;GO:0006813;GO:0008076;GO:0009986;GO:0016020;GO:0016020;GO:0016020;GO:0016021;GO:…	K04905	-	COG2202	T	"potassium voltage-gated channel, subfamily H (eag-related), member 2 [Source:MGI Symbol;Acc:MGI:1341722]"	16511	O35219;A0A0R4J1K0_x000D_	DOWN
ENSMUSG00000027199	14190.7	1125.24	27256.2	24.2225	4.59828	2.88e-41	7.78e-40	2	122594467	122611303	-	3001	Gatm	GO:0005739;GO:0005739;GO:0005739;GO:0005739;GO:0005743;GO:0005758;GO:0005758;GO:0006600;GO:0006600;GO:0006601;GO:0006601;GO:0006601;GO:0006601;GO:0007275;GO:0007275;GO:0007584;GO:0007611;GO:0007611;GO:0010033;GO:0014889;GO:0014889;GO:0015067;GO:0015067;GO:0015067;GO:0015067;GO:0015068;GO:0015068;GO:0015068;GO:0016020;GO:0016740;GO:0043434;GO:0046689;GO:0120162;	K00613	EC:2.1.4.1	COG1834	E	glycine amidinotransferase (L-arginine:glycineamidinotransferase) [Source:MGI Symbol;Acc:MGI:1914342]	67092	Q9D964_x000D_	UP
ENSMUSG00000032023	102.318	23.239	181.398	7.80577	2.96454	2.89e-41	7.8e-40	9	40894849	40964118	-	3343	Jhy	GO:0003674;GO:0005575;GO:0007420;GO:0007420;GO:0030030;GO:0032053;GO:0032053;GO:0033326;GO:0035082;GO:0035082;	-	-	-	-	junctional cadherin complex regulator [Source:MGISymbol;Acc:MGI:1918239]	70989	E9Q793_x000D_	UP
ENSMUSG00000006586	282.144	467.261	97.0258	0.207648	-2.26779	3.23e-41	8.7e-40	4	13743436	13893649	+	7959	Runx1t1	GO:0003700;GO:0003700;GO:0003714;GO:0003714;GO:0006355;GO:0006355;GO:0045892;GO:0045892;GO:0046872;GO:0003700;GO:0003700;GO:0003714;GO:0003714;GO:0005654;GO:0006355;GO:0006355;GO:0045892;GO:0045892;GO:0046872;GO:0003700;GO:0003700;GO:0003714;GO:0003714;GO:0006355;GO:0006355;GO:0045892;GO:0045892;GO:0046872;GO:0003700;GO:0003700;GO:0003714;GO:0003714;GO:0003714;GO:0005515;GO:0005634;GO:0005634;GO:…	K10053	-	NOG79810	S	RUNX1 translocation partner 1 [Source:MGISymbol;Acc:MGI:104793]	12395	Q61909;B1AXH9;Q8C066_x000D_	DOWN
ENSMUSG00000030471	1216.64	443.975	1989.3	4.48067	2.16371	3.59e-41	9.64e-40	7	48789003	48827440	+	2410	Zdhhc13	GO:0000139;GO:0005515;GO:0005515;GO:0005783;GO:0005783;GO:0005794;GO:0015095;GO:0015095;GO:0015095;GO:0016020;GO:0016021;GO:0016409;GO:0016409;GO:0016409;GO:0016740;GO:0016746;GO:0019706;GO:0030659;GO:0030660;GO:0031410;GO:1903830;GO:0005515;GO:0015095;GO:0015095;GO:0016020;GO:0016021;GO:0016409;GO:0016409;GO:0016740;GO:0016746;GO:0019706;GO:1903830;	K20032	EC:2.3.1.225	COG0666	R	"zinc finger, DHHC domain containing 13 [Source:MGISymbol;Acc:MGI:1919227]"	243983	Q9CWU2_x000D_	UP
ENSMUSG00000090213	1012.1	470.028	1554.18	3.30656	1.72533	3.65e-41	9.79e-40	2	167642608	167689822	-	3265	Tmem189	GO:0005783;GO:0005783;GO:0005789;GO:0005789;GO:0006629;GO:0006631;GO:0008611;GO:0008611;GO:0016020;GO:0016021;GO:0016491;GO:0050207;GO:0050207;GO:0055114;	K20656	-	NOG119330	O	transmembrane protein 189 [Source:MGISymbol;Acc:MGI:2142624]	407243	Q99LQ7_x000D_	UP
ENSMUSG00000029571	4341.25	2148.16	6534.34	3.04183	1.60494	3.99e-41	1.07e-39	6	13069759	13089269	+	6931	Tmem106b	GO:0003674;GO:0005764;GO:0005764;GO:0005764;GO:0005765;GO:0005765;GO:0005765;GO:0005765;GO:0005768;GO:0005768;GO:0005768;GO:0007040;GO:0007040;GO:0007041;GO:0007041;GO:0016020;GO:0016021;GO:0031902;GO:0032418;GO:0032418;GO:0032418;GO:0032418;GO:0048813;GO:0048813;GO:0048813;GO:0048813;GO:1900006;GO:0016020;GO:0016021;	-	-	NOG44552	S	transmembrane protein 106B [Source:MGISymbol;Acc:MGI:1919150]	71900	Q80X71_x000D_	UP
ENSMUSG00000034591	378.972	152.372	605.571	3.97429	1.9907	4.21e-41	1.13e-39	10	83230848	83337882	-	5349	Slc41a2	GO:0005886;GO:0005886;GO:0006811;GO:0006812;GO:0006812;GO:0008324;GO:0008324;GO:0016020;GO:0016021;GO:0070838;GO:0072509;GO:0098655;	K15122	-	COG1824	P	"solute carrier family 41, member 2 [Source:MGISymbol;Acc:MGI:2442940]"	338365	Q8BYR8;B2RQZ3_x000D_	UP
ENSMUSG00000078816	278.728	72.0799	485.377	6.73387	2.75144	4.61e-41	1.23e-39	7	3289179	3331099	+	3612	Prkcg	GO:0000166;GO:0004672;GO:0004672;GO:0004672;GO:0004672;GO:0004674;GO:0004674;GO:0004674;GO:0004674;GO:0004697;GO:0004697;GO:0004697;GO:0004697;GO:0004697;GO:0004698;GO:0004698;GO:0004698;GO:0004712;GO:0004712;GO:0005515;GO:0005524;GO:0005524;GO:0005524;GO:0005634;GO:0005737;GO:0005737;GO:0005829;GO:0005829;GO:0005829;GO:0005886;GO:0005886;GO:0005886;GO:0005911;GO:0006468;GO:0006468;GO:0007268;GO:…	K19663	EC:2.7.11.13	COG0515	T	"protein kinase C, gamma [Source:MGISymbol;Acc:MGI:97597]"	18752	P63318;Q3UN66_x000D_	UP
ENSMUSG00000003153	1956.23	600.132	3312.32	5.51932	2.46449	4.64e-41	1.24e-39	6	122727809	122801640	-	7245	Slc2a3	GO:0002080;GO:0005355;GO:0005355;GO:0005355;GO:0005536;GO:0005536;GO:0005737;GO:0005737;GO:0005886;GO:0005886;GO:0005886;GO:0005887;GO:0005887;GO:0005901;GO:0008643;GO:0015145;GO:0016020;GO:0016020;GO:0016020;GO:0016021;GO:0016021;GO:0016021;GO:0016021;GO:0016936;GO:0019900;GO:0022857;GO:0022857;GO:0030672;GO:0033222;GO:0033300;GO:0033300;GO:0042995;GO:0043204;GO:0055056;GO:0055056;GO:0055085;GO:…	K08142	-	COG0477	G	"solute carrier family 2 (facilitated glucosetransporter), member 3 [Source:MGI Symbol;Acc:MGI:95757]"	20527	P32037;Q3TPL8;Q8BLF7_x000D_	UP
ENSMUSG00000028982	593.67	122.597	1064.74	8.68489	3.11851	4.8e-41	1.28e-39	4	149744036	149774277	-	1887	Slc25a33	GO:0000002;GO:0000002;GO:0000002;GO:0002082;GO:0002082;GO:0002082;GO:0005739;GO:0005739;GO:0005743;GO:0006390;GO:0006390;GO:0006390;GO:0006864;GO:0006864;GO:0006864;GO:0007005;GO:0007005;GO:0007005;GO:0008284;GO:0008284;GO:0008284;GO:0015218;GO:0015218;GO:0015218;GO:0015218;GO:0016020;GO:0016021;GO:0030307;GO:0030307;GO:0030307;GO:0031930;GO:0031966;GO:0032869;GO:0032869;GO:0032869;GO:0034551;GO:…	K15116	-	NOG301650	-	"solute carrier family 25, member 33 [Source:MGISymbol;Acc:MGI:1917806]"	70556	Q3TZX3_x000D_	UP
ENSMUSG00000008855	1649.43	2512.26	786.589	0.313099	-1.67531	5.46e-41	1.45e-39	11	102194432	102230166	-	8780	Hdac5	GO:0000118;GO:0000118;GO:0000118;GO:0004407;GO:0004407;GO:0004407;GO:0005634;GO:0005634;GO:0005634;GO:0005737;GO:0005737;GO:0006325;GO:0006325;GO:0006325;GO:0016575;GO:0016575;GO:0016787;GO:0032041;GO:0040029;GO:0040029;GO:0046872;GO:0070932;GO:0000118;GO:0000118;GO:0000118;GO:0000122;GO:0000978;GO:0001085;GO:0003682;GO:0004407;GO:0004407;GO:0004407;GO:0004407;GO:0005080;GO:0005634;GO:0005634;GO:…	K11406	EC:3.5.1.98	-	-	histone deacetylase 5 [Source:MGISymbol;Acc:MGI:1333784]	15184	Q3UJF1;Q6P9T4_x000D_	DOWN
ENSMUSG00000029149	196.251	331.738	60.7638	0.183168	-2.44876	5.55e-41	1.48e-39	5	31251691	31253202	+	1338	Krtcap3	GO:0003674;GO:0005575;GO:0008150;GO:0016020;GO:0016021;GO:0003674;GO:0005575;GO:0008150;GO:0016020;GO:0016021;GO:0003674;GO:0005575;GO:0008150;GO:0016020;GO:0016021;	-	-	NOG25828	-	keratinocyte associated protein 3 [Source:MGISymbol;Acc:MGI:1917065]	69815	Q8K177_x000D_	DOWN
ENSMUSG00000037579	127.67	231.132	24.2071	0.104733	-3.25522	5.83e-41	1.55e-39	15	99224861	99242817	+	5756	Kcnh3	GO:0005216;GO:0005216;GO:0005244;GO:0005249;GO:0005249;GO:0005249;GO:0005267;GO:0005887;GO:0006811;GO:0006811;GO:0006811;GO:0006813;GO:0006813;GO:0006813;GO:0016020;GO:0016020;GO:0016020;GO:0016021;GO:0034765;GO:0042391;GO:0055085;GO:0055085;GO:0071805;GO:0071805;	K04906	-	-	-	"potassium voltage-gated channel, subfamily H (eag-related), member 3 [Source:MGI Symbol;Acc:MGI:1341723]"	16512	Q9WVJ0_x000D_	DOWN
ENSMUSG00000042988	406.178	68.7596	743.597	10.8145	3.43489	7.09e-41	1.88e-39	11	120653788	120661175	-	2408	Notum	GO:0005575;GO:0005576;GO:0016055;GO:0016787;GO:0016787;GO:0016787;GO:0030178;GO:0030178;GO:0030178;GO:0052689;GO:0052689;GO:0090090;GO:1990697;GO:1990697;GO:1990697;GO:1990697;GO:1990699;GO:1990699;GO:1990699;GO:1990699;GO:0005575;GO:0005576;GO:0016055;GO:0016787;GO:0016787;GO:0016787;GO:0030178;GO:0030178;GO:0052689;GO:0052689;GO:0090090;GO:1990697;GO:1990697;GO:1990697;GO:1990699;GO:1990699;GO:…	K19882	EC:3.1.1.98	NOG314352	-	notum palmitoleoyl-protein carboxylesterase[Source:MGI Symbol;Acc:MGI:1924833]	77583	Q8R116_x000D_	UP
ENSMUSG00000019359	433.992	13.8935	854.09	61.4743	5.94191	7.23e-41	1.91e-39	X	100729873	100738895	+	4609	Gdpd2	GO:0005737;GO:0005856;GO:0005884;GO:0005886;GO:0005886;GO:0006629;GO:0006629;GO:0008081;GO:0008081;GO:0016020;GO:0016021;GO:0016787;GO:0030027;GO:0045669;GO:0046872;GO:0047394;GO:0090527;GO:0005737;GO:0005856;GO:0005884;GO:0005886;GO:0005886;GO:0006629;GO:0006629;GO:0008081;GO:0008081;GO:0016020;GO:0016021;GO:0016787;GO:0030027;GO:0045669;GO:0046872;GO:0047394;GO:0090527;	K01124	EC:3.1.4.43	COG0584	C	glycerophosphodiester phosphodiesterase domaincontaining 2 [Source:MGI Symbol;Acc:MGI:1918834]	71584	Q9ESM6_x000D_	UP
ENSMUSG00000043719	953.475	1877.39	29.5575	0.0157439	-5.98906	7.28e-41	1.92e-39	9	105687809	105828160	-	9166	Col6a6	GO:0005576;GO:0005576;GO:0005581;GO:0007155;GO:0030020;GO:0031012;GO:0031012;GO:0062023;GO:0005576;GO:0005576;GO:0005581;GO:0007155;GO:0030020;GO:0031012;GO:0062023;	K06238	-	NOG237718	-	"collagen, type VI, alpha 6 [Source:MGISymbol;Acc:MGI:2444259]"	245026	Q8C6K9_x000D_	DOWN
ENSMUSG00000063529	85.0574	159.389	10.7258	0.0672934	-3.89339	7.54e-41	1.99e-39	13	46273721	46300115	+	1363	Stmnd1	GO:0005737;GO:0007019;GO:0015631;GO:0031110;GO:0031110;GO:0031110;GO:0031175;GO:0043005;GO:0051493;	-	-	NOG73817	S	stathmin domain containing 1 [Source:MGISymbol;Acc:MGI:2686420]	380842	Q6P3A1_x000D_	DOWN
ENSMUSG00000019888	76.3748	5.42249	147.327	27.1696	4.76392	7.91e-41	2.08e-39	10	101681487	102391469	+	10691	Mgat4c	GO:0000139;GO:0005794;GO:0006486;GO:0006487;GO:0008375;GO:0008454;GO:0016020;GO:0016021;GO:0016740;GO:0016757;GO:0046872;GO:0016020;GO:0016021;GO:0016020;GO:0016021;GO:0016020;GO:0016021;GO:0016020;GO:0016021;GO:0000139;GO:0005794;GO:0006486;GO:0006487;GO:0008375;GO:0008454;GO:0016020;GO:0016021;GO:0016740;GO:0016757;GO:0046872;GO:0000139;GO:0005794;GO:0006486;GO:0006487;GO:0008375;GO:0008454;GO:…	K13748	-	NOG69242	S	"MGAT4 family, member C [Source:MGISymbol;Acc:MGI:1914819]"	67569	Q9D306_x000D_	UP
ENSMUSG00000039956	155.747	0.740765	310.753	419.503	8.71254	7.98e-41	2.1e-39	16	90738207	90749785	+	1581	Mrap	GO:0005783;GO:0005783;GO:0005783;GO:0005789;GO:0005886;GO:0005886;GO:0005886;GO:0016020;GO:0016021;GO:0030545;GO:0031780;GO:0031780;GO:0031781;GO:0031781;GO:0031782;GO:0031782;GO:0031783;GO:0031783;GO:0042802;GO:0050873;GO:0070996;GO:0070996;GO:0072659;GO:0072659;GO:0106070;GO:0106071;GO:0106072;GO:1903077;	K22398	-	NOG28578	S	melanocortin 2 receptor accessory protein[Source:MGI Symbol;Acc:MGI:1924287]	77037	Q9D159_x000D_	UP
ENSMUSG00000016024	10878	3242.97	18513	5.70866	2.51315	8.49e-41	2.23e-39	2	158306493	158332852	+	4831	Lbp	GO:0001530;GO:0001530;GO:0005615;GO:0005615;GO:0006953;GO:0006953;GO:0008289;GO:0008289;GO:0045087;GO:0045087;GO:0050829;GO:0050829;GO:0001530;GO:0001530;GO:0001530;GO:0001530;GO:0001530;GO:0002232;GO:0002281;GO:0002281;GO:0002281;GO:0002281;GO:0002376;GO:0005102;GO:0005576;GO:0005615;GO:0005615;GO:0005615;GO:0005615;GO:0005615;GO:0005615;GO:0006869;GO:0006953;GO:0006953;GO:0006953;GO:0006953;GO:…	K05399	-	NOG262970	-	lipopolysaccharide binding protein [Source:MGISymbol;Acc:MGI:1098776]	16803	Q61805_x000D_	UP
ENSMUSG00000037025	164.277	305.562	22.9918	0.0752444	-3.73227	8.75e-41	2.3e-39	2	148042877	148046969	-	2370	Foxa2	GO:0000978;GO:0003677;GO:0003677;GO:0003700;GO:0003700;GO:0003700;GO:0005634;GO:0005634;GO:0005654;GO:0006355;GO:0006355;GO:0006357;GO:0008134;GO:0008134;GO:0010719;GO:0019904;GO:0019904;GO:0030054;GO:0030193;GO:0031018;GO:0043433;GO:0043565;GO:0043565;GO:0044212;GO:0045893;GO:0045944;GO:0071542;GO:0000432;GO:0000978;GO:0000981;GO:0000981;GO:0001228;GO:0001701;GO:0001705;GO:0001708;GO:0003677;GO:…	K08035	-	COG5025	K	forkhead box A2 [Source:MGISymbol;Acc:MGI:1347476]	15376	P35583_x000D_	DOWN
ENSMUSG00000036111	135.692	34.2141	237.17	6.93194	2.79326	1.25e-40	3.27e-39	7	109138572	109175207	-	1552	Lmo1	GO:0000122;GO:0005515;GO:0005634;GO:0045944;GO:0045944;GO:0046013;GO:0046872;	-	-	NOG288849	-	LIM domain only 1 [Source:MGISymbol;Acc:MGI:102812]	109594	Q924W9;Q3UZX1_x000D_	UP
ENSMUSG00000030987	3614.92	1039.74	6190.1	5.95351	2.57374	1.38e-40	3.61e-39	7	102267806	102437319	+	10371	Stim1	GO:0002020;GO:0002115;GO:0002115;GO:0002115;GO:0002115;GO:0005246;GO:0005246;GO:0005246;GO:0005246;GO:0005246;GO:0005246;GO:0005509;GO:0005509;GO:0005509;GO:0005513;GO:0005513;GO:0005515;GO:0005515;GO:0005515;GO:0005623;GO:0005737;GO:0005783;GO:0005783;GO:0005783;GO:0005783;GO:0005783;GO:0005789;GO:0005856;GO:0005874;GO:0005886;GO:0005886;GO:0005886;GO:0005886;GO:0005887;GO:0005887;GO:0006811;GO:…	K16059	-	NOG307699	-	stromal interaction molecule 1 [Source:MGISymbol;Acc:MGI:107476]	20866	P70302_x000D_	UP
ENSMUSG00000075033	370.95	149.898	592.001	3.94936	1.98162	1.52e-40	3.97e-39	16	55839953	55895285	-	6436	Nxpe3	GO:0003674;GO:0005575;GO:0008150;GO:0016020;GO:0016021;	-	-	NOG40311	-	"neurexophilin and PC-esterase domain family, member3 [Source:MGI Symbol;Acc:MGI:2686598]"	385658	B9EKK6_x000D_	UP
ENSMUSG00000039062	7304.76	12936	1673.52	0.129369	-2.95043	1.76e-40	4.59e-39	7	79821803	79861059	-	4135	Anpep	GO:0001525;GO:0004177;GO:0004177;GO:0005615;GO:0005615;GO:0005737;GO:0005793;GO:0005793;GO:0005886;GO:0005886;GO:0005886;GO:0005886;GO:0006508;GO:0006508;GO:0006508;GO:0006508;GO:0006508;GO:0007275;GO:0008233;GO:0008237;GO:0008237;GO:0008237;GO:0008270;GO:0008270;GO:0008270;GO:0009897;GO:0016020;GO:0016021;GO:0016787;GO:0030154;GO:0031526;GO:0035814;GO:0042277;GO:0042277;GO:0043171;GO:0043171;GO:…	K11140	EC:3.4.11.2	COG0308	E	alanyl (membrane) aminopeptidase [Source:MGISymbol;Acc:MGI:5000466]	16790	P97449_x000D_	DOWN
ENSMUSG00000040035	112.192	27.8677	196.517	7.05177	2.81798	2.07e-40	5.38e-39	2	118779719	118811293	+	9555	Disp2	GO:0003674;GO:0005575;GO:0005886;GO:0008150;GO:0016020;GO:0016021;GO:0003674;GO:0005575;GO:0005886;GO:0008150;GO:0016020;GO:0016021;	-	-	NOG296314	-	dispatched RND tramsporter family member 2[Source:MGI Symbol;Acc:MGI:2388733]	214240	Q8CIP5_x000D_	UP
ENSMUSG00000047767	1321.31	629.392	2013.24	3.1987	1.67749	2.21e-40	5.76e-39	7	101263034	101302251	-	8469	Atg16l2	GO:0000045;GO:0000421;GO:0003674;GO:0005515;GO:0005654;GO:0005654;GO:0005737;GO:0006914;GO:0015031;GO:0039689;GO:0039689;GO:0000045;GO:0000421;GO:0003674;GO:0005654;GO:0005737;GO:0006914;GO:0015031;GO:0039689;GO:0039689;GO:0005515;GO:0000045;GO:0000421;GO:0003674;GO:0005654;GO:0005737;GO:0006914;GO:0015031;GO:0039689;GO:0039689;	K20868	-	COG2319	R	autophagy related 16-like 2 (S. cerevisiae)[Source:MGI Symbol;Acc:MGI:1920933]	73683	Q6KAU8;G9M4M8_x000D_	UP
ENSMUSG00000030116	6364.39	1743.64	10985.1	6.30013	2.65538	2.23e-40	5.8e-39	6	122505845	122529290	+	3589	Mfap5	GO:0001527;GO:0001527;GO:0001527;GO:0001527;GO:0001527;GO:0001527;GO:0005515;GO:0005576;GO:0030023;GO:0030023;GO:0031012;GO:0060216;GO:0062023;GO:0097435;GO:0001527;GO:0001527;GO:0001527;GO:0001527;GO:0001527;GO:0001527;	-	-	NOG39121	-	microfibrillar associated protein 5 [Source:MGISymbol;Acc:MGI:1354387]	50530	Q9QZJ6_x000D_	UP
ENSMUSG00000075415	3533.2	5378.63	1687.77	0.313793	-1.67212	2.57e-40	6.68e-39	2	31026206	31142008	-	10030	Fnbp1	GO:0005515;GO:0006897;GO:0006897;GO:0005515;GO:0005737;GO:0005764;GO:0005856;GO:0005886;GO:0005905;GO:0005938;GO:0006897;GO:0006897;GO:0006897;GO:0007399;GO:0008289;GO:0016020;GO:0031410;GO:0042802;GO:0042802;GO:0005515;GO:0005737;GO:0005764;GO:0005856;GO:0005886;GO:0005905;GO:0005938;GO:0006897;GO:0006897;GO:0006897;GO:0007399;GO:0008289;GO:0016020;GO:0031410;GO:0042802;GO:0005515;GO:0005737;GO:…	K20121	-	NOG323796	-	formin binding protein 1 [Source:MGISymbol;Acc:MGI:109606]	14269	Q80TY0_x000D_	DOWN
ENSMUSG00000053411	337.238	541.661	132.815	0.245199	-2.02797	2.71e-40	7.03e-39	15	79915807	79971119	-	6487	Cbx7	GO:0000122;GO:0000122;GO:0000790;GO:0000790;GO:0000792;GO:0003006;GO:0003682;GO:0003723;GO:0003727;GO:0005515;GO:0005634;GO:0005634;GO:0005634;GO:0005634;GO:0005654;GO:0005654;GO:0005694;GO:0005829;GO:0005829;GO:0006325;GO:0031519;GO:0031519;GO:0031519;GO:0032968;GO:0032968;GO:0035064;GO:0035102;GO:0035102;GO:0035102;GO:0042493;GO:0048733;GO:0005634;GO:0035102;GO:0035102;GO:0000122;GO:0000790;GO:…	K11454	-	NOG258927	-	chromobox 7 [Source:MGI Symbol;Acc:MGI:1196439]"	52609	Q8VDS3_x000D_	DOWN
ENSMUSG00000039481	153.959	262.602	45.3172	0.17257	-2.53474	3.01e-40	7.79e-39	17	56751325	56757530	-	1023	Nrtn	GO:0001755;GO:0001755;GO:0005576;GO:0007169;GO:0008083;GO:0008083;GO:0008083;GO:0008083;GO:0008083;GO:0008083;GO:0021675;GO:0030424;GO:0030424;GO:0031175;GO:0031175;	-	-	NOG42785	-	neurturin [Source:MGI Symbol;Acc:MGI:108417]"	18188	P97463_x000D_	DOWN
ENSMUSG00000021065	1247.07	594.419	1899.71	3.19592	1.67623	3.38e-40	8.75e-39	12	77238125	77476338	+	7902	Fut8	GO:0005515;GO:0005794;GO:0006486;GO:0006487;GO:0006491;GO:0007179;GO:0007229;GO:0007585;GO:0008424;GO:0008424;GO:0008424;GO:0008424;GO:0010468;GO:0016020;GO:0016021;GO:0016021;GO:0016021;GO:0016477;GO:0016740;GO:0016757;GO:0016757;GO:0017124;GO:0018279;GO:0018279;GO:0032580;GO:0032580;GO:0032580;GO:0033578;GO:0033578;GO:0036071;GO:0036071;GO:0043112;GO:0046368;GO:0046368;GO:0046921;GO:0046921;GO:…	K00717	EC:2.4.1.68	NOG251249	-	fucosyltransferase 8 [Source:MGISymbol;Acc:MGI:1858901]	53618	Q9WTS2_x000D_	UP
ENSMUSG00000040856	49.5991	4.58063	94.6177	20.656	4.36849	4e-40	1.03e-38	12	109452823	109463336	+	5657	Dlk1	GO:0005509;GO:0005509;GO:0005615;GO:0016020;GO:0016021;GO:0030154;GO:0045746;GO:0005509;GO:0005509;GO:0016020;GO:0016021;GO:0005509;GO:0005509;GO:0016020;GO:0016021;GO:0005509;GO:0005509;GO:0016020;GO:0016021;GO:0005509;GO:0005509;GO:0016020;GO:0016021;GO:0005509;GO:0005509;GO:0016020;GO:0016021;GO:0005509;GO:0005509;GO:0016020;GO:0016021;GO:0005509;GO:0005509;GO:0016020;GO:0016021;	-	-	-	-	delta like non-canonical Notch ligand 1 [Source:MGISymbol;Acc:MGI:94900]	13386	Q09163;Q925U3_x000D_	UP
ENSMUSG00000057530	3534.13	1756.04	5312.23	3.02511	1.59699	4.07e-40	1.05e-38	4	137862237	137965229	+	5300	Ece1	GO:0001666;GO:0001921;GO:0001921;GO:0004175;GO:0004175;GO:0004222;GO:0004222;GO:0005768;GO:0005768;GO:0005769;GO:0005794;GO:0005886;GO:0005886;GO:0006508;GO:0006508;GO:0006508;GO:0006508;GO:0006915;GO:0007507;GO:0007507;GO:0008217;GO:0008233;GO:0008237;GO:0008237;GO:0008237;GO:0008270;GO:0008270;GO:0009897;GO:0009897;GO:0009986;GO:0010613;GO:0010814;GO:0010814;GO:0010815;GO:0010815;GO:0010816;GO:…	K01415	EC:3.4.24.71	COG3590	O	endothelin converting enzyme 1 [Source:MGISymbol;Acc:MGI:1101357]	230857	Q4PZA2;A0A183ZRM3_x000D_	UP
ENSMUSG00000060733	1805.39	514.521	3096.25	6.01773	2.58922	4.09e-40	1.05e-38	10	71347763	71433327	+	7093	Ipmk	GO:0000166;GO:0000823;GO:0000824;GO:0000825;GO:0000825;GO:0001841;GO:0005524;GO:0005634;GO:0005634;GO:0005654;GO:0006629;GO:0008440;GO:0016301;GO:0016301;GO:0016301;GO:0016310;GO:0016740;GO:0032957;GO:0032958;GO:0032958;GO:0032958;GO:0046488;GO:0046854;GO:0046872;GO:0046934;GO:0047326;GO:0052812;GO:0070266;GO:0070266;GO:0097243;GO:0102732;GO:0000166;GO:0000823;GO:0000824;GO:0000825;GO:0000825;GO:…	K00915	-	NOG310478	-	inositol polyphosphate multikinase [Source:MGISymbol;Acc:MGI:1916968]	69718	Q7TT16_x000D_	UP
ENSMUSG00000024912	51.6736	3.45222	99.8949	28.9364	4.85481	4.35e-40	1.12e-38	19	5447547	5455946	+	2033	Fosl1	GO:0000977;GO:0000978;GO:0000978;GO:0000978;GO:0000978;GO:0000981;GO:0001228;GO:0001228;GO:0001701;GO:0003677;GO:0003677;GO:0003677;GO:0003677;GO:0003677;GO:0003700;GO:0003700;GO:0005634;GO:0005634;GO:0005634;GO:0005634;GO:0005634;GO:0005634;GO:0005654;GO:0005654;GO:0005829;GO:0005829;GO:0006355;GO:0006355;GO:0006357;GO:0006357;GO:0006357;GO:0007296;GO:0007565;GO:0007612;GO:0008285;GO:0008285;GO:…	K04502	-	NOG252534	-	fos-like antigen 1 [Source:MGISymbol;Acc:MGI:107179]	14283	P48755;Q3UMK5_x000D_	UP
ENSMUSG00000021670	991.033	465.807	1516.26	3.25512	1.70271	4.79e-40	1.23e-38	13	96648967	96670936	-	7275	Hmgcr	GO:0004420;GO:0004420;GO:0004420;GO:0004420;GO:0004420;GO:0005515;GO:0005778;GO:0005778;GO:0005778;GO:0005783;GO:0005783;GO:0005783;GO:0005789;GO:0005789;GO:0005789;GO:0005789;GO:0006629;GO:0006694;GO:0006695;GO:0006695;GO:0006695;GO:0006695;GO:0006743;GO:0006743;GO:0007568;GO:0007584;GO:0008202;GO:0008203;GO:0008284;GO:0008284;GO:0008299;GO:0008299;GO:0008299;GO:0008299;GO:0008299;GO:0008542;GO:…	K00021	EC:1.1.1.34	COG1257	I	3-hydroxy-3-methylglutaryl-Coenzyme A reductase[Source:MGI Symbol;Acc:MGI:96159]	15357	Q01237;Q8BV96_x000D_	UP
ENSMUSG00000060131	236.542	54.3393	418.745	7.70612	2.946	5.45e-40	1.4e-38	2	126320973	126500674	-	6660	Atp8b4	GO:0000166;GO:0000166;GO:0000166;GO:0000287;GO:0000287;GO:0000287;GO:0005524;GO:0005524;GO:0005524;GO:0005794;GO:0005794;GO:0005794;GO:0005886;GO:0005886;GO:0005886;GO:0007030;GO:0015914;GO:0015914;GO:0016020;GO:0016021;GO:0016021;GO:0016021;GO:0045332;GO:0140326;GO:0140326;GO:0140326;GO:0140326;GO:0000166;GO:0000166;GO:0000166;GO:0000287;GO:0000287;GO:0000287;GO:0005524;GO:0005524;GO:0005524;GO:…	K01530	EC:7.6.2.1	-	-	"ATPase, class I, type 8B, member 4 [Source:MGISymbol;Acc:MGI:1859664]"	241633	A1L3S5;A2ANX3;Q69Z59_x000D_	UP
ENSMUSG00000028044	953.272	449.037	1457.51	3.24585	1.6986	5.59e-40	1.43e-38	3	89415472	89418383	-	1126	Cks1b	GO:0000307;GO:0006355;GO:0007049;GO:0007346;GO:0008283;GO:0016538;GO:0016538;GO:0019005;GO:0019901;GO:0042393;GO:0043130;GO:0044772;GO:0045737;GO:0051301;GO:0061575;GO:0000079;GO:0007049;GO:0016538;GO:0016538;GO:0051301;GO:0000079;GO:0016538;	K02219	-	NOG272189	-	CDC28 protein kinase 1b [Source:MGISymbol;Acc:MGI:1889208]	54124	P61025_x000D_	UP
ENSMUSG00000057914	475.966	747.385	204.547	0.273684	-1.86942	5.66e-40	1.45e-38	2	14603088	14987908	+	13228	Cacnb2	GO:0005244;GO:0005245;GO:0005245;GO:0005245;GO:0005245;GO:0005246;GO:0005262;GO:0005515;GO:0005515;GO:0005886;GO:0005886;GO:0005891;GO:0005891;GO:0005891;GO:0005891;GO:0005891;GO:0006811;GO:0006816;GO:0007268;GO:0007268;GO:0007528;GO:0007601;GO:0008331;GO:0008331;GO:0008331;GO:0016020;GO:0019901;GO:0019904;GO:0034765;GO:0042383;GO:0042802;GO:0051015;GO:0051015;GO:0051219;GO:0051928;GO:0051928;GO:…	K04863	-	NOG326500	-	"calcium channel, voltage-dependent, beta 2 subunit[Source:MGI Symbol;Acc:MGI:894644]"	12296	Q8CC27;Q32MF3_x000D_	DOWN
ENSMUSG00000008575	1211.79	1848.47	575.117	0.311131	-1.6844	5.88e-40	1.5e-38	4	82290173	82705750	-	14957	Nfib	GO:0003677;GO:0003700;GO:0003700;GO:0005634;GO:0005634;GO:0005634;GO:0006260;GO:0006355;GO:0006355;GO:0000122;GO:0000122;GO:0000978;GO:0000978;GO:0000981;GO:0000981;GO:0000981;GO:0000981;GO:0001228;GO:0001228;GO:0001228;GO:0001650;GO:0001650;GO:0002062;GO:0003677;GO:0003677;GO:0003677;GO:0003690;GO:0003690;GO:0003700;GO:0003700;GO:0003714;GO:0005634;GO:0005634;GO:0005634;GO:0005634;GO:0005634;GO:…	K09169	-	NOG252172	-	nuclear factor I/B [Source:MGISymbol;Acc:MGI:103188]	18028	P97863;Q6GSP7_x000D_	DOWN
ENSMUSG00000024856	1328.85	637.714	2019.98	3.16753	1.66336	6.69e-40	1.7e-38	19	4097182	4099019	+	1636	Cdk2ap2	GO:0005515;GO:0005634;GO:0005737;GO:0005874;GO:0070507;GO:2000035;GO:2000134;GO:2000134;GO:2000134;	-	-	NOG235568	-	CDK2-associated protein 2 [Source:MGISymbol;Acc:MGI:1098779]	52004	Q9CPY4_x000D_	UP
ENSMUSG00000022816	18412.3	9367.89	27456.8	2.93095	1.55137	7.52e-40	1.92e-38	16	37776873	37836514	+	4914	Fstl1	GO:0005509;GO:0005509;GO:0005515;GO:0005515;GO:0005576;GO:0005615;GO:0007275;GO:0008201;GO:0030154;GO:0030510;GO:0042594;	-	-	NOG148907	S	follistatin-like 1 [Source:MGISymbol;Acc:MGI:102793]	14314	Q62356_x000D_	UP
ENSMUSG00000069833	13475.7	6805.34	20146.1	2.96034	1.56577	8e-40	2.03e-38	19	8989284	9076914	+	19938	Ahnak	GO:0005515;GO:0005515;GO:0005634;GO:0005737;GO:0005737;GO:0005737;GO:0005829;GO:0005829;GO:0005829;GO:0005886;GO:0005886;GO:0005886;GO:0005886;GO:0005911;GO:0015629;GO:0015629;GO:0015629;GO:0031982;GO:0031982;GO:0031982;GO:0042383;GO:0042383;GO:0042802;GO:0043034;GO:0043034;GO:0043484;GO:0043484;GO:0044291;GO:0044291;GO:0044291;GO:0044548;GO:0044548;GO:0045121;GO:0045121;GO:0045121;GO:0070062;GO:…	-	-	-	-	AHNAK nucleoprotein (desmoyokin) [Source:MGISymbol;Acc:MGI:1316648]	66395	G5E8K8;Q8R2L7;Q8BRB8_x000D_	UP
ENSMUSG00000039953	2531.03	3806.19	1255.88	0.329957	-1.59965	8.95e-40	2.27e-38	4	149586468	149648899	+	4662	Clstn1	GO:0000139;GO:0001540;GO:0001558;GO:0005509;GO:0005509;GO:0005509;GO:0005515;GO:0005576;GO:0005623;GO:0005634;GO:0005783;GO:0005789;GO:0005794;GO:0005886;GO:0006874;GO:0007155;GO:0007156;GO:0007156;GO:0007268;GO:0009986;GO:0009986;GO:0014069;GO:0016020;GO:0016020;GO:0016020;GO:0016021;GO:0016021;GO:0019894;GO:0030054;GO:0042988;GO:0042995;GO:0043005;GO:0045202;GO:0045211;GO:0045211;GO:0050806;GO:…	K22659	-	NOG246161	-	calsyntenin 1 [Source:MGI Symbol;Acc:MGI:1929895]"	65945	Q9EPL2_x000D_	DOWN
ENSMUSG00000013367	137.131	236.01	38.2508	0.162072	-2.62529	9.63e-40	2.44e-38	7	43472904	43490075	-	2622	Iglon5	GO:0003674;GO:0005576;	K06773	-	NOG258599	-	IgLON family member 5 [Source:MGISymbol;Acc:MGI:2686277]	210094	Q8HW98_x000D_	DOWN
ENSMUSG00000049115	398.948	655.068	142.827	0.218034	-2.19737	1.01e-39	2.56e-38	13	30336441	30382867	+	2786	Agtr1a	GO:0004945;GO:0004945;GO:0007186;GO:0007186;GO:0016020;GO:0016021;GO:0016021;GO:0016021;GO:0019229;GO:0019229;GO:0038166;GO:0001568;GO:0001596;GO:0001596;GO:0001596;GO:0001822;GO:0001921;GO:0001921;GO:0001991;GO:0002001;GO:0002018;GO:0002018;GO:0002019;GO:0002035;GO:0004930;GO:0004930;GO:0004930;GO:0004930;GO:0004945;GO:0004945;GO:0004945;GO:0005515;GO:0005623;GO:0005737;GO:0005768;GO:0005794;GO:…	K04166	-	NOG256015	-	"angiotensin II receptor, type 1a [Source:MGISymbol;Acc:MGI:87964]"	11607	P29754_x000D_	DOWN
ENSMUSG00000003865	1056.12	499.208	1613.03	3.23119	1.69206	1.02e-39	2.59e-38	7	45434844	45456619	+	4789	Gys1	GO:0003824;GO:0004373;GO:0004373;GO:0004373;GO:0004373;GO:0004373;GO:0004373;GO:0004373;GO:0005515;GO:0005536;GO:0005536;GO:0005737;GO:0005737;GO:0005977;GO:0005977;GO:0005978;GO:0005978;GO:0005978;GO:0005978;GO:0005978;GO:0005978;GO:0005978;GO:0007507;GO:0008152;GO:0016234;GO:0016740;GO:0016757;GO:0019901;GO:0019901;GO:0061547;GO:0004373;GO:0004373;GO:0004373;GO:0005978;GO:0005978;GO:0005978;GO:…	K00693	EC:2.4.1.11	COG0438	M	"glycogen synthase 1, muscle [Source:MGISymbol;Acc:MGI:101805]"	14936	Q9Z1E4_x000D_	UP
ENSMUSG00000027808	6338.92	3194.71	9483.14	2.96839	1.56968	1.09e-39	2.74e-38	3	58519817	58525892	-	4611	Serp1	GO:0001501;GO:0005783;GO:0005783;GO:0005783;GO:0005789;GO:0005881;GO:0005881;GO:0005881;GO:0006006;GO:0006486;GO:0006486;GO:0006486;GO:0009791;GO:0010259;GO:0015031;GO:0016020;GO:0016021;GO:0030968;GO:0030968;GO:0032024;GO:0045727;GO:0046622;GO:0048644;GO:0060124;	-	-	NOG279738	-	stress-associated endoplasmic reticulum protein 1[Source:MGI Symbol;Acc:MGI:92638]	28146	Q9Z1W5_x000D_	UP
ENSMUSG00000089789	138.049	264.347	11.7506	0.0444515	-4.49162	1.16e-39	2.91e-38	10	127759721	127768297	+	3930	Rdh1	GO:0001523;GO:0004745;GO:0005789;GO:0008202;GO:0016229;GO:0016491;GO:0016491;GO:0031301;GO:0043231;GO:0047023;GO:0047044;GO:0055114;	K11154	EC:1.1.1.-	-	-	retinol dehydrogenase 1 (all trans) [Source:MGISymbol;Acc:MGI:1195275]	107605	Q8CGV4;Q8VIJ7_x000D_	DOWN
ENSMUSG00000002980	4592.06	2328.18	6855.95	2.94476	1.55815	1.22e-39	3.06e-38	7	19756131	19771016	-	3199	Bcam	GO:0005055;GO:0005055;GO:0005886;GO:0005887;GO:0007155;GO:0007155;GO:0007160;GO:0007160;GO:0008022;GO:0008022;GO:0009986;GO:0016020;GO:0016021;GO:0043236;GO:0043236;	K06578	-	NOG150030	S	basal cell adhesion molecule [Source:MGISymbol;Acc:MGI:1929940]	57278	Q9R069_x000D_	UP
[truncated: 4,106 more rows]
