# Supplementary material for: Gestational Interrelationships among Gut–Metabolism–Transcriptome in Regulating Early Embryo Implantation and Placental Development in Mice
Source: Microorganisms. 2024 Sep 17;12(9):1902. doi: 10.3390/microorganisms12091902 (PMC11434064; doi:10.3390/microorganisms12091902)
Supplement: Supplementary file 1 [file microorganisms-12-01902-s001.zip › Table S5.xlsx]

## Sheet: Sheet1
PathwayID	Pathway	Level1	Level2	Up_number	Down_number	DEG_number	total_number	Pvalue	FDR	Up_gene	Down_gene	URL
mmu04640	Hematopoietic cell lineage	Organismal Systems	Immune system	21	29	50	90	3.05481e-10	8.09903e-08	ENSMUSG00000042284(Itga1),ENSMUSG00000026399(Cd55),ENSMUSG00000026073(Il1r2),ENSMUSG00000024621(Csf1r),ENSMUSG00000002944(Cd36),ENSMUSG00000026770(Il2ra),ENSMUSG00000029084(Cd38),ENSMUSG00000022797(Tfrc),ENSMUSG00000004371(Il11),ENSMUSG00000078735(Il11ra2),ENSMUSG00000000555(Itga5),ENSMUSG00000027947(Il6ra),ENSMUSG00000027399(Il1a),ENSMUSG00000001507(Itga3),ENSMUSG00000030748(Il4ra),ENSMUSG000000…	ENSMUSG00000050675(Gp1ba),ENSMUSG00000041538(H2-Ob),ENSMUSG00000025014(Dntt),ENSMUSG00000030786(Itgam),ENSMUSG00000023274(Cd4),ENSMUSG00000036594(H2-Aa),ENSMUSG00000038067(Csf3),ENSMUSG00000051504(Siglech),ENSMUSG00000073421(H2-Ab1),ENSMUSG00000053044(Cd8b1),ENSMUSG00000005087(Cd44),ENSMUSG00000042817(Flt3),ENSMUSG00000032093(Cd3e),ENSMUSG00000003882(Il7r),ENSMUSG00000030577(Cd22),ENSMUSG00000037…	http://www.kegg.jp/kegg-bin/show_pathway?map04640/K06461%09%23FFFFFF,green/K11140%09%23FFFFFF,green/K06451%09%23FFFFFF,green/K05071%09%23FFFFFF,red/K05431%09%23FFFFFF,green/K06457%09%23FFFFFF,green/K05061%09%23FFFFFF,green/K06259%09%23FFFFFF,red/K06503%09%23FFFFFF,red/K05068%09%23FFFFFF,red/K01242%09%23FFFFFF,red/K06473%09%23FFFFFF,green/K05430%09%23FFFFFF,green/K05417%09%23FFFFFF,red/K05454%09%2…
mmu04060	Cytokine-cytokine receptor interaction	Environmental Information Processing	Signaling molecules and interaction	52	65	117	285	5.1098e-10	8.09903e-08	ENSMUSG00000023915(Tnfrsf21),ENSMUSG00000028444(Cntfr),ENSMUSG00000045364(Ifne),ENSMUSG00000096826(Ccl27b),ENSMUSG00000026073(Il1r2),ENSMUSG00000054263(Lifr),ENSMUSG00000021508(Cxcl14),ENSMUSG00000024621(Csf1r),ENSMUSG00000000817(Fasl),ENSMUSG00000029373(Pf4),ENSMUSG00000005268(Prlr),ENSMUSG00000079355(Ackr4),ENSMUSG00000026770(Il2ra),ENSMUSG00000023206(Il15ra),ENSMUSG00000025383(Il23a),ENSMUSG00…	ENSMUSG00000001741(Il16),ENSMUSG00000051279(Gdf6),ENSMUSG00000031750(Il34),ENSMUSG00000037660(Gdf7),ENSMUSG00000024399(Ltb),ENSMUSG00000024379(Tslp),ENSMUSG00000050232(Cxcr3),ENSMUSG00000048521(Cxcr6),ENSMUSG00000026070(Il18r1),ENSMUSG00000032179(Bmp5),ENSMUSG00000023274(Cd4),ENSMUSG00000061353(Cxcl12),ENSMUSG00000038259(Gdf5),ENSMUSG00000060188(Cxcl17),ENSMUSG00000021835(Bmp4),ENSMUSG00000062157…	http://www.kegg.jp/kegg-bin/show_pathway?map04060/K20012%09%23FFFFFF,green/K05138%09%23FFFFFF,green/K16597%09%23FFFFFF,green/K05149%09%23FFFFFF,red/K05071%09%23FFFFFF,red/K04176%09%23FFFFFF,red/K16621%09%23FFFFFF,green/K20013%09%23FFFFFF,green/K04664%09%23FFFFFF,green/K05146%09%23FFFFFF,red/K04389%09%23FFFFFF,red/K05165%09%23FFFFFF,green/K05080%09%23FFFFFF,green/K05081%09%23FFFFFF,red/K04184%09%2…
mmu04512	ECM-receptor interaction	Environmental Information Processing	Signaling molecules and interaction	20	25	45	82	3.95967e-09	4.18405e-07	ENSMUSG00000042284(Itga1),ENSMUSG00000026478(Lamc1),ENSMUSG00000052911(Lamb2),ENSMUSG00000039952(Dag1),ENSMUSG00000051111(Sv2c),ENSMUSG00000022817(Itgb5),ENSMUSG00000001507(Itga3),ENSMUSG00000002944(Cd36),ENSMUSG00000020689(Itgb3),ENSMUSG00000021702(Thbs4),ENSMUSG00000091345(Col6a5),ENSMUSG00000015533(Itga2),ENSMUSG00000020330(Hmmr),ENSMUSG00000032796(Lama1),ENSMUSG00000029304(Spp1),ENSMUSG000000…	ENSMUSG00000033327(Tnxb),ENSMUSG00000050675(Gp1ba),ENSMUSG00000032243(Itga11),ENSMUSG00000032572(Col6a4),ENSMUSG00000043719(Col6a6),ENSMUSG00000031273(Col4a6),ENSMUSG00000026840(Lamc3),ENSMUSG00000028364(Tnc),ENSMUSG00000028626(Col9a2),ENSMUSG00000053025(Sv2b),ENSMUSG00000025321(Itgb8),ENSMUSG00000020758(Itgb4),ENSMUSG00000023885(Thbs2),ENSMUSG00000026639(Lamb3),ENSMUSG00000017344(Vtn),ENSMUSG000…	http://www.kegg.jp/kegg-bin/show_pathway?map04512/K06244%09%23FFFFFF,green/K06589%09%23FFFFFF,green/K06247%09%23FFFFFF,green/K06265%09%23FFFFFF,red/K06258%09%23FFFFFF,purple/K05637%09%23FFFFFF,red/K04659%09%23FFFFFF,purple/K06237%09%23FFFFFF,purple/K06252%09%23FFFFFF,green/K06259%09%23FFFFFF,red/K06591%09%23FFFFFF,green/K06588%09%23FFFFFF,red/K06525%09%23FFFFFF,green/K06267%09%23FFFFFF,red/K06248…
mmu05414	Dilated cardiomyopathy (DCM)	Human Diseases	Cardiovascular diseases	16	28	44	83	2.39486e-08	1.89792e-06	ENSMUSG00000042284(Itga1),ENSMUSG00000039952(Dag1),ENSMUSG00000028063(Lmna),ENSMUSG00000021536(Adcy2),ENSMUSG00000022817(Itgb5),ENSMUSG00000001507(Itga3),ENSMUSG00000020689(Itgb3),ENSMUSG00000021313(Ryr2),ENSMUSG00000015533(Itga2),ENSMUSG00000002603(Tgfb1),ENSMUSG00000091898(Tnnc1),ENSMUSG00000031799(Tpm4),ENSMUSG00000026208(Des),ENSMUSG00000020722(Cacng1),ENSMUSG00000039239(Tgfb2),ENSMUSG0000000…	ENSMUSG00000051747(Ttn),ENSMUSG00000038583(Pln),ENSMUSG00000031659(Adcy7),ENSMUSG00000020431(Adcy1),ENSMUSG00000032243(Itga11),ENSMUSG00000001508(Sgca),ENSMUSG00000041460(Cacna2d4),ENSMUSG00000051331(Cacna1c),ENSMUSG00000017412(Cacnb4),ENSMUSG00000020882(Cacnb1),ENSMUSG00000068614(Actc1),ENSMUSG00000035296(Sgcg),ENSMUSG00000057914(Cacnb2),ENSMUSG00000022994(Adcy6),ENSMUSG00000025321(Itgb8),ENSMUS…	http://www.kegg.jp/kegg-bin/show_pathway?map05414/K08047%09%23FFFFFF,green/K06589%09%23FFFFFF,green/K04863%09%23FFFFFF,green/K12564%09%23FFFFFF,green/K04850%09%23FFFFFF,green/K06265%09%23FFFFFF,red/K04864%09%23FFFFFF,green/K04865%09%23FFFFFF,green/K04851%09%23FFFFFF,green/K12045%09%23FFFFFF,green/K08042%09%23FFFFFF,red/K13375%09%23FFFFFF,red/K08045%09%23FFFFFF,green/K06591%09%23FFFFFF,green/K0658…
mmu05412	Arrhythmogenic right ventricular cardiomyopathy (ARVC)	Human Diseases	Cardiovascular diseases	13	25	38	69	5.59572e-08	3.54769e-06	ENSMUSG00000042284(Itga1),ENSMUSG00000039952(Dag1),ENSMUSG00000028063(Lmna),ENSMUSG00000026208(Des),ENSMUSG00000000555(Itga5),ENSMUSG00000006457(Actn3),ENSMUSG00000022817(Itgb5),ENSMUSG00000001507(Itga3),ENSMUSG00000050953(Gja1),ENSMUSG00000020689(Itgb3),ENSMUSG00000021313(Ryr2),ENSMUSG00000015533(Itga2),ENSMUSG00000020722(Cacng1)	ENSMUSG00000044393(Dsg2),ENSMUSG00000032243(Itga11),ENSMUSG00000001508(Sgca),ENSMUSG00000051331(Cacna1c),ENSMUSG00000024304(Cdh2),ENSMUSG00000000782(Tcf7),ENSMUSG00000054889(Dsp),ENSMUSG00000020758(Itgb4),ENSMUSG00000024985(Tcf7l2),ENSMUSG00000026971(Itgb6),ENSMUSG00000040118(Cacna2d1),ENSMUSG00000052374(Actn2),ENSMUSG00000003352(Cacnb3),ENSMUSG00000041460(Cacna2d4),ENSMUSG00000060843(Ctnna3),ENS…	http://www.kegg.jp/kegg-bin/show_pathway?map05412/K06589%09%23FFFFFF,green/K04863%09%23FFFFFF,green/K12564%09%23FFFFFF,green/K04850%09%23FFFFFF,green/K06265%09%23FFFFFF,red/K04864%09%23FFFFFF,green/K04865%09%23FFFFFF,green/K04851%09%23FFFFFF,green/K07372%09%23FFFFFF,red/K05691%09%23FFFFFF,green/K06591%09%23FFFFFF,green/K06588%09%23FFFFFF,red/K07610%09%23FFFFFF,red/K06525%09%23FFFFFF,green/K04861%…
mmu04022	cGMP-PKG signaling pathway	Environmental Information Processing	Signal transduction	22	49	71	164	1.08134e-07	5.71309e-06	ENSMUSG00000042406(Atf4),ENSMUSG00000021536(Adcy2),ENSMUSG00000058620(Adra2b),ENSMUSG00000042644(Itpr3),ENSMUSG00000032412(Atp1b3),ENSMUSG00000047182(Irs3),ENSMUSG00000028978(Nos3),ENSMUSG00000067220(Cnga1),ENSMUSG00000000001(Gnai3),ENSMUSG00000035027(Map2k2),ENSMUSG00000035041(Creb3l3),ENSMUSG00000027335(Adra1d),ENSMUSG00000026360(Rgs2),ENSMUSG00000029019(Nppb),ENSMUSG00000033765(Calm4),ENSMUSG0…	ENSMUSG00000030302(Atp2b2),ENSMUSG00000021933(Gucy1b2),ENSMUSG00000027544(Nfatc2),ENSMUSG00000051331(Cacna1c),ENSMUSG00000030287(Itpr2),ENSMUSG00000039943(Plcb4),ENSMUSG00000027230(Creb3l1),ENSMUSG00000079055(Slc8a3),ENSMUSG00000022994(Adcy6),ENSMUSG00000021070(Bdkrb2),ENSMUSG00000019699(Akt3),ENSMUSG00000020788(Atp2a3),ENSMUSG00000027938(Creb3l4),ENSMUSG00000005611(Mrvi1),ENSMUSG00000041624(Gucy…	http://www.kegg.jp/kegg-bin/show_pathway?map04022/K04959%09%23FFFFFF,green/K08047%09%23FFFFFF,green/K12337%09%23FFFFFF,green/K04960%09%23FFFFFF,red/K04630%09%23FFFFFF,red/K04137%09%23FFFFFF,red/K04937%09%23FFFFFF,green/K12335%09%23FFFFFF,red/K05858%09%23FFFFFF,green/K04850%09%23FFFFFF,green/K04851%09%23FFFFFF,green/K18154%09%23FFFFFF,red/K04374%09%23FFFFFF,red/K04958%09%23FFFFFF,green/K09261%09%2…
mmu05200	Pathways in cancer	Human Diseases	Cancers: Overview	88	93	181	525	1.54451e-07	6.99442e-06	ENSMUSG00000017716(Birc5),ENSMUSG00000026478(Lamc1),ENSMUSG00000024621(Csf1r),ENSMUSG00000000817(Fasl),ENSMUSG00000071042(Rasgrp3),ENSMUSG00000044303(Cdkn2a),ENSMUSG00000015312(Gadd45b),ENSMUSG00000015647(Lama5),ENSMUSG00000056234(Ncoa4),ENSMUSG00000044674(Fzd1),ENSMUSG00000031380(Vegfd),ENSMUSG00000035027(Map2k2),ENSMUSG00000029999(Tgfa),ENSMUSG00000020357(Flt4),ENSMUSG00000052911(Lamb2),ENSMUSG…	ENSMUSG00000030093(Wnt7a),ENSMUSG00000046532(Ar),ENSMUSG00000048402(Gli2),ENSMUSG00000060534(Dcc),ENSMUSG00000057967(Fgf18),ENSMUSG00000024617(Camk2a),ENSMUSG00000015709(Arnt2),ENSMUSG00000033318(Gstt2),ENSMUSG00000031273(Col4a6),ENSMUSG00000027684(Mecom),ENSMUSG00000039943(Plcb4),ENSMUSG00000018983(E2f2),ENSMUSG00000000782(Tcf7),ENSMUSG00000021070(Bdkrb2),ENSMUSG00000019699(Akt3),ENSMUSG00000057…	http://www.kegg.jp/kegg-bin/show_pathway?map05200/K04347%09%23FFFFFF,red/K02329%09%23FFFFFF,green/K01357%09%23FFFFFF,red/K02183%09%23FFFFFF,red/K04166%09%23FFFFFF,green/K05087%09%23FFFFFF,green/K16859%09%23FFFFFF,red/K04389%09%23FFFFFF,red/K04440%09%23FFFFFF,green/K05063%09%23FFFFFF,red/K05074%09%23FFFFFF,red/K05090%09%23FFFFFF,red/K04379%09%23FFFFFF,red/K04570%09%23FFFFFF,red/K05689%09%23FFFFFF,…
mmu04514	Cell adhesion molecules (CAMs)	Environmental Information Processing	Signaling molecules and interaction	22	46	68	157	1.95205e-07	7.73501e-06	ENSMUSG00000051457(Spn),ENSMUSG00000047109(Cldn14),ENSMUSG00000001029(Icam2),ENSMUSG00000031391(L1cam),ENSMUSG00000000305(Cdh4),ENSMUSG00000031871(Cdh5),ENSMUSG00000016498(Pdcd1lg2),ENSMUSG00000032012(Nectin1),ENSMUSG00000066392(Nrxn3),ENSMUSG00000026442(Nfasc),ENSMUSG00000062300(Nectin2),ENSMUSG00000026011(Ctla4),ENSMUSG00000026285(Pdcd1),ENSMUSG00000022132(Cldn10),ENSMUSG00000020598(Nrcam),ENSM…	ENSMUSG00000033768(Nrxn2),ENSMUSG00000039419(Cntnap2),ENSMUSG00000047085(Lrrc4b),ENSMUSG00000035914(Cd276),ENSMUSG00000051790(Nlgn2),ENSMUSG00000070473(Cldn3),ENSMUSG00000041538(H2-Ob),ENSMUSG00000060550(H2-Q7),ENSMUSG00000000157(Itgb2l),ENSMUSG00000024304(Cdh2),ENSMUSG00000030786(Itgam),ENSMUSG00000033295(Ptprf),ENSMUSG00000023274(Cd4),ENSMUSG00000000303(Cdh1),ENSMUSG00000032076(Cadm1),ENSMUSG00…	http://www.kegg.jp/kegg-bin/show_pathway?map04514/K06567%09%23FFFFFF,green/K06756%09%23FFFFFF,red/K06747%09%23FFFFFF,green/K06461%09%23FFFFFF,green/K06797%09%23FFFFFF,red/K06523%09%23FFFFFF,red/K06757%09%23FFFFFF,red/K06471%09%23FFFFFF,red/K07523%09%23FFFFFF,green/K06710%09%23FFFFFF,green/K06087%09%23FFFFFF,purple/K06464%09%23FFFFFF,green/K06531%09%23FFFFFF,red/K16360%09%23FFFFFF,green/K06781%09%…
mmu04020	Calcium signaling pathway	Environmental Information Processing	Signal transduction	28	49	77	186	3.01533e-07	1.03468e-05	ENSMUSG00000030898(Cckbr),ENSMUSG00000021536(Adcy2),ENSMUSG00000028747(Htr6),ENSMUSG00000062209(Erbb4),ENSMUSG00000029193(Cckar),ENSMUSG00000061878(Sphk1),ENSMUSG00000029084(Cd38),ENSMUSG00000042644(Itpr3),ENSMUSG00000033470(Cysltr2),ENSMUSG00000048376(F2r),ENSMUSG00000091898(Tnnc1),ENSMUSG00000026228(Htr2b),ENSMUSG00000003752(Itpkc),ENSMUSG00000020937(Plcd3),ENSMUSG00000028978(Nos3),ENSMUSG00000…	ENSMUSG00000020787(P2rx1),ENSMUSG00000020123(Avpr1a),ENSMUSG00000030302(Atp2b2),ENSMUSG00000024112(Cacna1h),ENSMUSG00000004347(Pde1c),ENSMUSG00000051331(Cacna1c),ENSMUSG00000024617(Camk2a),ENSMUSG00000030230(Plcz1),ENSMUSG00000030287(Itpr2),ENSMUSG00000029468(P2rx7),ENSMUSG00000032773(Chrm1),ENSMUSG00000039943(Plcb4),ENSMUSG00000057378(Ryr3),ENSMUSG00000030272(Camk1),ENSMUSG00000079055(Slc8a3),EN…	http://www.kegg.jp/kegg-bin/show_pathway?map04020/K08047%09%23FFFFFF,green/K04267%09%23FFFFFF,red/K04960%09%23FFFFFF,red/K04229%09%23FFFFFF,green/K04961%09%23FFFFFF,green/K04850%09%23FFFFFF,green/K04851%09%23FFFFFF,green/K02183%09%23FFFFFF,red/K13240%09%23FFFFFF,green/K04852%09%23FFFFFF,green/K04323%09%23FFFFFF,red/K04166%09%23FFFFFF,green/K08042%09%23FFFFFF,red/K01242%09%23FFFFFF,red/K04226%09%2…
mmu04360	Axon guidance	Organismal Systems	Development	26	47	73	174	3.26396e-07	1.03468e-05	ENSMUSG00000074923(Pak6),ENSMUSG00000001227(Sema6b),ENSMUSG00000031217(Efnb1),ENSMUSG00000059921(Unc5c),ENSMUSG00000031391(L1cam),ENSMUSG00000026259(Ngef),ENSMUSG00000025020(Slit1),ENSMUSG00000040254(Sema3d),ENSMUSG00000025085(Ablim1),ENSMUSG00000056427(Slit3),ENSMUSG00000020451(Limk2),ENSMUSG00000022687(Boc),ENSMUSG00000028039(Efna3),ENSMUSG00000000001(Gnai3),ENSMUSG00000020099(Unc5b),ENSMUSG000…	ENSMUSG00000027544(Nfatc2),ENSMUSG00000044641(Pard6b),ENSMUSG00000021466(Ptch1),ENSMUSG00000037660(Gdf7),ENSMUSG00000060534(Dcc),ENSMUSG00000024617(Camk2a),ENSMUSG00000059810(Rgs3),ENSMUSG00000026235(Epha4),ENSMUSG00000028661(Epha8),ENSMUSG00000032839(Trpc1),ENSMUSG00000061353(Cxcl12),ENSMUSG00000028883(Sema3a),ENSMUSG00000029168(Dpysl5),ENSMUSG00000031398(Plxna3),ENSMUSG00000074785(Plxnc1),ENSMU…	http://www.kegg.jp/kegg-bin/show_pathway?map04360/K06838%09%23FFFFFF,red/K05099%09%23FFFFFF,green/K04630%09%23FFFFFF,red/K07861%09%23FFFFFF,green/K02329%09%23FFFFFF,green/K07520%09%23FFFFFF,purple/K06840%09%23FFFFFF,purple/K02649%09%23FFFFFF,green/K20020%09%23FFFFFF,red/K07523%09%23FFFFFF,green/K16621%09%23FFFFFF,green/K20013%09%23FFFFFF,green/K06843%09%23FFFFFF,green/K05463%09%23FFFFFF,purple/K0…
mmu05410	Hypertrophic cardiomyopathy (HCM)	Human Diseases	Cardiovascular diseases	18	23	41	81	3.75141e-07	1.08109e-05	ENSMUSG00000042284(Itga1),ENSMUSG00000028944(Prkag2),ENSMUSG00000039952(Dag1),ENSMUSG00000091898(Tnnc1),ENSMUSG00000026208(Des),ENSMUSG00000001507(Itga3),ENSMUSG00000021313(Ryr2),ENSMUSG00000015533(Itga2),ENSMUSG00000031799(Tpm4),ENSMUSG00000025746(Il6),ENSMUSG00000028063(Lmna),ENSMUSG00000038205(Prkab2),ENSMUSG00000039239(Tgfb2),ENSMUSG00000000555(Itga5),ENSMUSG00000022817(Itgb5),ENSMUSG00000020…	ENSMUSG00000032243(Itga11),ENSMUSG00000051331(Cacna1c),ENSMUSG00000026971(Itgb6),ENSMUSG00000040118(Cacna2d1),ENSMUSG00000026414(Tnnt2),ENSMUSG00000059741(Myl3),ENSMUSG00000003352(Cacnb3),ENSMUSG00000041460(Cacna2d4),ENSMUSG00000025321(Itgb8),ENSMUSG00000069806(Cacng7),ENSMUSG00000021367(Edn1),ENSMUSG00000035458(Tnni3),ENSMUSG00000034664(Itga2b),ENSMUSG00000029156(Sgcb),ENSMUSG00000001508(Sgca),E…	http://www.kegg.jp/kegg-bin/show_pathway?map05410/K06589%09%23FFFFFF,green/K04863%09%23FFFFFF,green/K12564%09%23FFFFFF,green/K04850%09%23FFFFFF,green/K06265%09%23FFFFFF,red/K04864%09%23FFFFFF,green/K04865%09%23FFFFFF,green/K04851%09%23FFFFFF,green/K12045%09%23FFFFFF,green/K13375%09%23FFFFFF,red/K06591%09%23FFFFFF,green/K06588%09%23FFFFFF,red/K07200%09%23FFFFFF,red/K07610%09%23FFFFFF,red/K06525%09…
mmu04151	PI3K-Akt signaling pathway	Environmental Information Processing	Signal transduction	69	57	126	353	1.62934e-06	4.0539e-05	ENSMUSG00000045095(Magi1),ENSMUSG00000042284(Itga1),ENSMUSG00000034165(Ccnd3),ENSMUSG00000020184(Mdm2),ENSMUSG00000026478(Lamc1),ENSMUSG00000036402(Gng12),ENSMUSG00000042406(Atf4),ENSMUSG00000027513(Pck1),ENSMUSG00000028072(Ntrk1),ENSMUSG00000024621(Csf1r),ENSMUSG00000000817(Fasl),ENSMUSG00000062209(Erbb4),ENSMUSG00000005268(Prlr),ENSMUSG00000021702(Thbs4),ENSMUSG00000026770(Il2ra),ENSMUSG0000009…	ENSMUSG00000031230(Fgf16),ENSMUSG00000033327(Tnxb),ENSMUSG00000032243(Itga11),ENSMUSG00000032572(Col6a4),ENSMUSG00000000184(Ccnd2),ENSMUSG00000057967(Fgf18),ENSMUSG00000043719(Col6a6),ENSMUSG00000031273(Col4a6),ENSMUSG00000032773(Chrm1),ENSMUSG00000027230(Creb3l1),ENSMUSG00000019699(Akt3),ENSMUSG00000020758(Itgb4),ENSMUSG00000027938(Creb3l4),ENSMUSG00000026639(Lamb3),ENSMUSG00000038067(Csf3),ENSM…	http://www.kegg.jp/kegg-bin/show_pathway?map04151/K04347%09%23FFFFFF,red/K12457%09%23FFFFFF,red/K06589%09%23FFFFFF,green/K05071%09%23FFFFFF,red/K04289%09%23FFFFFF,red/K06625%09%23FFFFFF,red/K07205%09%23FFFFFF,red/K04546%09%23FFFFFF,red/K11217%09%23FFFFFF,red/K05637%09%23FFFFFF,red/K09047%09%23FFFFFF,green/K05087%09%23FFFFFF,green/K09487%09%23FFFFFF,red/K06237%09%23FFFFFF,purple/K16859%09%23FFFFFF…
mmu04080	Neuroactive ligand-receptor interaction	Environmental Information Processing	Signaling molecules and interaction	51	63	114	313	1.66248e-06	4.0539e-05	ENSMUSG00000039579(Grin3a),ENSMUSG00000030898(Cckbr),ENSMUSG00000056380(Gpr50),ENSMUSG00000021675(F2rl2),ENSMUSG00000019890(Nts),ENSMUSG00000041736(Tspo),ENSMUSG00000058620(Adra2b),ENSMUSG00000028747(Htr6),ENSMUSG00000005268(Prlr),ENSMUSG00000019772(Vip),ENSMUSG00000025723(Nmb),ENSMUSG00000029193(Cckar),ENSMUSG00000025400(Tac2),ENSMUSG00000033470(Cysltr2),ENSMUSG00000020090(Npffr1),ENSMUSG0000002…	ENSMUSG00000020787(P2rx1),ENSMUSG00000037393(Nmur2),ENSMUSG00000020123(Avpr1a),ENSMUSG00000001985(Grik3),ENSMUSG00000020524(Gria1),ENSMUSG00000003378(Grik5),ENSMUSG00000049699(Ucn2),ENSMUSG00000056755(Grm7),ENSMUSG00000011171(Vipr2),ENSMUSG00000024907(Gal),ENSMUSG00000029468(P2rx7),ENSMUSG00000034009(Rxfp1),ENSMUSG00000032773(Chrm1),ENSMUSG00000007653(Gabrb2),ENSMUSG00000021070(Bdkrb2),ENSMUSG000…	http://www.kegg.jp/kegg-bin/show_pathway?map04080/K04267%09%23FFFFFF,red/K05244%09%23FFFFFF,green/K04249%09%23FFFFFF,red/K04229%09%23FFFFFF,green/K04277%09%23FFFFFF,green/K04289%09%23FFFFFF,red/K05547%09%23FFFFFF,green/K04323%09%23FFFFFF,red/K04166%09%23FFFFFF,green/K05200%09%23FFFFFF,green/K05080%09%23FFFFFF,green/K05081%09%23FFFFFF,red/K04139%09%23FFFFFF,red/K04270%09%23FFFFFF,green/K04226%09%2…
mmu05323	Rheumatoid arthritis	Human Diseases	Immune diseases	22	17	39	80	2.41577e-06	5.47e-05	ENSMUSG00000033793(Atp6v1h),ENSMUSG00000021477(Ctsl),ENSMUSG00000025383(Il23a),ENSMUSG00000004371(Il11),ENSMUSG00000015575(Atp6v0e),ENSMUSG00000028238(Atp6v0d2),ENSMUSG00000039239(Tgfb2),ENSMUSG00000031712(Il15),ENSMUSG00000035385(Ccl2),ENSMUSG00000027399(Il1a),ENSMUSG00000020566(Atp6v1c2),ENSMUSG00000052459(Atp6v1a),ENSMUSG00000026011(Ctla4),ENSMUSG00000041620(Mmp1b),ENSMUSG00000037405(Icam1),EN…	ENSMUSG00000039347(Atp6v0e2),ENSMUSG00000024399(Ltb),ENSMUSG00000041538(H2-Ob),ENSMUSG00000000157(Itgb2l),ENSMUSG00000061353(Cxcl12),ENSMUSG00000043613(Mmp3),ENSMUSG00000031497(Tnfsf13b),ENSMUSG00000036594(H2-Aa),ENSMUSG00000073421(H2-Ab1),ENSMUSG00000024403(Atp6v1g2),ENSMUSG00000089669(Tnfsf13),ENSMUSG00000037548(H2-DMb2),ENSMUSG00000039217(Il18),ENSMUSG00000024334(H2-Oa),ENSMUSG00000037649(H2-D…	http://www.kegg.jp/kegg-bin/show_pathway?map05323/K02147%09%23FFFFFF,red/K05096%09%23FFFFFF,red/K04379%09%23FFFFFF,red/K02148%09%23FFFFFF,red/K05433%09%23FFFFFF,red/K02150%09%23FFFFFF,red/K02145%09%23FFFFFF,red/K06464%09%23FFFFFF,green/K02153%09%23FFFFFF,purple/K10031%09%23FFFFFF,green/K05482%09%23FFFFFF,green/K02144%09%23FFFFFF,red/K14624%09%23FFFFFF,red/K01388%09%23FFFFFF,red/K03157%09%23FFFFFF…
mmu04024	cAMP signaling pathway	Environmental Information Processing	Signal transduction	30	47	77	196	3.4036e-06	7.19294e-05	ENSMUSG00000039579(Grin3a),ENSMUSG00000021699(Pde4d),ENSMUSG00000068036(Afdn),ENSMUSG00000048482(Bdnf),ENSMUSG00000032412(Atp1b3),ENSMUSG00000067220(Cnga1),ENSMUSG00000055723(Rras2),ENSMUSG00000035027(Map2k2),ENSMUSG00000045502(Hcar2),ENSMUSG00000035041(Creb3l3),ENSMUSG00000021313(Ryr2),ENSMUSG00000032462(Pik3cb),ENSMUSG00000063130(Calml3),ENSMUSG00000021536(Adcy2),ENSMUSG00000032338(Hcn4),ENSMUS…	ENSMUSG00000030302(Atp2b2),ENSMUSG00000051331(Cacna1c),ENSMUSG00000024617(Camk2a),ENSMUSG00000032773(Chrm1),ENSMUSG00000019699(Akt3),ENSMUSG00000024027(Glp1r),ENSMUSG00000007107(Atp1a4),ENSMUSG00000035283(Adrb1),ENSMUSG00000031659(Adcy7),ENSMUSG00000036437(Npy1r),ENSMUSG00000030209(Grin2b),ENSMUSG00000053007(Creb5),ENSMUSG00000035458(Tnni3),ENSMUSG00000018012(Rac3),ENSMUSG00000031616(Ednra),ENSMU…	http://www.kegg.jp/kegg-bin/show_pathway?map04024/K08047%09%23FFFFFF,green/K04249%09%23FFFFFF,red/K07861%09%23FFFFFF,green/K04229%09%23FFFFFF,green/K08402%09%23FFFFFF,red/K04850%09%23FFFFFF,green/K13293%09%23FFFFFF,purple/K04851%09%23FFFFFF,green/K04351%09%23FFFFFF,green/K02183%09%23FFFFFF,red/K15494%09%23FFFFFF,green/K09047%09%23FFFFFF,green/K06270%09%23FFFFFF,green/K08042%09%23FFFFFF,red/K05200…
mmu05217	Basal cell carcinoma	Human Diseases	Cancers: Specific types	11	21	32	63	6.37455e-06	0.000126296	ENSMUSG00000015312(Gadd45b),ENSMUSG00000044674(Fzd1),ENSMUSG00000027358(Bmp2),ENSMUSG00000022996(Wnt10b),ENSMUSG00000026167(Wnt10a),ENSMUSG00000036856(Wnt4),ENSMUSG00000033227(Wnt6),ENSMUSG00000022997(Wnt1),ENSMUSG00000021318(Gli3),ENSMUSG00000021453(Gadd45g),ENSMUSG00000023067(Cdkn1a)	ENSMUSG00000030093(Wnt7a),ENSMUSG00000048402(Gli2),ENSMUSG00000021466(Ptch1),ENSMUSG00000000782(Tcf7),ENSMUSG00000021835(Bmp4),ENSMUSG00000020135(Apc2),ENSMUSG00000029671(Wnt16),ENSMUSG00000024985(Tcf7l2),ENSMUSG00000000126(Wnt9a),ENSMUSG00000064325(Hhip),ENSMUSG00000000142(Axin2),ENSMUSG00000030170(Wnt5b),ENSMUSG00000010797(Wnt2),ENSMUSG00000007989(Fzd3),ENSMUSG00000015957(Wnt11),ENSMUSG00000041…	http://www.kegg.jp/kegg-bin/show_pathway?map05217/K01558%09%23FFFFFF,green/K02376%09%23FFFFFF,green/K01384%09%23FFFFFF,green/K02085%09%23FFFFFF,green/K06231%09%23FFFFFF,green/K02329%09%23FFFFFF,green/K00408%09%23FFFFFF,red/K00444%09%23FFFFFF,green/K06625%09%23FFFFFF,red/K06230%09%23FFFFFF,red/K00572%09%23FFFFFF,green/K04662%09%23FFFFFF,green/K01357%09%23FFFFFF,red/K03209%09%23FFFFFF,red/K00445%09…
mmu04918	Thyroid hormone synthesis	Organismal Systems	Endocrine system	17	18	35	72	8.49364e-06	0.000158381	ENSMUSG00000027225(Duoxa2),ENSMUSG00000042406(Atf4),ENSMUSG00000021536(Adcy2),ENSMUSG00000042644(Itpr3),ENSMUSG00000000792(Slc5a5),ENSMUSG00000032412(Atp1b3),ENSMUSG00000025823(Pdia4),ENSMUSG00000020368(Canx),ENSMUSG00000029368(Alb),ENSMUSG00000018339(Gpx3),ENSMUSG00000035041(Creb3l3),ENSMUSG00000020048(Hsp90b1),ENSMUSG00000028298(Cga),ENSMUSG00000026864(Hspa5),ENSMUSG00000020963(Tshr),ENSMUSG000…	ENSMUSG00000019762(Iyd),ENSMUSG00000027070(Lrp2),ENSMUSG00000042808(Gpx2),ENSMUSG00000030287(Itpr2),ENSMUSG00000039943(Plcb4),ENSMUSG00000027230(Creb3l1),ENSMUSG00000022994(Adcy6),ENSMUSG00000027938(Creb3l4),ENSMUSG00000007107(Atp1a4),ENSMUSG00000020673(Tpo),ENSMUSG00000026976(Pax8),ENSMUSG00000031659(Adcy7),ENSMUSG00000020431(Adcy1),ENSMUSG00000053007(Creb5),ENSMUSG00000041329(Atp1b2),ENSMUSG000…	http://www.kegg.jp/kegg-bin/show_pathway?map04918/K04959%09%23FFFFFF,green/K08047%09%23FFFFFF,green/K19663%09%23FFFFFF,red/K04960%09%23FFFFFF,red/K09490%09%23FFFFFF,red/K04249%09%23FFFFFF,red/K16141%09%23FFFFFF,red/K05858%09%23FFFFFF,green/K06233%09%23FFFFFF,green/K08041%09%23FFFFFF,green/K04374%09%23FFFFFF,red/K17231%09%23FFFFFF,green/K04958%09%23FFFFFF,green/K09582%09%23FFFFFF,red/K17232%09%23F…
mmu04970	Salivary secretion	Organismal Systems	Digestive system	14	23	37	78	9.69241e-06	0.000170694	ENSMUSG00000029082(Bst1),ENSMUSG00000021536(Adcy2),ENSMUSG00000028854(Slc9a1),ENSMUSG00000029084(Cd38),ENSMUSG00000042644(Itpr3),ENSMUSG00000032412(Atp1b3),ENSMUSG00000054342(Kcnn4),ENSMUSG00000027335(Adra1d),ENSMUSG00000033765(Calm4),ENSMUSG00000040907(Atp1a3),ENSMUSG00000078816(Prkcg),ENSMUSG00000050541(Adra1b),ENSMUSG00000063130(Calml3),ENSMUSG00000029334(Prkg2)	ENSMUSG00000030302(Atp2b2),ENSMUSG00000021933(Gucy1b2),ENSMUSG00000069515(Lyz1),ENSMUSG00000024597(Slc12a2),ENSMUSG00000030287(Itpr2),ENSMUSG00000069516(Lyz2),ENSMUSG00000039943(Plcb4),ENSMUSG00000057378(Ryr3),ENSMUSG00000022994(Adcy6),ENSMUSG00000041624(Gucy1a2),ENSMUSG00000007107(Atp1a4),ENSMUSG00000035283(Adrb1),ENSMUSG00000026463(Atp2b4),ENSMUSG00000031659(Adcy7),ENSMUSG00000020431(Adcy1),ENS…	http://www.kegg.jp/kegg-bin/show_pathway?map04970/K04959%09%23FFFFFF,green/K08047%09%23FFFFFF,green/K04137%09%23FFFFFF,red/K04960%09%23FFFFFF,red/K05858%09%23FFFFFF,green/K04958%09%23FFFFFF,green/K02183%09%23FFFFFF,red/K12319%09%23FFFFFF,green/K13240%09%23FFFFFF,green/K01540%09%23FFFFFF,purple/K19477%09%23FFFFFF,red/K08042%09%23FFFFFF,red/K08045%09%23FFFFFF,green/K01539%09%23FFFFFF,purple/K05742%…
mmu04015	Rap1 signaling pathway	Environmental Information Processing	Signal transduction	42	37	79	209	1.37906e-05	0.000226392	ENSMUSG00000052539(Magi3),ENSMUSG00000039844(Rapgef1),ENSMUSG00000024621(Csf1r),ENSMUSG00000071042(Rasgrp3),ENSMUSG00000068036(Afdn),ENSMUSG00000028039(Efna3),ENSMUSG00000031380(Vegfd),ENSMUSG00000035027(Map2k2),ENSMUSG00000020357(Flt4),ENSMUSG00000018932(Map2k3),ENSMUSG00000037225(Fgf2),ENSMUSG00000032462(Pik3cb),ENSMUSG00000041992(Rapgef5),ENSMUSG00000063130(Calml3),ENSMUSG00000025812(Pard3),EN…	ENSMUSG00000004864(Mapk13),ENSMUSG00000057967(Fgf18),ENSMUSG00000039943(Plcb4),ENSMUSG00000030786(Itgam),ENSMUSG00000019699(Akt3),ENSMUSG00000025856(Pdgfa),ENSMUSG00000000120(Ngfr),ENSMUSG00000036832(Lpar3),ENSMUSG00000031659(Adcy7),ENSMUSG00000052698(Tln2),ENSMUSG00000024620(Pdgfrb),ENSMUSG00000030209(Grin2b),ENSMUSG00000018012(Rac3),ENSMUSG00000034664(Itga2b),ENSMUSG00000022840(Adcy5),ENSMUSG00…	http://www.kegg.jp/kegg-bin/show_pathway?map04015/K08047%09%23FFFFFF,green/K04267%09%23FFFFFF,red/K17701%09%23FFFFFF,red/K07362%09%23FFFFFF,green/K07861%09%23FFFFFF,green/K08018%09%23FFFFFF,red/K04277%09%23FFFFFF,green/K04289%09%23FFFFFF,red/K04432%09%23FFFFFF,red/K04351%09%23FFFFFF,green/K02183%09%23FFFFFF,red/K05087%09%23FFFFFF,green/K08042%09%23FFFFFF,red/K16859%09%23FFFFFF,red/K05466%09%23FFF…
mmu00600	Sphingolipid metabolism	Metabolism	Lipid metabolism	18	7	25	46	1.42834e-05	0.000226392	ENSMUSG00000021054(Sgpp1),ENSMUSG00000027035(Cers6),ENSMUSG00000021003(Galc),ENSMUSG00000021468(Sptlc1),ENSMUSG00000031266(Gla),ENSMUSG00000021759(Plpp1),ENSMUSG00000020097(Sgpl1),ENSMUSG00000061878(Sphk1),ENSMUSG00000079434(Neu2),ENSMUSG00000035891(Cerk),ENSMUSG00000046697(Enpp7),ENSMUSG00000030760(Acer3),ENSMUSG00000009905(Kdsr),ENSMUSG00000038007(Acer2),ENSMUSG00000021036(Sptlc2),ENSMUSG000000…	ENSMUSG00000030510(Cers3),ENSMUSG00000032908(Sgpp2),ENSMUSG00000031906(Smpd3),ENSMUSG00000049721(Gal3st1),ENSMUSG00000040451(Sgms1),ENSMUSG00000039092(Sptlc3),ENSMUSG00000056124(B4galt6)	http://www.kegg.jp/kegg-bin/show_pathway?map00600/K01189%09%23FFFFFF,red/K04711%09%23FFFFFF,red/K04708%09%23FFFFFF,red/K12354%09%23FFFFFF,red/K04710%09%23FFFFFF,purple/K04716%09%23FFFFFF,red/K12357%09%23FFFFFF,red/K01019%09%23FFFFFF,green/K04714%09%23FFFFFF,green/K04717%09%23FFFFFF,green/K04712%09%23FFFFFF,red/K00654%09%23FFFFFF,purple/K01202%09%23FFFFFF,red/K01634%09%23FFFFFF,red/K01080%09%23FFF…
mmu04911	Insulin secretion	Organismal Systems	Endocrine system	13	26	39	85	1.50738e-05	0.000227543	ENSMUSG00000042406(Atf4),ENSMUSG00000042644(Itpr3),ENSMUSG00000032412(Atp1b3),ENSMUSG00000027273(Snap25),ENSMUSG00000027690(Slc2a2),ENSMUSG00000035041(Creb3l3),ENSMUSG00000028645(Slc2a1),ENSMUSG00000054342(Kcnn4),ENSMUSG00000021313(Ryr2),ENSMUSG00000021536(Adcy2),ENSMUSG00000029193(Cckar),ENSMUSG00000040907(Atp1a3),ENSMUSG00000078816(Prkcg)	ENSMUSG00000051331(Cacna1c),ENSMUSG00000024617(Camk2a),ENSMUSG00000039943(Plcb4),ENSMUSG00000054477(Kcnn2),ENSMUSG00000024027(Glp1r),ENSMUSG00000007107(Atp1a4),ENSMUSG00000037610(Kcnmb2),ENSMUSG00000031659(Adcy7),ENSMUSG00000020155(Kcnmb1),ENSMUSG00000053007(Creb5),ENSMUSG00000022840(Adcy5),ENSMUSG00000052889(Prkcb),ENSMUSG00000041798(Gck),ENSMUSG00000027230(Creb3l1),ENSMUSG00000022994(Adcy6),ENS…	http://www.kegg.jp/kegg-bin/show_pathway?map04911/K08047%09%23FFFFFF,green/K04960%09%23FFFFFF,red/K04937%09%23FFFFFF,green/K15297%09%23FFFFFF,green/K05858%09%23FFFFFF,green/K04850%09%23FFFFFF,green/K04851%09%23FFFFFF,green/K04374%09%23FFFFFF,red/K04944%09%23FFFFFF,green/K04351%09%23FFFFFF,green/K09047%09%23FFFFFF,green/K01540%09%23FFFFFF,purple/K08042%09%23FFFFFF,red/K04942%09%23FFFFFF,green/K080…
mmu00250	Alanine, aspartate and glutamate metabolism	Metabolism	Amino acid metabolism	15	6	21	36	1.62645e-05	0.000234356	ENSMUSG00000001773(Folh1),ENSMUSG00000026272(Agxt),ENSMUSG00000076441(Ass1),ENSMUSG00000011148(Adssl1),ENSMUSG00000026473(Glul),ENSMUSG00000013629(Cad),ENSMUSG00000029992(Gfpt1),ENSMUSG00000031700(Gpt2),ENSMUSG00000040649(Rimklb),ENSMUSG00000028737(Aldh4a1),ENSMUSG00000020363(Gfpt2),ENSMUSG00000057880(Abat),ENSMUSG00000029752(Asns),ENSMUSG00000070880(Gad1),ENSMUSG00000025190(Got1)	ENSMUSG00000048899(Rimkla),ENSMUSG00000020774(Aspa),ENSMUSG00000026787(Gad2),ENSMUSG00000063428(Ddo),ENSMUSG00000048142(Nat8l),ENSMUSG00000022546(Gpt)	http://www.kegg.jp/kegg-bin/show_pathway?map00250/K14592%09%23FFFFFF,red/K01939%09%23FFFFFF,red/K11540%09%23FFFFFF,red/K00814%09%23FFFFFF,purple/K00294%09%23FFFFFF,red/K14454%09%23FFFFFF,red/K01437%09%23FFFFFF,green/K01953%09%23FFFFFF,red/K18311%09%23FFFFFF,green/K18309%09%23FFFFFF,green/K00830%09%23FFFFFF,red/K13524%09%23FFFFFF,red/K01580%09%23FFFFFF,purple/K00272%09%23FFFFFF,green/K18310%09%23F…
mmu04260	Cardiac muscle contraction	Organismal Systems	Circulatory system	17	17	34	71	1.70869e-05	0.000235502	ENSMUSG00000041697(Cox6a1),ENSMUSG00000059534(Uqcr10),ENSMUSG00000032330(Cox7a2),ENSMUSG00000000088(Cox5a),ENSMUSG00000035885(Cox8a),ENSMUSG00000044894(Uqcrq),ENSMUSG00000028854(Slc9a1),ENSMUSG00000021313(Ryr2),ENSMUSG00000020163(Uqcr11),ENSMUSG00000040907(Atp1a3),ENSMUSG00000091898(Tnnc1),ENSMUSG00000031799(Tpm4),ENSMUSG00000032412(Atp1b3),ENSMUSG00000031231(Cox7b),ENSMUSG00000061518(Cox5b),ENSM…	ENSMUSG00000025488(Cox8b),ENSMUSG00000041460(Cacna2d4),ENSMUSG00000051331(Cacna1c),ENSMUSG00000017412(Cacnb4),ENSMUSG00000020882(Cacnb1),ENSMUSG00000061086(Myl4),ENSMUSG00000068614(Actc1),ENSMUSG00000057914(Cacnb2),ENSMUSG00000069806(Cacng7),ENSMUSG00000035458(Tnni3),ENSMUSG00000015968(Cacna1d),ENSMUSG00000007107(Atp1a4),ENSMUSG00000041329(Atp1b2),ENSMUSG00000040118(Cacna2d1),ENSMUSG00000026414(T…	http://www.kegg.jp/kegg-bin/show_pathway?map04260/K12749%09%23FFFFFF,green/K04858%09%23FFFFFF,green/K04863%09%23FFFFFF,green/K00420%09%23FFFFFF,red/K02267%09%23FFFFFF,red/K12044%09%23FFFFFF,green/K04850%09%23FFFFFF,green/K04864%09%23FFFFFF,green/K04865%09%23FFFFFF,green/K04851%09%23FFFFFF,green/K02264%09%23FFFFFF,red/K04862%09%23FFFFFF,green/K05865%09%23FFFFFF,red/K02270%09%23FFFFFF,red/K12750%09…
mmu04261	Adrenergic signaling in cardiomyocytes	Organismal Systems	Circulatory system	17	40	57	142	2.93822e-05	0.00038809	ENSMUSG00000042406(Atf4),ENSMUSG00000091898(Tnnc1),ENSMUSG00000032412(Atp1b3),ENSMUSG00000035041(Creb3l3),ENSMUSG00000027335(Adra1d),ENSMUSG00000021313(Ryr2),ENSMUSG00000031799(Tpm4),ENSMUSG00000050541(Adra1b),ENSMUSG00000063130(Calml3),ENSMUSG00000032511(Scn5a),ENSMUSG00000021536(Adcy2),ENSMUSG00000028854(Slc9a1),ENSMUSG00000000001(Gnai3),ENSMUSG00000021180(Rps6ka5),ENSMUSG00000033765(Calm4),ENS…	ENSMUSG00000030302(Atp2b2),ENSMUSG00000051331(Cacna1c),ENSMUSG00000004864(Mapk13),ENSMUSG00000024617(Camk2a),ENSMUSG00000039943(Plcb4),ENSMUSG00000019699(Akt3),ENSMUSG00000007107(Atp1a4),ENSMUSG00000040118(Cacna2d1),ENSMUSG00000026414(Tnnt2),ENSMUSG00000059741(Myl3),ENSMUSG00000035283(Adrb1),ENSMUSG00000003352(Cacnb3),ENSMUSG00000057329(Bcl2),ENSMUSG00000031659(Adcy7),ENSMUSG00000041460(Cacna2d4)…	http://www.kegg.jp/kegg-bin/show_pathway?map04261/K08047%09%23FFFFFF,green/K04137%09%23FFFFFF,red/K04630%09%23FFFFFF,red/K04863%09%23FFFFFF,green/K05858%09%23FFFFFF,green/K04850%09%23FFFFFF,green/K04864%09%23FFFFFF,green/K04865%09%23FFFFFF,green/K04851%09%23FFFFFF,green/K04374%09%23FFFFFF,red/K04351%09%23FFFFFF,green/K02183%09%23FFFFFF,red/K12750%09%23FFFFFF,green/K12045%09%23FFFFFF,green/K09047%…
mmu05205	Proteoglycans in cancer	Human Diseases	Cancers: Overview	34	39	73	195	4.17441e-05	0.000529315	ENSMUSG00000035273(Hpse),ENSMUSG00000020184(Mdm2),ENSMUSG00000020044(Timp3),ENSMUSG00000000817(Fasl),ENSMUSG00000062209(Erbb4),ENSMUSG00000028854(Slc9a1),ENSMUSG00000042644(Itpr3),ENSMUSG00000021477(Ctsl),ENSMUSG00000039239(Tgfb2),ENSMUSG00000044674(Fzd1),ENSMUSG00000000555(Itga5),ENSMUSG00000055723(Rras2),ENSMUSG00000035027(Map2k2),ENSMUSG00000031078(Cttn),ENSMUSG00000022996(Wnt10b),ENSMUSG00000…	ENSMUSG00000030093(Wnt7a),ENSMUSG00000021466(Ptch1),ENSMUSG00000004864(Mapk13),ENSMUSG00000036446(Lum),ENSMUSG00000024617(Camk2a),ENSMUSG00000035799(Twist1),ENSMUSG00000030287(Itpr2),ENSMUSG00000019699(Akt3),ENSMUSG00000007805(Twist2),ENSMUSG00000029671(Wnt16),ENSMUSG00000073557(Ppp1r12b),ENSMUSG00000000126(Wnt9a),ENSMUSG00000005087(Cd44),ENSMUSG00000005533(Igf1r),ENSMUSG00000005718(Tfap4),ENSMUS…	http://www.kegg.jp/kegg-bin/show_pathway?map05205/K02376%09%23FFFFFF,green/K01384%09%23FFFFFF,green/K16865%09%23FFFFFF,green/K04960%09%23FFFFFF,red/K02329%09%23FFFFFF,green/K16866%09%23FFFFFF,red/K06497%09%23FFFFFF,red/K06625%09%23FFFFFF,red/K01357%09%23FFFFFF,red/K09593%09%23FFFFFF,green/K05087%09%23FFFFFF,green/K06270%09%23FFFFFF,green/K04389%09%23FFFFFF,red/K02432%09%23FFFFFF,purple/K03985%09%…
mmu04672	Intestinal immune network for IgA production	Organismal Systems	Immune system	4	18	22	41	6.03405e-05	0.000721149	ENSMUSG00000023206(Il15ra),ENSMUSG00000031712(Il15),ENSMUSG00000002603(Tgfb1),ENSMUSG00000025746(Il6)	ENSMUSG00000041538(H2-Ob),ENSMUSG00000061353(Cxcl12),ENSMUSG00000031497(Tnfsf13b),ENSMUSG00000044052(Ccr10),ENSMUSG00000036594(H2-Aa),ENSMUSG00000073421(H2-Ab1),ENSMUSG00000029530(Ccr9),ENSMUSG00000089669(Tnfsf13),ENSMUSG00000037548(H2-DMb2),ENSMUSG00000022496(Tnfrsf17),ENSMUSG00000024334(H2-Oa),ENSMUSG00000037649(H2-DMa),ENSMUSG00000079547(H2-DMb1),ENSMUSG00000060586(H2-Eb1),ENSMUSG00000026417(P…	http://www.kegg.jp/kegg-bin/show_pathway?map04672/K13073%09%23FFFFFF,green/K13375%09%23FFFFFF,red/K05153%09%23FFFFFF,green/K05476%09%23FFFFFF,green/K04184%09%23FFFFFF,green/K05433%09%23FFFFFF,red/K06710%09%23FFFFFF,green/K05475%09%23FFFFFF,green/K05405%09%23FFFFFF,red/K05513%09%23FFFFFF,green/K05430%09%23FFFFFF,green/K05074%09%23FFFFFF,red/K10031%09%23FFFFFF,green/K06752%09%23FFFFFF,green/K04185%…
mmu04510	Focal adhesion	Cellular Processes	Cellular community - eukaryotes	29	44	73	197	6.14228e-05	0.000721149	ENSMUSG00000042284(Itga1),ENSMUSG00000034165(Ccnd3),ENSMUSG00000074923(Pak6),ENSMUSG00000026478(Lamc1),ENSMUSG00000039844(Rapgef1),ENSMUSG00000021702(Thbs4),ENSMUSG00000091345(Col6a5),ENSMUSG00000032796(Lama1),ENSMUSG00000029304(Spp1),ENSMUSG00000015647(Lama5),ENSMUSG00000000555(Itga5),ENSMUSG00000031380(Vegfd),ENSMUSG00000020357(Flt4),ENSMUSG00000052911(Lamb2),ENSMUSG00000029231(Pdgfra),ENSMUSG0…	ENSMUSG00000033327(Tnxb),ENSMUSG00000046709(Mapk10),ENSMUSG00000032243(Itga11),ENSMUSG00000032572(Col6a4),ENSMUSG00000000184(Ccnd2),ENSMUSG00000043719(Col6a6),ENSMUSG00000031273(Col4a6),ENSMUSG00000019699(Akt3),ENSMUSG00000020758(Itgb4),ENSMUSG00000026639(Lamb3),ENSMUSG00000073557(Ppp1r12b),ENSMUSG00000031698(Mylk3),ENSMUSG00000028047(Thbs3),ENSMUSG00000026971(Itgb6),ENSMUSG00000031284(Pak3),ENSM…	http://www.kegg.jp/kegg-bin/show_pathway?map04510/K05099%09%23FFFFFF,green/K06277%09%23FFFFFF,red/K05096%09%23FFFFFF,red/K06244%09%23FFFFFF,green/K06589%09%23FFFFFF,green/K06247%09%23FFFFFF,green/K07861%09%23FFFFFF,green/K02649%09%23FFFFFF,green/K05637%09%23FFFFFF,red/K04659%09%23FFFFFF,purple/K10151%09%23FFFFFF,green/K05087%09%23FFFFFF,green/K06270%09%23FFFFFF,green/K06237%09%23FFFFFF,purple/K16…
mmu04916	Melanogenesis	Organismal Systems	Endocrine system	17	25	42	100	9.49336e-05	0.00101935	ENSMUSG00000021536(Adcy2),ENSMUSG00000044674(Fzd1),ENSMUSG00000000001(Gnai3),ENSMUSG00000035027(Map2k2),ENSMUSG00000035041(Creb3l3),ENSMUSG00000022996(Wnt10b),ENSMUSG00000026167(Wnt10a),ENSMUSG00000036856(Wnt4),ENSMUSG00000033765(Calm4),ENSMUSG00000033227(Wnt6),ENSMUSG00000022997(Wnt1),ENSMUSG00000022122(Ednrb),ENSMUSG00000078816(Prkcg),ENSMUSG00000063130(Calml3),ENSMUSG00000005672(Kit),ENSMUSG00…	ENSMUSG00000030093(Wnt7a),ENSMUSG00000024617(Camk2a),ENSMUSG00000039943(Plcb4),ENSMUSG00000027230(Creb3l1),ENSMUSG00000000782(Tcf7),ENSMUSG00000027596(a),ENSMUSG00000022994(Adcy6),ENSMUSG00000027938(Creb3l4),ENSMUSG00000029671(Wnt16),ENSMUSG00000024985(Tcf7l2),ENSMUSG00000000126(Wnt9a),ENSMUSG00000031659(Adcy7),ENSMUSG00000020431(Adcy1),ENSMUSG00000030170(Wnt5b),ENSMUSG00000010797(Wnt2),ENSMUSG00…	http://www.kegg.jp/kegg-bin/show_pathway?map04916/K01558%09%23FFFFFF,green/K08047%09%23FFFFFF,green/K02376%09%23FFFFFF,green/K01384%09%23FFFFFF,green/K04630%09%23FFFFFF,red/K04534%09%23FFFFFF,red/K02329%09%23FFFFFF,green/K05858%09%23FFFFFF,green/K00572%09%23FFFFFF,green/K01357%09%23FFFFFF,red/K00445%09%23FFFFFF,red/K02183%09%23FFFFFF,red/K08042%09%23FFFFFF,red/K08045%09%23FFFFFF,green/K09455%09%2…
mmu04971	Gastric acid secretion	Organismal Systems	Digestive system	16	17	33	73	9.57822e-05	0.00101935	ENSMUSG00000030898(Cckbr),ENSMUSG00000041248(Kcnj1),ENSMUSG00000021536(Adcy2),ENSMUSG00000028854(Slc9a1),ENSMUSG00000042644(Itpr3),ENSMUSG00000032412(Atp1b3),ENSMUSG00000000001(Gnai3),ENSMUSG00000062609(Kcnj15),ENSMUSG00000033765(Calm4),ENSMUSG00000033854(Kcnk10),ENSMUSG00000034987(Hrh2),ENSMUSG00000040907(Atp1a3),ENSMUSG00000078816(Prkcg),ENSMUSG00000039672(Kcne2),ENSMUSG00000063130(Calml3),ENSM…	ENSMUSG00000024617(Camk2a),ENSMUSG00000030287(Itpr2),ENSMUSG00000039943(Plcb4),ENSMUSG00000022994(Adcy6),ENSMUSG00000031698(Mylk3),ENSMUSG00000007107(Atp1a4),ENSMUSG00000031659(Adcy7),ENSMUSG00000020431(Adcy1),ENSMUSG00000044708(Kcnj10),ENSMUSG00000041301(Cftr),ENSMUSG00000022836(Mylk),ENSMUSG00000041329(Atp1b2),ENSMUSG00000022840(Adcy5),ENSMUSG00000052889(Prkcb),ENSMUSG00000057897(Camk2b),ENSMUS…	http://www.kegg.jp/kegg-bin/show_pathway?map04971/K04959%09%23FFFFFF,green/K08047%09%23FFFFFF,green/K19663%09%23FFFFFF,red/K04630%09%23FFFFFF,red/K05008%09%23FFFFFF,red/K04960%09%23FFFFFF,red/K05858%09%23FFFFFF,green/K04195%09%23FFFFFF,red/K04920%09%23FFFFFF,red/K08041%09%23FFFFFF,green/K04958%09%23FFFFFF,green/K05031%09%23FFFFFF,green/K02183%09%23FFFFFF,red/K04515%09%23FFFFFF,green/K05003%09%23F…
mmu04713	Circadian entrainment	Organismal Systems	Environmental adaptation	15	26	41	97	9.64687e-05	0.00101935	ENSMUSG00000020893(Per1),ENSMUSG00000036402(Gng12),ENSMUSG00000021536(Adcy2),ENSMUSG00000042644(Itpr3),ENSMUSG00000000001(Gnai3),ENSMUSG00000021180(Rps6ka5),ENSMUSG00000033765(Calm4),ENSMUSG00000021313(Ryr2),ENSMUSG00000078816(Prkcg),ENSMUSG00000032766(Gng11),ENSMUSG00000063130(Calml3),ENSMUSG00000029334(Prkg2),ENSMUSG00000059003(Grin2a),ENSMUSG00000021250(Fos),ENSMUSG00000031748(Gnao1)	ENSMUSG00000024112(Cacna1h),ENSMUSG00000049892(Rasd1),ENSMUSG00000021933(Gucy1b2),ENSMUSG00000020524(Gria1),ENSMUSG00000051331(Cacna1c),ENSMUSG00000024617(Camk2a),ENSMUSG00000039943(Plcb4),ENSMUSG00000057378(Ryr3),ENSMUSG00000022994(Adcy6),ENSMUSG00000020866(Cacna1g),ENSMUSG00000041624(Gucy1a2),ENSMUSG00000031659(Adcy7),ENSMUSG00000020431(Adcy1),ENSMUSG00000033981(Gria2),ENSMUSG00000029361(Nos1),…	http://www.kegg.jp/kegg-bin/show_pathway?map04713/K08047%09%23FFFFFF,green/K04347%09%23FFFFFF,red/K04630%09%23FFFFFF,red/K04960%09%23FFFFFF,red/K04534%09%23FFFFFF,red/K04961%09%23FFFFFF,green/K05858%09%23FFFFFF,green/K04850%09%23FFFFFF,green/K04851%09%23FFFFFF,green/K04546%09%23FFFFFF,red/K04958%09%23FFFFFF,green/K02183%09%23FFFFFF,red/K12319%09%23FFFFFF,green/K13240%09%23FFFFFF,green/K19477%09%2…
mmu04141	Protein processing in endoplasmic reticulum	Genetic Information Processing	Folding, sorting and degradation	55	6	61	161	0.000116246	0.00118871	ENSMUSG00000031751(Amfr),ENSMUSG00000025935(Tram1),ENSMUSG00000022136(Dnajc3),ENSMUSG00000032115(Hyou1),ENSMUSG00000025130(P4hb),ENSMUSG00000032116(Stt3a),ENSMUSG00000030062(Rpn1),ENSMUSG00000078974(Sec61g),ENSMUSG00000024807(Syvn1),ENSMUSG00000041556(Fbxo2),ENSMUSG00000042406(Atf4),ENSMUSG00000003814(Calr),ENSMUSG00000028277(Ube2j1),ENSMUSG00000028757(Ddost),ENSMUSG00000002014(Ssr4),ENSMUSG00000…	ENSMUSG00000046709(Mapk10),ENSMUSG00000057329(Bcl2),ENSMUSG00000023826(Prkn),ENSMUSG00000051984(Sec31b),ENSMUSG00000019927(Ube2d1),ENSMUSG00000091971(Hspa1a)	http://www.kegg.jp/kegg-bin/show_pathway?map04141/K06689%09%23FFFFFF,green/K13989%09%23FFFFFF,red/K13251%09%23FFFFFF,red/K13719%09%23FFFFFF,red/K09490%09%23FFFFFF,red/K10601%09%23FFFFFF,red/K10950%09%23FFFFFF,red/K01367%09%23FFFFFF,red/K07953%09%23FFFFFF,red/K10080%09%23FFFFFF,red/K11519%09%23FFFFFF,red/K12666%09%23FFFFFF,red/K03283%09%23FFFFFF,green/K09027%09%23FFFFFF,red/K10099%09%23FFFFFF,red/…
mmu04921	Oxytocin signaling pathway	Organismal Systems	Endocrine system	22	36	58	152	0.000135086	0.00133819	ENSMUSG00000070719(Pla2g4d),ENSMUSG00000028944(Prkag2),ENSMUSG00000021536(Adcy2),ENSMUSG00000038205(Prkab2),ENSMUSG00000029084(Cd38),ENSMUSG00000042644(Itpr3),ENSMUSG00000042529(Kcnj12),ENSMUSG00000028978(Nos3),ENSMUSG00000000001(Gnai3),ENSMUSG00000035027(Map2k2),ENSMUSG00000026360(Rgs2),ENSMUSG00000032487(Ptgs2),ENSMUSG00000033765(Calm4),ENSMUSG00000021313(Ryr2),ENSMUSG00000078816(Prkcg),ENSMUSG…	ENSMUSG00000021933(Gucy1b2),ENSMUSG00000027544(Nfatc2),ENSMUSG00000051331(Cacna1c),ENSMUSG00000024617(Camk2a),ENSMUSG00000030287(Itpr2),ENSMUSG00000039943(Plcb4),ENSMUSG00000057378(Ryr3),ENSMUSG00000030272(Camk1),ENSMUSG00000022994(Adcy6),ENSMUSG00000049112(Oxtr),ENSMUSG00000041624(Gucy1a2),ENSMUSG00000073557(Ppp1r12b),ENSMUSG00000031698(Mylk3),ENSMUSG00000040118(Cacna2d1),ENSMUSG00000003352(Cacn…	http://www.kegg.jp/kegg-bin/show_pathway?map04921/K04959%09%23FFFFFF,green/K08047%09%23FFFFFF,green/K04630%09%23FFFFFF,red/K04960%09%23FFFFFF,red/K04863%09%23FFFFFF,green/K04229%09%23FFFFFF,green/K04534%09%23FFFFFF,red/K04961%09%23FFFFFF,green/K11987%09%23FFFFFF,red/K05858%09%23FFFFFF,green/K04850%09%23FFFFFF,green/K04864%09%23FFFFFF,green/K04865%09%23FFFFFF,green/K04851%09%23FFFFFF,green/K06625%…
mmu04270	Vascular smooth muscle contraction	Organismal Systems	Circulatory system	19	34	53	137	0.000171483	0.00164727	ENSMUSG00000070719(Pla2g4d),ENSMUSG00000035027(Map2k2),ENSMUSG00000030669(Calca),ENSMUSG00000021536(Adcy2),ENSMUSG00000027335(Adra1d),ENSMUSG00000029019(Nppb),ENSMUSG00000033765(Calm4),ENSMUSG00000042644(Itpr3),ENSMUSG00000030666(Calcb),ENSMUSG00000041616(Nppa),ENSMUSG00000078816(Prkcg),ENSMUSG00000030790(Adm),ENSMUSG00000018500(Adora2b),ENSMUSG00000050541(Adra1b),ENSMUSG00000028635(Edn2),ENSMUSG…	ENSMUSG00000029761(Cald1),ENSMUSG00000020123(Avpr1a),ENSMUSG00000037610(Kcnmb2),ENSMUSG00000022683(Pla2g10),ENSMUSG00000031659(Adcy7),ENSMUSG00000021933(Gucy1b2),ENSMUSG00000020431(Adcy1),ENSMUSG00000020155(Kcnmb1),ENSMUSG00000035783(Acta2),ENSMUSG00000041193(Pla2g5),ENSMUSG00000051331(Cacna1c),ENSMUSG00000027524(Edn3),ENSMUSG00000030287(Itpr2),ENSMUSG00000045875(Adra1a),ENSMUSG00000037166(Ppp1r1…	http://www.kegg.jp/kegg-bin/show_pathway?map04270/K04959%09%23FFFFFF,green/K08047%09%23FFFFFF,green/K04267%09%23FFFFFF,red/K12337%09%23FFFFFF,green/K04137%09%23FFFFFF,red/K04960%09%23FFFFFF,red/K04937%09%23FFFFFF,green/K12333%09%23FFFFFF,red/K12335%09%23FFFFFF,red/K05858%09%23FFFFFF,green/K04850%09%23FFFFFF,green/K04851%09%23FFFFFF,green/K04958%09%23FFFFFF,green/K02183%09%23FFFFFF,red/K12319%09%2…
mmu04390	Hippo signaling pathway	Environmental Information Processing	Signal transduction	19	38	57	151	0.000214256	0.00191313	ENSMUSG00000017716(Birc5),ENSMUSG00000034165(Ccnd3),ENSMUSG00000019997(Ccn2),ENSMUSG00000037411(Serpine1),ENSMUSG00000039239(Tgfb2),ENSMUSG00000044674(Fzd1),ENSMUSG00000054932(Afp),ENSMUSG00000027358(Bmp2),ENSMUSG00000022996(Wnt10b),ENSMUSG00000026167(Wnt10a),ENSMUSG00000036856(Wnt4),ENSMUSG00000033227(Wnt6),ENSMUSG00000022997(Wnt1),ENSMUSG00000030353(Tead4),ENSMUSG00000037643(Prkci),ENSMUSG00000…	ENSMUSG00000030093(Wnt7a),ENSMUSG00000051279(Gdf6),ENSMUSG00000048402(Gli2),ENSMUSG00000044641(Pard6b),ENSMUSG00000037660(Gdf7),ENSMUSG00000000184(Ccnd2),ENSMUSG00000029370(Rassf6),ENSMUSG00000000157(Itgb2l),ENSMUSG00000032179(Bmp5),ENSMUSG00000000782(Tcf7),ENSMUSG00000000303(Cdh1),ENSMUSG00000038259(Gdf5),ENSMUSG00000021835(Bmp4),ENSMUSG00000020135(Apc2),ENSMUSG00000029671(Wnt16),ENSMUSG00000024…	http://www.kegg.jp/kegg-bin/show_pathway?map04390/K01558%09%23FFFFFF,green/K02376%09%23FFFFFF,green/K20012%09%23FFFFFF,green/K01384%09%23FFFFFF,green/K02329%09%23FFFFFF,green/K00572%09%23FFFFFF,green/K06464%09%23FFFFFF,green/K16621%09%23FFFFFF,green/K01357%09%23FFFFFF,red/K00445%09%23FFFFFF,red/K20013%09%23FFFFFF,green/K04664%09%23FFFFFF,green/K10151%09%23FFFFFF,green/K16798%09%23FFFFFF,green/K13…
mmu04925	Aldosterone synthesis and secretion	Organismal Systems	Endocrine system	15	26	41	100	0.000214715	0.00191313	ENSMUSG00000042406(Atf4),ENSMUSG00000021536(Adcy2),ENSMUSG00000042644(Itpr3),ENSMUSG00000032412(Atp1b3),ENSMUSG00000027869(Hsd3b6),ENSMUSG00000032323(Cyp11a1),ENSMUSG00000031574(Star),ENSMUSG00000035041(Creb3l3),ENSMUSG00000037936(Scarb1),ENSMUSG00000075604(Cyp11b1),ENSMUSG00000032193(Ldlr),ENSMUSG00000033765(Calm4),ENSMUSG00000040907(Atp1a3),ENSMUSG00000078816(Prkcg),ENSMUSG00000063130(Calml3)	ENSMUSG00000030302(Atp2b2),ENSMUSG00000024112(Cacna1h),ENSMUSG00000051331(Cacna1c),ENSMUSG00000024617(Camk2a),ENSMUSG00000030287(Itpr2),ENSMUSG00000039943(Plcb4),ENSMUSG00000027230(Creb3l1),ENSMUSG00000030272(Camk1),ENSMUSG00000022994(Adcy6),ENSMUSG00000020866(Cacna1g),ENSMUSG00000027938(Creb3l4),ENSMUSG00000007107(Atp1a4),ENSMUSG00000026463(Atp2b4),ENSMUSG00000031659(Adcy7),ENSMUSG00000020431(Ad…	http://www.kegg.jp/kegg-bin/show_pathway?map04925/K04959%09%23FFFFFF,green/K08047%09%23FFFFFF,green/K04960%09%23FFFFFF,red/K05858%09%23FFFFFF,green/K04850%09%23FFFFFF,green/K04851%09%23FFFFFF,green/K04374%09%23FFFFFF,red/K04958%09%23FFFFFF,green/K02183%09%23FFFFFF,red/K00498%09%23FFFFFF,red/K08794%09%23FFFFFF,green/K09047%09%23FFFFFF,green/K13885%09%23FFFFFF,red/K01540%09%23FFFFFF,purple/K16931%0…
mmu04014	Ras signaling pathway	Environmental Information Processing	Signal transduction	48	33	81	231	0.000217264	0.00191313	ENSMUSG00000074923(Pak6),ENSMUSG00000070719(Pla2g4d),ENSMUSG00000026482(Rgl1),ENSMUSG00000036402(Gng12),ENSMUSG00000018334(Ksr1),ENSMUSG00000028072(Ntrk1),ENSMUSG00000024621(Csf1r),ENSMUSG00000000817(Fasl),ENSMUSG00000071042(Rasgrp3),ENSMUSG00000068036(Afdn),ENSMUSG00000004508(Gab2),ENSMUSG00000048482(Bdnf),ENSMUSG00000074121(Ntf5),ENSMUSG00000026596(Abl2),ENSMUSG00000042903(Foxo4),ENSMUSG0000002…	ENSMUSG00000022683(Pla2g10),ENSMUSG00000031230(Fgf16),ENSMUSG00000046709(Mapk10),ENSMUSG00000057967(Fgf18),ENSMUSG00000019699(Akt3),ENSMUSG00000030742(Lat),ENSMUSG00000067629(Syngap1),ENSMUSG00000031284(Pak3),ENSMUSG00000028040(Efna4),ENSMUSG00000032356(Rasgrf1),ENSMUSG00000049107(Ntf3),ENSMUSG00000042817(Flt3),ENSMUSG00000025856(Pdgfa),ENSMUSG00000005533(Igf1r),ENSMUSG00000000120(Ngfr),ENSMUSG00…	http://www.kegg.jp/kegg-bin/show_pathway?map04014/K04347%09%23FFFFFF,red/K12457%09%23FFFFFF,red/K07362%09%23FFFFFF,green/K07861%09%23FFFFFF,green/K04546%09%23FFFFFF,red/K09593%09%23FFFFFF,green/K02183%09%23FFFFFF,red/K05087%09%23FFFFFF,green/K17638%09%23FFFFFF,red/K16859%09%23FFFFFF,red/K12358%09%23FFFFFF,red/K04389%09%23FFFFFF,red/K05466%09%23FFFFFF,red/K08019%09%23FFFFFF,red/K04440%09%23FFFFFF,…
mmu04934	Cushing's syndrome	Human Diseases	Endocrine and metabolic diseases	23	36	59	158	0.00023513	0.00196302	ENSMUSG00000039956(Mrap),ENSMUSG00000042406(Atf4),ENSMUSG00000021536(Adcy2),ENSMUSG00000042644(Itpr3),ENSMUSG00000027698(Nceh1),ENSMUSG00000027869(Hsd3b6),ENSMUSG00000044303(Cdkn2a),ENSMUSG00000032323(Cyp11a1),ENSMUSG00000031574(Star),ENSMUSG00000044674(Fzd1),ENSMUSG00000000001(Gnai3),ENSMUSG00000035027(Map2k2),ENSMUSG00000035041(Creb3l3),ENSMUSG00000022996(Wnt10b),ENSMUSG00000037936(Scarb1),ENSM…	ENSMUSG00000024112(Cacna1h),ENSMUSG00000049892(Rasd1),ENSMUSG00000030093(Wnt7a),ENSMUSG00000051331(Cacna1c),ENSMUSG00000024617(Camk2a),ENSMUSG00000030287(Itpr2),ENSMUSG00000039943(Plcb4),ENSMUSG00000018983(E2f2),ENSMUSG00000027230(Creb3l1),ENSMUSG00000000782(Tcf7),ENSMUSG00000022994(Adcy6),ENSMUSG00000020866(Cacna1g),ENSMUSG00000020135(Apc2),ENSMUSG00000027938(Creb3l4),ENSMUSG00000029671(Wnt16),E…	http://www.kegg.jp/kegg-bin/show_pathway?map04934/K04959%09%23FFFFFF,green/K01558%09%23FFFFFF,green/K08047%09%23FFFFFF,green/K02376%09%23FFFFFF,green/K01384%09%23FFFFFF,green/K04630%09%23FFFFFF,red/K04960%09%23FFFFFF,red/K04685%09%23FFFFFF,red/K02329%09%23FFFFFF,green/K05858%09%23FFFFFF,green/K04850%09%23FFFFFF,green/K14349%09%23FFFFFF,red/K04851%09%23FFFFFF,green/K06625%09%23FFFFFF,red/K00572%09…
mmu04974	Protein digestion and absorption	Organismal Systems	Digestive system	16	21	37	88	0.000235315	0.00196302	ENSMUSG00000032332(Col12a1),ENSMUSG00000032412(Atp1b3),ENSMUSG00000028197(Col24a1),ENSMUSG00000027966(Col11a1),ENSMUSG00000026042(Col5a2),ENSMUSG00000054342(Kcnn4),ENSMUSG00000022180(Slc7a8),ENSMUSG00000071553(Cpa2),ENSMUSG00000022371(Col14a1),ENSMUSG00000031502(Col4a1),ENSMUSG00000010095(Slc3a2),ENSMUSG00000091345(Col6a5),ENSMUSG00000079022(Col22a1),ENSMUSG00000054446(Cpa1),ENSMUSG00000040907(At…	ENSMUSG00000001435(Col18a1),ENSMUSG00000032572(Col6a4),ENSMUSG00000031273(Col4a6),ENSMUSG00000007107(Atp1a4),ENSMUSG00000020241(Col6a2),ENSMUSG00000054640(Slc8a1),ENSMUSG00000037005(Xpnpep2),ENSMUSG00000025064(Col17a1),ENSMUSG00000028626(Col9a2),ENSMUSG00000045672(Col27a1),ENSMUSG00000001865(Cpa3),ENSMUSG00000025650(Col7a1),ENSMUSG00000043719(Col6a6),ENSMUSG00000079055(Slc8a3),ENSMUSG00000024935(…	http://www.kegg.jp/kegg-bin/show_pathway?map04974/K01395%09%23FFFFFF,green/K16628%09%23FFFFFF,green/K06823%09%23FFFFFF,green/K13781%09%23FFFFFF,red/K06519%09%23FFFFFF,red/K19721%09%23FFFFFF,purple/K01298%09%23FFFFFF,red/K08132%09%23FFFFFF,red/K08780%09%23FFFFFF,green/K01540%09%23FFFFFF,purple/K07603%09%23FFFFFF,green/K06237%09%23FFFFFF,purple/K01539%09%23FFFFFF,purple/K14211%09%23FFFFFF,red/K0877…
mmu04972	Pancreatic secretion	Organismal Systems	Digestive system	20	21	41	101	0.000276521	0.00224762	ENSMUSG00000048677(Tpcn2),ENSMUSG00000029082(Bst1),ENSMUSG00000021536(Adcy2),ENSMUSG00000024511(Rab27b),ENSMUSG00000029193(Cckar),ENSMUSG00000028854(Slc9a1),ENSMUSG00000029084(Cd38),ENSMUSG00000042644(Itpr3),ENSMUSG00000032412(Atp1b3),ENSMUSG00000056025(Clca3a1),ENSMUSG00000038580(Sct),ENSMUSG00000054446(Cpa1),ENSMUSG00000036960(Clca2),ENSMUSG00000042179(Pnliprp1),ENSMUSG00000021313(Ryr2),ENSMUSG…	ENSMUSG00000030302(Atp2b2),ENSMUSG00000022683(Pla2g10),ENSMUSG00000001865(Cpa3),ENSMUSG00000024597(Slc12a2),ENSMUSG00000030287(Itpr2),ENSMUSG00000039943(Plcb4),ENSMUSG00000032839(Trpc1),ENSMUSG00000022994(Adcy6),ENSMUSG00000020788(Atp2a3),ENSMUSG00000007107(Atp1a4),ENSMUSG00000026463(Atp2b4),ENSMUSG00000031659(Adcy7),ENSMUSG00000020431(Adcy1),ENSMUSG00000028255(Clca1),ENSMUSG00000041193(Pla2g5),E…	http://www.kegg.jp/kegg-bin/show_pathway?map04972/K04959%09%23FFFFFF,green/K08047%09%23FFFFFF,green/K04960%09%23FFFFFF,red/K05858%09%23FFFFFF,green/K01298%09%23FFFFFF,red/K05027%09%23FFFFFF,green/K04958%09%23FFFFFF,green/K05028%09%23FFFFFF,red/K01540%09%23FFFFFF,purple/K08042%09%23FFFFFF,red/K08045%09%23FFFFFF,green/K01539%09%23FFFFFF,purple/K05742%09%23FFFFFF,red/K10951%09%23FFFFFF,green/K01242%…
mmu04610	Complement and coagulation cascades	Organismal Systems	Immune system	19	17	36	87	0.000411483	0.003261	ENSMUSG00000026399(Cd55),ENSMUSG00000021675(F2rl2),ENSMUSG00000022887(Masp1),ENSMUSG00000023224(Serping1),ENSMUSG00000060459(Kng2),ENSMUSG00000027611(Procr),ENSMUSG00000031443(F7),ENSMUSG00000022037(Clu),ENSMUSG00000050147(F2rl3),ENSMUSG00000048376(F2r),ENSMUSG00000037411(Serpine1),ENSMUSG00000031444(F10),ENSMUSG00000022912(Pros1),ENSMUSG00000027082(Tfpi),ENSMUSG00000046223(Plaur),ENSMUSG00000028…	ENSMUSG00000036887(C1qa),ENSMUSG00000038521(C1s1),ENSMUSG00000000157(Itgb2l),ENSMUSG00000026405(C4bp),ENSMUSG00000030786(Itgam),ENSMUSG00000021070(Bdkrb2),ENSMUSG00000031538(Plat),ENSMUSG00000040552(C3ar1),ENSMUSG00000109764(Klkb1),ENSMUSG00000022149(C9),ENSMUSG00000036905(C1qb),ENSMUSG00000016493(Cd46),ENSMUSG00000026579(F5),ENSMUSG00000017344(Vtn),ENSMUSG00000079343(C1s2),ENSMUSG00000058952(Cfi…	http://www.kegg.jp/kegg-bin/show_pathway?map04610/K06461%09%23FFFFFF,green/K06464%09%23FFFFFF,green/K01314%09%23FFFFFF,red/K03996%09%23FFFFFF,red/K03898%09%23FFFFFF,red/K17252%09%23FFFFFF,red/K04001%09%23FFFFFF,red/K03908%09%23FFFFFF,red/K03903%09%23FFFFFF,red/K06462%09%23FFFFFF,green/K03982%09%23FFFFFF,red/K03985%09%23FFFFFF,red/K04007%09%23FFFFFF,green/K01333%09%23FFFFFF,green/K01343%09%23FFFFF…
mmu04724	Glutamatergic synapse	Organismal Systems	Nervous system	16	28	44	113	0.000499172	0.00385945	ENSMUSG00000039579(Grin3a),ENSMUSG00000070719(Pla2g4d),ENSMUSG00000070570(Slc17a7),ENSMUSG00000036402(Gng12),ENSMUSG00000021536(Adcy2),ENSMUSG00000042644(Itpr3),ENSMUSG00000026473(Glul),ENSMUSG00000063239(Grm4),ENSMUSG00000000001(Gnai3),ENSMUSG00000056073(Grik2),ENSMUSG00000010064(Slc38a3),ENSMUSG00000078816(Prkcg),ENSMUSG00000046971(Pla2g4f),ENSMUSG00000032766(Gng11),ENSMUSG00000059003(Grin2a),E…	ENSMUSG00000001985(Grik3),ENSMUSG00000042249(Grk3),ENSMUSG00000020524(Gria1),ENSMUSG00000051331(Cacna1c),ENSMUSG00000003378(Grik5),ENSMUSG00000056755(Grm7),ENSMUSG00000030287(Itpr2),ENSMUSG00000039943(Plcb4),ENSMUSG00000032839(Trpc1),ENSMUSG00000022994(Adcy6),ENSMUSG00000005089(Slc1a2),ENSMUSG00000032017(Grik4),ENSMUSG00000024935(Slc1a1),ENSMUSG00000024211(Grm8),ENSMUSG00000031659(Adcy7),ENSMUSG0…	http://www.kegg.jp/kegg-bin/show_pathway?map04724/K04959%09%23FFFFFF,green/K08047%09%23FFFFFF,green/K04347%09%23FFFFFF,red/K04630%09%23FFFFFF,red/K04960%09%23FFFFFF,red/K04534%09%23FFFFFF,red/K05858%09%23FFFFFF,green/K04850%09%23FFFFFF,green/K05213%09%23FFFFFF,red/K05205%09%23FFFFFF,green/K04851%09%23FFFFFF,green/K05204%09%23FFFFFF,green/K04546%09%23FFFFFF,red/K04958%09%23FFFFFF,green/K05614%09%2…
mmu05165	Human papillomavirus infection	Human Diseases	Infectious diseases: Viral	51	62	113	349	0.00055281	0.0041724	ENSMUSG00000045095(Magi1),ENSMUSG00000042284(Itga1),ENSMUSG00000034165(Ccnd3),ENSMUSG00000035692(Isg15),ENSMUSG00000020184(Mdm2),ENSMUSG00000026478(Lamc1),ENSMUSG00000000817(Fasl),ENSMUSG00000027715(Ccna2),ENSMUSG00000021702(Thbs4),ENSMUSG00000091345(Col6a5),ENSMUSG00000033793(Atp6v1h),ENSMUSG00000031490(Eif4ebp1),ENSMUSG00000032796(Lama1),ENSMUSG00000015575(Atp6v0e),ENSMUSG00000029304(Spp1),ENSM…	ENSMUSG00000033327(Tnxb),ENSMUSG00000039347(Atp6v0e2),ENSMUSG00000030093(Wnt7a),ENSMUSG00000032243(Itga11),ENSMUSG00000044641(Pard6b),ENSMUSG00000032572(Col6a4),ENSMUSG00000000184(Ccnd2),ENSMUSG00000043719(Col6a6),ENSMUSG00000060550(H2-Q7),ENSMUSG00000031273(Col4a6),ENSMUSG00000027230(Creb3l1),ENSMUSG00000000782(Tcf7),ENSMUSG00000044279(Crb3),ENSMUSG00000019699(Akt3),ENSMUSG00000020758(Itgb4),ENS…	http://www.kegg.jp/kegg-bin/show_pathway?map05165/K02376%09%23FFFFFF,green/K01384%09%23FFFFFF,green/K06589%09%23FFFFFF,green/K02329%09%23FFFFFF,green/K14754%09%23FFFFFF,red/K11987%09%23FFFFFF,red/K06625%09%23FFFFFF,red/K07205%09%23FFFFFF,red/K11217%09%23FFFFFF,red/K02145%09%23FFFFFF,red/K01357%09%23FFFFFF,red/K05637%09%23FFFFFF,red/K09047%09%23FFFFFF,green/K02144%09%23FFFFFF,red/K06237%09%23FFFFF…
mmu04923	Regulation of lipolysis in adipocytes	Organismal Systems	Endocrine system	14	11	25	55	0.000589074	0.00434271	ENSMUSG00000047182(Irs3),ENSMUSG00000033174(Mgll),ENSMUSG00000032462(Pik3cb),ENSMUSG00000062515(Fabp4),ENSMUSG00000021536(Adcy2),ENSMUSG00000000001(Gnai3),ENSMUSG00000029819(Npy),ENSMUSG00000032487(Ptgs2),ENSMUSG00000028298(Cga),ENSMUSG00000030546(Plin1),ENSMUSG00000032540(Abhd5),ENSMUSG00000020963(Tshr),ENSMUSG00000042429(Adora1),ENSMUSG00000029334(Prkg2)	ENSMUSG00000019699(Akt3),ENSMUSG00000035283(Adrb1),ENSMUSG00000031659(Adcy7),ENSMUSG00000036437(Npy1r),ENSMUSG00000052920(Prkg1),ENSMUSG00000022840(Adcy5),ENSMUSG00000022994(Adcy6),ENSMUSG00000020431(Adcy1),ENSMUSG00000055980(Irs1),ENSMUSG00000031489(Adrb3),ENSMUSG00000041417(Pik3r1)	http://www.kegg.jp/kegg-bin/show_pathway?map04923/K08047%09%23FFFFFF,green/K04630%09%23FFFFFF,red/K04249%09%23FFFFFF,red/K13699%09%23FFFFFF,red/K02649%09%23FFFFFF,green/K11987%09%23FFFFFF,red/K08753%09%23FFFFFF,red/K16172%09%23FFFFFF,green/K04143%09%23FFFFFF,green/K08041%09%23FFFFFF,green/K00922%09%23FFFFFF,red/K01054%09%23FFFFFF,red/K08522%09%23FFFFFF,red/K04456%09%23FFFFFF,green/K19477%09%23FFF…
mmu04927	Cortisol synthesis and secretion	Organismal Systems	Endocrine system	12	17	29	68	0.000813172	0.00585854	ENSMUSG00000039956(Mrap),ENSMUSG00000042406(Atf4),ENSMUSG00000021536(Adcy2),ENSMUSG00000042644(Itpr3),ENSMUSG00000027698(Nceh1),ENSMUSG00000027869(Hsd3b6),ENSMUSG00000032323(Cyp11a1),ENSMUSG00000031574(Star),ENSMUSG00000035041(Creb3l3),ENSMUSG00000037936(Scarb1),ENSMUSG00000032193(Ldlr),ENSMUSG00000037624(Kcnk2)	ENSMUSG00000024112(Cacna1h),ENSMUSG00000051331(Cacna1c),ENSMUSG00000030287(Itpr2),ENSMUSG00000039943(Plcb4),ENSMUSG00000027230(Creb3l1),ENSMUSG00000022994(Adcy6),ENSMUSG00000020866(Cacna1g),ENSMUSG00000027938(Creb3l4),ENSMUSG00000031659(Adcy7),ENSMUSG00000020431(Adcy1),ENSMUSG00000021684(Pde8b),ENSMUSG00000049115(Agtr1a),ENSMUSG00000053007(Creb5),ENSMUSG00000015968(Cacna1d),ENSMUSG00000049265(Kcn…	http://www.kegg.jp/kegg-bin/show_pathway?map04927/K04959%09%23FFFFFF,green/K08047%09%23FFFFFF,green/K04960%09%23FFFFFF,red/K05858%09%23FFFFFF,green/K04850%09%23FFFFFF,green/K14349%09%23FFFFFF,red/K08041%09%23FFFFFF,green/K04851%09%23FFFFFF,green/K04374%09%23FFFFFF,red/K04958%09%23FFFFFF,green/K00498%09%23FFFFFF,red/K09047%09%23FFFFFF,green/K12473%09%23FFFFFF,red/K13885%09%23FFFFFF,red/K16931%09%2…
mmu00230	Purine metabolism	Metabolism	Nucleotide metabolism	26	24	50	136	0.00101344	0.00713913	ENSMUSG00000025742(Prps2),ENSMUSG00000021699(Pde4d),ENSMUSG00000021536(Adcy2),ENSMUSG00000017697(Ada),ENSMUSG00000005686(Ampd3),ENSMUSG00000020636(Allc),ENSMUSG00000026817(Ak1),ENSMUSG00000011148(Adssl1),ENSMUSG00000025817(Nudt5),ENSMUSG00000006589(Aprt),ENSMUSG00000020857(Nme2),ENSMUSG00000024066(Xdh),ENSMUSG00000003500(Impdh1),ENSMUSG00000115338(Pnp),ENSMUSG00000028792(Ak2),ENSMUSG00000041323(A…	ENSMUSG00000021933(Gucy1b2),ENSMUSG00000000253(Gmpr),ENSMUSG00000004347(Pde1c),ENSMUSG00000015085(Entpd2),ENSMUSG00000055523(Gucy2g),ENSMUSG00000026807(Ak8),ENSMUSG00000022994(Adcy6),ENSMUSG00000060579(Fhit),ENSMUSG00000020890(Gucy2e),ENSMUSG00000017176(Nt5c3b),ENSMUSG00000041624(Gucy1a2),ENSMUSG00000025481(Urah),ENSMUSG00000019989(Enpp3),ENSMUSG00000022489(Pde1b),ENSMUSG00000031659(Adcy7),ENSMUS…	http://www.kegg.jp/kegg-bin/show_pathway?map00230/K08047%09%23FFFFFF,green/K01939%09%23FFFFFF,red/K00939%09%23FFFFFF,purple/K22600%09%23FFFFFF,green/K00893%09%23FFFFFF,red/K10808%09%23FFFFFF,red/K13293%09%23FFFFFF,purple/K07127%09%23FFFFFF,green/K12319%09%23FFFFFF,green/K00873%09%23FFFFFF,red/K01522%09%23FFFFFF,green/K08042%09%23FFFFFF,red/K13761%09%23FFFFFF,green/K08045%09%23FFFFFF,green/K03783%…
mmu04216	Ferroptosis	Cellular Processes	Cell growth and death	12	7	19	40	0.0013736	0.0093267	ENSMUSG00000010095(Slc3a2),ENSMUSG00000022797(Tfrc),ENSMUSG00000022094(Slc39a14),ENSMUSG00000056234(Ncoa4),ENSMUSG00000031278(Acsl4),ENSMUSG00000024661(Fth1),ENSMUSG00000025283(Sat1),ENSMUSG00000075706(Gpx4),ENSMUSG00000005413(Hmox1),ENSMUSG00000018796(Acsl1),ENSMUSG00000032883(Acsl3),ENSMUSG00000079037(Prnp)	ENSMUSG00000020333(Acsl6),ENSMUSG00000026389(Steap3),ENSMUSG00000032554(Trf),ENSMUSG00000018924(Alox15),ENSMUSG00000015340(Cybb),ENSMUSG00000025993(Slc40a1),ENSMUSG00000027737(Slc7a11)	http://www.kegg.jp/kegg-bin/show_pathway?map04216/K06519%09%23FFFFFF,red/K14685%09%23FFFFFF,green/K01897%09%23FFFFFF,purple/K14736%09%23FFFFFF,green/K05361%09%23FFFFFF,red/K00522%09%23FFFFFF,red/K05634%09%23FFFFFF,red/K09289%09%23FFFFFF,red/K00657%09%23FFFFFF,red/K10142%09%23FFFFFF,green/K21421%09%23FFFFFF,green/K13869%09%23FFFFFF,green/K00460%09%23FFFFFF,green/K06503%09%23FFFFFF,red/K00510%09%23…
mmu04010	MAPK signaling pathway	Environmental Information Processing	Signal transduction	51	44	95	293	0.00139	0.0093267	ENSMUSG00000004951(Hspb1),ENSMUSG00000070719(Pla2g4d),ENSMUSG00000062232(Rapgef2),ENSMUSG00000036402(Gng12),ENSMUSG00000042406(Atf4),ENSMUSG00000028072(Ntrk1),ENSMUSG00000024621(Csf1r),ENSMUSG00000000817(Fasl),ENSMUSG00000062209(Erbb4),ENSMUSG00000031506(Ptpn7),ENSMUSG00000071042(Rasgrp3),ENSMUSG00000025665(Rps6ka6),ENSMUSG00000048482(Bdnf),ENSMUSG00000027368(Dusp2),ENSMUSG00000074121(Ntf5),ENSMU…	ENSMUSG00000024112(Cacna1h),ENSMUSG00000031230(Fgf16),ENSMUSG00000046709(Mapk10),ENSMUSG00000051331(Cacna1c),ENSMUSG00000004864(Mapk13),ENSMUSG00000057967(Fgf18),ENSMUSG00000027684(Mecom),ENSMUSG00000019699(Akt3),ENSMUSG00000004110(Cacna1e),ENSMUSG00000020866(Cacna1g),ENSMUSG00000040118(Cacna2d1),ENSMUSG00000028040(Efna4),ENSMUSG00000032356(Rasgrf1),ENSMUSG00000049107(Ntf3),ENSMUSG00000032577(Map…	http://www.kegg.jp/kegg-bin/show_pathway?map04010/K04423%09%23FFFFFF,green/K04347%09%23FFFFFF,red/K12457%09%23FFFFFF,red/K07861%09%23FFFFFF,green/K04850%09%23FFFFFF,green/K08018%09%23FFFFFF,red/K04865%09%23FFFFFF,green/K04851%09%23FFFFFF,green/K04432%09%23FFFFFF,red/K18498%09%23FFFFFF,red/K04852%09%23FFFFFF,green/K05087%09%23FFFFFF,green/K16859%09%23FFFFFF,red/K04389%09%23FFFFFF,red/K05466%09%23F…
mmu04976	Bile secretion	Organismal Systems	Digestive system	12	17	29	70	0.00141224	0.0093267	ENSMUSG00000032412(Atp1b3),ENSMUSG00000028645(Slc2a1),ENSMUSG00000037936(Scarb1),ENSMUSG00000032193(Ldlr),ENSMUSG00000028970(Abcb1b),ENSMUSG00000039653(Baat),ENSMUSG00000021536(Adcy2),ENSMUSG00000028854(Slc9a1),ENSMUSG00000027698(Nceh1),ENSMUSG00000021670(Hmgcr),ENSMUSG00000030762(Aqp8),ENSMUSG00000040907(Atp1a3)	ENSMUSG00000030237(Slco1a4),ENSMUSG00000054477(Kcnn2),ENSMUSG00000007107(Atp1a4),ENSMUSG00000031659(Adcy7),ENSMUSG00000047638(Nr1h4),ENSMUSG00000024254(Abcg8),ENSMUSG00000022840(Adcy5),ENSMUSG00000040505(Abcg5),ENSMUSG00000024411(Aqp4),ENSMUSG00000023829(Slc22a1),ENSMUSG00000038776(Ephx1),ENSMUSG00000022994(Adcy6),ENSMUSG00000020431(Adcy1),ENSMUSG00000037583(Nr0b2),ENSMUSG00000020865(Abcc3),ENSMU…	http://www.kegg.jp/kegg-bin/show_pathway?map04976/K08047%09%23FFFFFF,green/K09866%09%23FFFFFF,green/K05684%09%23FFFFFF,green/K14349%09%23FFFFFF,red/K08041%09%23FFFFFF,green/K03460%09%23FFFFFF,green/K05031%09%23FFFFFF,green/K05667%09%23FFFFFF,green/K12473%09%23FFFFFF,red/K13885%09%23FFFFFF,red/K01540%09%23FFFFFF,purple/K08198%09%23FFFFFF,green/K08042%09%23FFFFFF,red/K08045%09%23FFFFFF,green/K01539…
mmu04310	Wnt signaling pathway	Environmental Information Processing	Signal transduction	17	36	53	148	0.00145539	0.00941551	ENSMUSG00000024912(Fosl1),ENSMUSG00000034165(Ccnd3),ENSMUSG00000024868(Dkk1),ENSMUSG00000031119(Gpc4),ENSMUSG00000044674(Fzd1),ENSMUSG00000021319(Sfrp4),ENSMUSG00000022996(Wnt10b),ENSMUSG00000026167(Wnt10a),ENSMUSG00000042988(Notum),ENSMUSG00000036856(Wnt4),ENSMUSG00000033227(Wnt6),ENSMUSG00000018623(Mmp7),ENSMUSG00000022997(Wnt1),ENSMUSG00000018822(Sfrp5),ENSMUSG00000078816(Prkcg),ENSMUSG0000003…	ENSMUSG00000046709(Mapk10),ENSMUSG00000030093(Wnt7a),ENSMUSG00000026556(Vangl2),ENSMUSG00000027544(Nfatc2),ENSMUSG00000000184(Ccnd2),ENSMUSG00000024617(Camk2a),ENSMUSG00000039943(Plcb4),ENSMUSG00000000782(Tcf7),ENSMUSG00000020135(Apc2),ENSMUSG00000029671(Wnt16),ENSMUSG00000067199(Frat1),ENSMUSG00000024985(Tcf7l2),ENSMUSG00000001494(Sost),ENSMUSG00000021567(Nkd2),ENSMUSG00000000126(Wnt9a),ENSMUSG0…	http://www.kegg.jp/kegg-bin/show_pathway?map04310/K01558%09%23FFFFFF,green/K02376%09%23FFFFFF,green/K08110%09%23FFFFFF,red/K02222%09%23FFFFFF,red/K01384%09%23FFFFFF,green/K07861%09%23FFFFFF,green/K02329%09%23FFFFFF,green/K05858%09%23FFFFFF,green/K00572%09%23FFFFFF,green/K01357%09%23FFFFFF,red/K00445%09%23FFFFFF,red/K10151%09%23FFFFFF,green/K02185%09%23FFFFFF,red/K02432%09%23FFFFFF,purple/K03213%0…
mmu04979	Cholesterol metabolism	Organismal Systems	Digestive system	13	9	22	49	0.00150609	0.0095486	ENSMUSG00000020609(Apob),ENSMUSG00000002944(Cd36),ENSMUSG00000044254(Pcsk9),ENSMUSG00000032083(Apoa1),ENSMUSG00000053846(Lipg),ENSMUSG00000037936(Scarb1),ENSMUSG00000032193(Ldlr),ENSMUSG00000028553(Angptl3),ENSMUSG00000041736(Tspo),ENSMUSG00000021242(Npc2),ENSMUSG00000027698(Nceh1),ENSMUSG00000031574(Star),ENSMUSG00000024091(Vapa)	ENSMUSG00000068747(Sort1),ENSMUSG00000002985(Apoe),ENSMUSG00000024254(Abcg8),ENSMUSG00000040505(Abcg5),ENSMUSG00000027070(Lrp2),ENSMUSG00000002289(Angptl4),ENSMUSG00000017754(Pltp),ENSMUSG00000015568(Lpl),ENSMUSG00000040564(Apoc1)	http://www.kegg.jp/kegg-bin/show_pathway?map04979/K08761%09%23FFFFFF,green/K22286%09%23FFFFFF,green/K05684%09%23FFFFFF,green/K14349%09%23FFFFFF,red/K12388%09%23FFFFFF,green/K06233%09%23FFFFFF,green/K08757%09%23FFFFFF,red/K08767%09%23FFFFFF,green/K22288%09%23FFFFFF,red/K01059%09%23FFFFFF,green/K12473%09%23FFFFFF,red/K13885%09%23FFFFFF,red/K05770%09%23FFFFFF,red/K16931%09%23FFFFFF,red/K14462%09%23F…
mmu04960	Aldosterone-regulated sodium reabsorption	Organismal Systems	Excretory system	7	11	18	38	0.00189757	0.0117109	ENSMUSG00000041248(Kcnj1),ENSMUSG00000019970(Sgk1),ENSMUSG00000032412(Atp1b3),ENSMUSG00000000216(Scnn1g),ENSMUSG00000032462(Pik3cb),ENSMUSG00000040907(Atp1a3),ENSMUSG00000078816(Prkcg)	ENSMUSG00000004988(Fxyd4),ENSMUSG00000031618(Nr3c2),ENSMUSG00000007107(Atp1a4),ENSMUSG00000055980(Irs1),ENSMUSG00000030340(Scnn1a),ENSMUSG00000047281(Sfn),ENSMUSG00000030873(Scnn1b),ENSMUSG00000031891(Hsd11b2),ENSMUSG00000041417(Pik3r1),ENSMUSG00000041329(Atp1b2),ENSMUSG00000052889(Prkcb)	http://www.kegg.jp/kegg-bin/show_pathway?map04960/K19663%09%23FFFFFF,red/K04825%09%23FFFFFF,green/K02649%09%23FFFFFF,green/K08555%09%23FFFFFF,green/K16172%09%23FFFFFF,green/K04827%09%23FFFFFF,red/K13302%09%23FFFFFF,red/K00922%09%23FFFFFF,red/K04824%09%23FFFFFF,green/K00071%09%23FFFFFF,green/K01540%09%23FFFFFF,purple/K06644%09%23FFFFFF,green/K04995%09%23FFFFFF,red/K01539%09%23FFFFFF,purple/K13359%…
mmu00983	Drug metabolism - other enzymes	Metabolism	Xenobiotics biodegradation and metabolism	16	18	34	87	0.00192102	0.0117109	ENSMUSG00000028755(Cda),ENSMUSG00000024066(Xdh),ENSMUSG00000028719(Cmpk1),ENSMUSG00000031886(Ces2e),ENSMUSG00000030978(Rrm1),ENSMUSG00000055730(Ces2a),ENSMUSG00000050097(Ces2b),ENSMUSG00000026558(Uck2),ENSMUSG00000020857(Nme2),ENSMUSG00000003500(Impdh1),ENSMUSG00000090124(Ugt1a7c),ENSMUSG00000020407(Upp1),ENSMUSG00000027203(Dut),ENSMUSG00000074604(Mgst2),ENSMUSG00000022814(Umps),ENSMUSG0000002064…	ENSMUSG00000033318(Gstt2),ENSMUSG00000057933(Gsta2),ENSMUSG00000061959(Ces1e),ENSMUSG00000032348(Gsta4),ENSMUSG00000009350(Mpo),ENSMUSG00000004032(Gstm5),ENSMUSG00000025068(Gsto1),ENSMUSG00000001663(Gstt1),ENSMUSG00000001665(Gstt3),ENSMUSG00000068762(Gstm6),ENSMUSG00000024177(Nme4),ENSMUSG00000033427(Upb1),ENSMUSG00000029260(Ugt2b34),ENSMUSG00000026839(Upp2),ENSMUSG00000033308(Dpyd),ENSMUSG000000…	http://www.kegg.jp/kegg-bin/show_pathway?map00983/K00207%09%23FFFFFF,green/K10789%09%23FFFFFF,green/K00088%09%23FFFFFF,red/K10808%09%23FFFFFF,red/K00699%09%23FFFFFF,purple/K00940%09%23FFFFFF,purple/K13421%09%23FFFFFF,red/K00799%09%23FFFFFF,purple/K00106%09%23FFFFFF,red/K01044%09%23FFFFFF,green/K01489%09%23FFFFFF,red/K10807%09%23FFFFFF,red/K01520%09%23FFFFFF,red/K00876%09%23FFFFFF,red/K00757%09%23…
mmu05143	African trypanosomiasis	Human Diseases	Infectious diseases: Parasitic	11	5	16	33	0.00248412	0.0147902	ENSMUSG00000073940(Hbb-bt),ENSMUSG00000000817(Fasl),ENSMUSG00000031551(Ido1),ENSMUSG00000004929(Thop1),ENSMUSG00000032083(Apoa1),ENSMUSG00000069919(Hba-a1),ENSMUSG00000025746(Il6),ENSMUSG00000052305(Hbb-bs),ENSMUSG00000031549(Ido2),ENSMUSG00000037405(Icam1),ENSMUSG00000078816(Prkcg)	ENSMUSG00000039943(Plcb4),ENSMUSG00000039217(Il18),ENSMUSG00000021678(F2rl1),ENSMUSG00000052889(Prkcb),ENSMUSG00000024778(Fas)	http://www.kegg.jp/kegg-bin/show_pathway?map05143/K13823%09%23FFFFFF,red/K19663%09%23FFFFFF,red/K04389%09%23FFFFFF,red/K06490%09%23FFFFFF,red/K05858%09%23FFFFFF,green/K01392%09%23FFFFFF,red/K08757%09%23FFFFFF,red/K05405%09%23FFFFFF,red/K13822%09%23FFFFFF,red/K04234%09%23FFFFFF,green/K00463%09%23FFFFFF,red/K19662%09%23FFFFFF,green/K04390%09%23FFFFFF,green/K05482%09%23FFFFFF,green/
mmu04727	GABAergic synapse	Organismal Systems	Nervous system	16	17	33	85	0.00251946	0.0147902	ENSMUSG00000031950(Gabarapl2),ENSMUSG00000036402(Gng12),ENSMUSG00000021536(Adcy2),ENSMUSG00000026473(Glul),ENSMUSG00000000560(Gabra2),ENSMUSG00000000001(Gnai3),ENSMUSG00000001260(Gabrg1),ENSMUSG00000057880(Abat),ENSMUSG00000010064(Slc38a3),ENSMUSG00000004113(Cacna1b),ENSMUSG00000078816(Prkcg),ENSMUSG00000034187(Nsf),ENSMUSG00000026028(Trak2),ENSMUSG00000070880(Gad1),ENSMUSG00000032766(Gng11),ENSM…	ENSMUSG00000006930(Hap1),ENSMUSG00000051331(Cacna1c),ENSMUSG00000007653(Gabrb2),ENSMUSG00000022994(Adcy6),ENSMUSG00000031343(Gabra3),ENSMUSG00000029212(Gabrb1),ENSMUSG00000031170(Slc38a5),ENSMUSG00000031340(Gabre),ENSMUSG00000026787(Gad2),ENSMUSG00000029211(Gabra4),ENSMUSG00000031659(Adcy7),ENSMUSG00000020431(Adcy1),ENSMUSG00000020159(Gabrp),ENSMUSG00000015968(Cacna1d),ENSMUSG00000048240(Gng7),EN…	http://www.kegg.jp/kegg-bin/show_pathway?map04727/K14992%09%23FFFFFF,green/K08047%09%23FFFFFF,green/K04347%09%23FFFFFF,red/K19663%09%23FFFFFF,red/K04630%09%23FFFFFF,red/K04849%09%23FFFFFF,red/K04534%09%23FFFFFF,red/K04850%09%23FFFFFF,green/K08041%09%23FFFFFF,green/K04851%09%23FFFFFF,green/K04546%09%23FFFFFF,red/K08341%09%23FFFFFF,red/K06027%09%23FFFFFF,red/K13576%09%23FFFFFF,red/K05181%09%23FFFFF…
mmu05231	Choline metabolism in cancer	Human Diseases	Cancers: Overview	15	22	37	99	0.00312039	0.0176636	ENSMUSG00000070719(Pla2g4d),ENSMUSG00000035027(Map2k2),ENSMUSG00000018900(Slc22a5),ENSMUSG00000057193(Slc44a2),ENSMUSG00000029231(Pdgfra),ENSMUSG00000021759(Plpp1),ENSMUSG00000031490(Eif4ebp1),ENSMUSG00000062393(Dgkk),ENSMUSG00000032462(Pik3cb),ENSMUSG00000078816(Prkcg),ENSMUSG00000028126(Pip5k1a),ENSMUSG00000028517(Plpp3),ENSMUSG00000046971(Pla2g4f),ENSMUSG00000021250(Fos),ENSMUSG00000028019(Pdg…	ENSMUSG00000046709(Mapk10),ENSMUSG00000032006(Pdgfd),ENSMUSG00000022861(Dgkg),ENSMUSG00000019831(Wasf1),ENSMUSG00000024620(Pdgfrb),ENSMUSG00000023829(Slc22a1),ENSMUSG00000024843(Chka),ENSMUSG00000039865(Slc44a3),ENSMUSG00000023945(Slc5a7),ENSMUSG00000019699(Akt3),ENSMUSG00000018012(Rac3),ENSMUSG00000028360(Slc44a5),ENSMUSG00000041417(Pik3r1),ENSMUSG00000029636(Wasf3),ENSMUSG00000052889(Prkcb),ENS…	http://www.kegg.jp/kegg-bin/show_pathway?map05231/K19663%09%23FFFFFF,red/K04379%09%23FFFFFF,red/K07861%09%23FFFFFF,green/K02649%09%23FFFFFF,green/K16342%09%23FFFFFF,red/K07205%09%23FFFFFF,red/K06083%09%23FFFFFF,green/K05753%09%23FFFFFF,green/K00994%09%23FFFFFF,green/K00922%09%23FFFFFF,red/K04359%09%23FFFFFF,green/K14387%09%23FFFFFF,green/K05450%09%23FFFFFF,purple/K08200%09%23FFFFFF,green/K04456%0…
mmu05146	Amoebiasis	Human Diseases	Infectious diseases: Parasitic	23	14	37	99	0.00312039	0.0176636	ENSMUSG00000004951(Hspb1),ENSMUSG00000026478(Lamc1),ENSMUSG00000021403(Serpinb9b),ENSMUSG00000026073(Il1r2),ENSMUSG00000032796(Lama1),ENSMUSG00000060147(Serpinb6a),ENSMUSG00000038327(Serpinb9f),ENSMUSG00000054266(Serpinb9d),ENSMUSG00000015647(Lama5),ENSMUSG00000052180(Serpinb6c),ENSMUSG00000039239(Tgfb2),ENSMUSG00000040314(Ctsg),ENSMUSG00000042842(Serpinb6b),ENSMUSG00000052911(Lamb2),ENSMUSG00000…	ENSMUSG00000031273(Col4a6),ENSMUSG00000000157(Itgb2l),ENSMUSG00000039943(Plcb4),ENSMUSG00000030786(Itgam),ENSMUSG00000052688(Rab7b),ENSMUSG00000026639(Lamb3),ENSMUSG00000067158(Col4a4),ENSMUSG00000079465(Col4a3),ENSMUSG00000022149(C9),ENSMUSG00000020431(Adcy1),ENSMUSG00000026840(Lamc3),ENSMUSG00000041417(Pik3r1),ENSMUSG00000034792(Gna15),ENSMUSG00000052889(Prkcb)	http://www.kegg.jp/kegg-bin/show_pathway?map05146/K04637%09%23FFFFFF,green/K19663%09%23FFFFFF,red/K06244%09%23FFFFFF,green/K04000%09%23FFFFFF,green/K06461%09%23FFFFFF,green/K06247%09%23FFFFFF,green/K02649%09%23FFFFFF,green/K05858%09%23FFFFFF,green/K05635%09%23FFFFFF,red/K08041%09%23FFFFFF,green/K04387%09%23FFFFFF,red/K06464%09%23FFFFFF,green/K05637%09%23FFFFFF,red/K00922%09%23FFFFFF,red/K06243%09…
mmu00512	Mucin type O-glycan biosynthesis	Metabolism	Glycan biosynthesis and metabolism	6	8	14	28	0.00319929	0.0177926	ENSMUSG00000042460(C1galt1),ENSMUSG00000017929(B4galt5),ENSMUSG00000038072(Galnt11),ENSMUSG00000028938(Galntl5),ENSMUSG00000013846(St3gal1),ENSMUSG00000000420(Galnt1)	ENSMUSG00000024064(Galnt14),ENSMUSG00000021903(Galnt15),ENSMUSG00000026994(Galnt3),ENSMUSG00000026828(Galnt5),ENSMUSG00000034040(Galnt17),ENSMUSG00000038843(Gcnt1),ENSMUSG00000096914(Galntl6),ENSMUSG00000060988(Galnt13)	http://www.kegg.jp/kegg-bin/show_pathway?map00512/K09905%09%23FFFFFF,red/K00727%09%23FFFFFF,green/K00731%09%23FFFFFF,red/K00710%09%23FFFFFF,purple/K00780%09%23FFFFFF,red/
mmu04371	Apelin signaling pathway	Environmental Information Processing	Signal transduction	21	27	48	136	0.00330801	0.01808	ENSMUSG00000031950(Gabarapl2),ENSMUSG00000028944(Prkag2),ENSMUSG00000036402(Gng12),ENSMUSG00000021536(Adcy2),ENSMUSG00000038205(Prkab2),ENSMUSG00000061878(Sphk1),ENSMUSG00000028854(Slc9a1),ENSMUSG00000042644(Itpr3),ENSMUSG00000019997(Ccn2),ENSMUSG00000026313(Hdac4),ENSMUSG00000029304(Spp1),ENSMUSG00000037411(Serpine1),ENSMUSG00000028978(Nos3),ENSMUSG00000000001(Gnai3),ENSMUSG00000055723(Rras2),EN…	ENSMUSG00000030287(Itpr2),ENSMUSG00000039943(Plcb4),ENSMUSG00000057378(Ryr3),ENSMUSG00000079055(Slc8a3),ENSMUSG00000022994(Adcy6),ENSMUSG00000019699(Akt3),ENSMUSG00000000303(Cdh1),ENSMUSG00000031538(Plat),ENSMUSG00000031698(Mylk3),ENSMUSG00000059741(Myl3),ENSMUSG00000027276(Jag1),ENSMUSG00000054640(Slc8a1),ENSMUSG00000031659(Adcy7),ENSMUSG00000020431(Adcy1),ENSMUSG00000035783(Acta2),ENSMUSG000000…	http://www.kegg.jp/kegg-bin/show_pathway?map04371/K04959%09%23FFFFFF,green/K08047%09%23FFFFFF,green/K04347%09%23FFFFFF,red/K04630%09%23FFFFFF,red/K07830%09%23FFFFFF,red/K04960%09%23FFFFFF,red/K04961%09%23FFFFFF,green/K05858%09%23FFFFFF,green/K04546%09%23FFFFFF,red/K04958%09%23FFFFFF,green/K09261%09%23FFFFFF,green/K02183%09%23FFFFFF,red/K08341%09%23FFFFFF,red/K12750%09%23FFFFFF,green/K13240%09%23F…
mmu00480	Glutathione metabolism	Metabolism	Metabolism of other amino acids	11	15	26	64	0.00336922	0.0181024	ENSMUSG00000031400(G6pdx),ENSMUSG00000006345(Ggt1),ENSMUSG00000018339(Gpx3),ENSMUSG00000030978(Rrm1),ENSMUSG00000025950(Idh1),ENSMUSG00000027313(Chac1),ENSMUSG00000075706(Gpx4),ENSMUSG00000028961(Pgd),ENSMUSG00000074604(Mgst2),ENSMUSG00000006442(Srm),ENSMUSG00000020649(Rrm2)	ENSMUSG00000042808(Gpx2),ENSMUSG00000033318(Gstt2),ENSMUSG00000089694(Nat8f7),ENSMUSG00000057933(Gsta2),ENSMUSG00000032348(Gsta4),ENSMUSG00000004032(Gstm5),ENSMUSG00000058135(Gstm1),ENSMUSG00000025068(Gsto1),ENSMUSG00000001663(Gstt1),ENSMUSG00000001665(Gstt3),ENSMUSG00000004035(Gstm7),ENSMUSG00000068762(Gstm6),ENSMUSG00000039062(Anpep),ENSMUSG00000027603(Ggt7),ENSMUSG00000040471(Ggt6)	http://www.kegg.jp/kegg-bin/show_pathway?map00480/K07232%09%23FFFFFF,red/K00036%09%23FFFFFF,red/K10807%09%23FFFFFF,red/K00432%09%23FFFFFF,purple/K11140%09%23FFFFFF,green/K20838%09%23FFFFFF,green/K10808%09%23FFFFFF,red/K05361%09%23FFFFFF,red/K00681%09%23FFFFFF,green/K00031%09%23FFFFFF,red/K00799%09%23FFFFFF,purple/K18592%09%23FFFFFF,red/K00033%09%23FFFFFF,red/K00797%09%23FFFFFF,red/
mmu05144	Malaria	Human Diseases	Infectious diseases: Parasitic	14	8	22	52	0.00375366	0.0198318	ENSMUSG00000030325(Klrb1c),ENSMUSG00000073940(Hbb-bt),ENSMUSG00000002944(Cd36),ENSMUSG00000021702(Thbs4),ENSMUSG00000052305(Hbb-bs),ENSMUSG00000039239(Tgfb2),ENSMUSG00000035385(Ccl2),ENSMUSG00000037405(Icam1),ENSMUSG00000002603(Tgfb1),ENSMUSG00000069919(Hba-a1),ENSMUSG00000079298(Klrb1b),ENSMUSG00000026580(Selp),ENSMUSG00000025746(Il6),ENSMUSG00000020717(Pecam1)	ENSMUSG00000000157(Itgb2l),ENSMUSG00000038067(Csf3),ENSMUSG00000028047(Thbs3),ENSMUSG00000039217(Il18),ENSMUSG00000009376(Met),ENSMUSG00000023885(Thbs2),ENSMUSG00000090523(Gypc),ENSMUSG00000040152(Thbs1)	http://www.kegg.jp/kegg-bin/show_pathway?map05144/K13823%09%23FFFFFF,red/K05099%09%23FFFFFF,green/K06471%09%23FFFFFF,red/K06464%09%23FFFFFF,green/K13822%09%23FFFFFF,red/K04659%09%23FFFFFF,purple/K06576%09%23FFFFFF,green/K05482%09%23FFFFFF,green/K14624%09%23FFFFFF,red/K13375%09%23FFFFFF,red/K06259%09%23FFFFFF,red/K06490%09%23FFFFFF,red/K16857%09%23FFFFFF,green/K05405%09%23FFFFFF,red/K05423%09%23FF…
mmu05226	Gastric cancer	Human Diseases	Cancers: Specific types	21	30	51	148	0.00439791	0.0228547	ENSMUSG00000015312(Gadd45b),ENSMUSG00000039239(Tgfb2),ENSMUSG00000044674(Fzd1),ENSMUSG00000035027(Map2k2),ENSMUSG00000031074(Fgf3),ENSMUSG00000022996(Wnt10b),ENSMUSG00000026167(Wnt10a),ENSMUSG00000029646(Cdx2),ENSMUSG00000037225(Fgf2),ENSMUSG00000028217(Cdh17),ENSMUSG00000036856(Wnt4),ENSMUSG00000028970(Abcb1b),ENSMUSG00000033227(Wnt6),ENSMUSG00000022997(Wnt1),ENSMUSG00000032462(Pik3cb),ENSMUSG00…	ENSMUSG00000031230(Fgf16),ENSMUSG00000030093(Wnt7a),ENSMUSG00000057967(Fgf18),ENSMUSG00000018983(E2f2),ENSMUSG00000000782(Tcf7),ENSMUSG00000019699(Akt3),ENSMUSG00000000303(Cdh1),ENSMUSG00000020135(Apc2),ENSMUSG00000015843(Rxrg),ENSMUSG00000029671(Wnt16),ENSMUSG00000067199(Frat1),ENSMUSG00000024985(Tcf7l2),ENSMUSG00000000126(Wnt9a),ENSMUSG00000057329(Bcl2),ENSMUSG00000070526(Peg12),ENSMUSG00000060…	http://www.kegg.jp/kegg-bin/show_pathway?map05226/K01558%09%23FFFFFF,green/K02376%09%23FFFFFF,green/K05099%09%23FFFFFF,green/K01384%09%23FFFFFF,green/K04685%09%23FFFFFF,red/K02329%09%23FFFFFF,green/K02649%09%23FFFFFF,green/K06625%09%23FFFFFF,red/K00572%09%23FFFFFF,green/K01357%09%23FFFFFF,red/K09593%09%23FFFFFF,green/K00445%09%23FFFFFF,red/K13375%09%23FFFFFF,red/K05691%09%23FFFFFF,green/K02432%09…
mmu04913	Ovarian steroidogenesis	Organismal Systems	Endocrine system	16	7	23	56	0.0048085	0.0245757	ENSMUSG00000070719(Pla2g4d),ENSMUSG00000021536(Adcy2),ENSMUSG00000066097(Cyp2j11),ENSMUSG00000024087(Cyp1b1),ENSMUSG00000027869(Hsd3b6),ENSMUSG00000032323(Cyp11a1),ENSMUSG00000031574(Star),ENSMUSG00000026675(Hsd17b7),ENSMUSG00000037936(Scarb1),ENSMUSG00000032193(Ldlr),ENSMUSG00000032487(Ptgs2),ENSMUSG00000028298(Cga),ENSMUSG00000019301(Hsd17b1),ENSMUSG00000081225(Cyp2j12),ENSMUSG00000046971(Pla2g…	ENSMUSG00000052914(Cyp2j6),ENSMUSG00000022994(Adcy6),ENSMUSG00000005533(Igf1r),ENSMUSG00000031659(Adcy7),ENSMUSG00000020431(Adcy1),ENSMUSG00000022840(Adcy5),ENSMUSG00000015224(Cyp2j9)	http://www.kegg.jp/kegg-bin/show_pathway?map04913/K08047%09%23FFFFFF,green/K07410%09%23FFFFFF,red/K16342%09%23FFFFFF,red/K11987%09%23FFFFFF,red/K08041%09%23FFFFFF,green/K07418%09%23FFFFFF,purple/K00498%09%23FFFFFF,red/K12473%09%23FFFFFF,red/K08522%09%23FFFFFF,red/K13885%09%23FFFFFF,red/K16931%09%23FFFFFF,red/K08042%09%23FFFFFF,red/K05087%09%23FFFFFF,green/K08045%09%23FFFFFF,green/K00070%09%23FFFF…
mmu04550	Signaling pathways regulating pluripotency of stem cells	Cellular Processes	Cellular community - eukaryotes	22	25	47	135	0.00488414	0.0245757	ENSMUSG00000054263(Lifr),ENSMUSG00000067860(Zic3),ENSMUSG00000044674(Fzd1),ENSMUSG00000031383(Dusp9),ENSMUSG00000038518(Jarid2),ENSMUSG00000027796(Smad9),ENSMUSG00000035027(Map2k2),ENSMUSG00000026834(Acvr1c),ENSMUSG00000022996(Wnt10b),ENSMUSG00000026167(Wnt10a),ENSMUSG00000037225(Fgf2),ENSMUSG00000036856(Wnt4),ENSMUSG00000033227(Wnt6),ENSMUSG00000022997(Wnt1),ENSMUSG00000041324(Inhba),ENSMUSG0000…	ENSMUSG00000030093(Wnt7a),ENSMUSG00000021379(Id4),ENSMUSG00000004864(Mapk13),ENSMUSG00000019699(Akt3),ENSMUSG00000021835(Bmp4),ENSMUSG00000020135(Apc2),ENSMUSG00000029671(Wnt16),ENSMUSG00000025050(Pcgf6),ENSMUSG00000000126(Wnt9a),ENSMUSG00000029556(Hnf1a),ENSMUSG00000005533(Igf1r),ENSMUSG00000000142(Axin2),ENSMUSG00000030170(Wnt5b),ENSMUSG00000037035(Inhbb),ENSMUSG00000010797(Wnt2),ENSMUSG0000000…	http://www.kegg.jp/kegg-bin/show_pathway?map04550/K01558%09%23FFFFFF,green/K02376%09%23FFFFFF,green/K01384%09%23FFFFFF,green/K02329%09%23FFFFFF,green/K02649%09%23FFFFFF,green/K00572%09%23FFFFFF,green/K09367%09%23FFFFFF,red/K11217%09%23FFFFFF,red/K18498%09%23FFFFFF,red/K01357%09%23FFFFFF,red/K00445%09%23FFFFFF,red/K08036%09%23FFFFFF,green/K17695%09%23FFFFFF,green/K05087%09%23FFFFFF,green/K02432%09…
mmu05225	Hepatocellular carcinoma	Human Diseases	Cancers: Specific types	22	35	57	170	0.00530312	0.026267	ENSMUSG00000044303(Cdkn2a),ENSMUSG00000015312(Gadd45b),ENSMUSG00000021221(Dpf3),ENSMUSG00000039239(Tgfb2),ENSMUSG00000044674(Fzd1),ENSMUSG00000035027(Map2k2),ENSMUSG00000029999(Tgfa),ENSMUSG00000022996(Wnt10b),ENSMUSG00000026167(Wnt10a),ENSMUSG00000036856(Wnt4),ENSMUSG00000048583(Igf2),ENSMUSG00000033227(Wnt6),ENSMUSG00000022997(Wnt1),ENSMUSG00000007659(Bcl2l1),ENSMUSG00000032462(Pik3cb),ENSMUSG0…	ENSMUSG00000030093(Wnt7a),ENSMUSG00000033318(Gstt2),ENSMUSG00000018983(E2f2),ENSMUSG00000000782(Tcf7),ENSMUSG00000019699(Akt3),ENSMUSG00000057933(Gsta2),ENSMUSG00000032348(Gsta4),ENSMUSG00000020135(Apc2),ENSMUSG00000004032(Gstm5),ENSMUSG00000029671(Wnt16),ENSMUSG00000067199(Frat1),ENSMUSG00000058135(Gstm1),ENSMUSG00000024985(Tcf7l2),ENSMUSG00000000126(Wnt9a),ENSMUSG00000025068(Gsto1),ENSMUSG00000…	http://www.kegg.jp/kegg-bin/show_pathway?map05225/K01558%09%23FFFFFF,green/K02376%09%23FFFFFF,green/K05099%09%23FFFFFF,green/K01384%09%23FFFFFF,green/K02329%09%23FFFFFF,green/K02649%09%23FFFFFF,green/K06625%09%23FFFFFF,red/K00572%09%23FFFFFF,green/K00799%09%23FFFFFF,purple/K01357%09%23FFFFFF,red/K09593%09%23FFFFFF,green/K00445%09%23FFFFFF,red/K05087%09%23FFFFFF,green/K13375%09%23FFFFFF,red/K02432…
mmu04725	Cholinergic synapse	Organismal Systems	Nervous system	15	25	40	112	0.00549196	0.0267839	ENSMUSG00000042406(Atf4),ENSMUSG00000042644(Itpr3),ENSMUSG00000042529(Kcnj12),ENSMUSG00000100241(Slc18a3),ENSMUSG00000035041(Creb3l3),ENSMUSG00000021919(Chat),ENSMUSG00000032462(Pik3cb),ENSMUSG00000032766(Gng11),ENSMUSG00000031748(Gnao1),ENSMUSG00000036402(Gng12),ENSMUSG00000021536(Adcy2),ENSMUSG00000000001(Gnai3),ENSMUSG00000004113(Cacna1b),ENSMUSG00000078816(Prkcg),ENSMUSG00000021250(Fos)	ENSMUSG00000051331(Cacna1c),ENSMUSG00000024617(Camk2a),ENSMUSG00000032773(Chrm1),ENSMUSG00000039943(Plcb4),ENSMUSG00000023945(Slc5a7),ENSMUSG00000019699(Akt3),ENSMUSG00000044216(Kcnj4),ENSMUSG00000057329(Bcl2),ENSMUSG00000031659(Adcy7),ENSMUSG00000056258(Kcnq3),ENSMUSG00000053007(Creb5),ENSMUSG00000048240(Gng7),ENSMUSG00000022840(Adcy5),ENSMUSG00000052889(Prkcb),ENSMUSG00000030287(Itpr2),ENSMUSG0…	http://www.kegg.jp/kegg-bin/show_pathway?map04725/K04959%09%23FFFFFF,green/K08047%09%23FFFFFF,green/K04347%09%23FFFFFF,red/K04630%09%23FFFFFF,red/K04960%09%23FFFFFF,red/K04928%09%23FFFFFF,green/K04534%09%23FFFFFF,red/K02649%09%23FFFFFF,green/K05858%09%23FFFFFF,green/K04850%09%23FFFFFF,green/K04851%09%23FFFFFF,green/K04374%09%23FFFFFF,red/K04546%09%23FFFFFF,red/K04958%09%23FFFFFF,green/K14387%09%2…
mmu01521	EGFR tyrosine kinase inhibitor resistance	Human Diseases	Drug resistance: Antineoplastic	15	15	30	79	0.0056226	0.0268132	ENSMUSG00000031490(Eif4ebp1),ENSMUSG00000028156(Eif4e),ENSMUSG00000035027(Map2k2),ENSMUSG00000029999(Tgfa),ENSMUSG00000027947(Il6ra),ENSMUSG00000029231(Pdgfra),ENSMUSG00000037225(Fgf2),ENSMUSG00000028530(Jak1),ENSMUSG00000007659(Bcl2l1),ENSMUSG00000032462(Pik3cb),ENSMUSG00000078816(Prkcg),ENSMUSG00000054252(Fgfr3),ENSMUSG00000042626(Shc1),ENSMUSG00000028019(Pdgfc),ENSMUSG00000025746(Il6)	ENSMUSG00000019699(Akt3),ENSMUSG00000060275(Nrg2),ENSMUSG00000062991(Nrg1),ENSMUSG00000025856(Pdgfa),ENSMUSG00000057329(Bcl2),ENSMUSG00000005533(Igf1r),ENSMUSG00000032006(Pdgfd),ENSMUSG00000024620(Pdgfrb),ENSMUSG00000009376(Met),ENSMUSG00000031451(Gas6),ENSMUSG00000027381(Bcl2l11),ENSMUSG00000041417(Pik3r1),ENSMUSG00000052889(Prkcb),ENSMUSG00000021448(Shc3),ENSMUSG00000031714(Gab1)	http://www.kegg.jp/kegg-bin/show_pathway?map01521/K08774%09%23FFFFFF,red/K05099%09%23FFFFFF,green/K17448%09%23FFFFFF,green/K19663%09%23FFFFFF,red/K05456%09%23FFFFFF,green/K04570%09%23FFFFFF,red/K05464%09%23FFFFFF,green/K05055%09%23FFFFFF,red/K02649%09%23FFFFFF,green/K06279%09%23FFFFFF,red/K07205%09%23FFFFFF,red/K11217%09%23FFFFFF,red/K09593%09%23FFFFFF,green/K00922%09%23FFFFFF,red/K04359%09%23FFF…
mmu04145	Phagosome	Cellular Processes	Transport and catabolism	29	27	56	167	0.00566714	0.0268132	ENSMUSG00000078974(Sec61g),ENSMUSG00000001473(Tubb6),ENSMUSG00000003814(Calr),ENSMUSG00000030162(Olr1),ENSMUSG00000002944(Cd36),ENSMUSG00000021702(Thbs4),ENSMUSG00000033793(Atp6v1h),ENSMUSG00000053317(Sec61b),ENSMUSG00000062380(Tubb3),ENSMUSG00000021477(Ctsl),ENSMUSG00000022797(Tfrc),ENSMUSG00000025816(Sec61a2),ENSMUSG00000015575(Atp6v0e),ENSMUSG00000028238(Atp6v0d2),ENSMUSG00000000555(Itga5),ENS…	ENSMUSG00000039347(Atp6v0e2),ENSMUSG00000041538(H2-Ob),ENSMUSG00000060550(H2-Q7),ENSMUSG00000000157(Itgb2l),ENSMUSG00000030786(Itgam),ENSMUSG00000052688(Rab7b),ENSMUSG00000009350(Mpo),ENSMUSG00000029757(Dync1i1),ENSMUSG00000036594(H2-Aa),ENSMUSG00000028047(Thbs3),ENSMUSG00000073421(H2-Ab1),ENSMUSG00000024403(Atp6v1g2),ENSMUSG00000037548(H2-DMb2),ENSMUSG00000038642(Ctss),ENSMUSG00000091705(H2-Q2),…	http://www.kegg.jp/kegg-bin/show_pathway?map04145/K06461%09%23FFFFFF,green/K10414%09%23FFFFFF,green/K06558%09%23FFFFFF,red/K10415%09%23FFFFFF,green/K08763%09%23FFFFFF,red/K02148%09%23FFFFFF,red/K02145%09%23FFFFFF,red/K06464%09%23FFFFFF,green/K02153%09%23FFFFFF,purple/K04659%09%23FFFFFF,purple/K13240%09%23FFFFFF,green/K08054%09%23FFFFFF,red/K13885%09%23FFFFFF,red/K10956%09%23FFFFFF,red/K02144%09%2…
mmu00340	Histidine metabolism	Metabolism	Amino acid metabolism	7	5	12	24	0.0062401	0.0290899	ENSMUSG00000019102(Aldh3a1),ENSMUSG00000026687(Aldh9a1),ENSMUSG00000010025(Aldh3a2),ENSMUSG00000015134(Aldh1a3),ENSMUSG00000029811(Aoc1),ENSMUSG00000035561(Aldh1b1),ENSMUSG00000024726(Carnmt1)	ENSMUSG00000020774(Aspa),ENSMUSG00000075289(Carns1),ENSMUSG00000015890(Amdhd1),ENSMUSG00000027360(Hdc),ENSMUSG00000026986(Hnmt)	http://www.kegg.jp/kegg-bin/show_pathway?map00340/K19787%09%23FFFFFF,red/K11182%09%23FFFFFF,red/K01590%09%23FFFFFF,green/K00149%09%23FFFFFF,red/K00546%09%23FFFFFF,green/K14755%09%23FFFFFF,green/K00129%09%23FFFFFF,red/K00128%09%23FFFFFF,red/K01437%09%23FFFFFF,green/K01468%09%23FFFFFF,green/
mmu00603	Glycosphingolipid biosynthesis - globo and isoglobo series	Metabolism	Glycan biosynthesis and metabolism	6	3	9	16	0.00664635	0.0298786	ENSMUSG00000025232(Hexa),ENSMUSG00000031266(Gla),ENSMUSG00000040364(Sec1),ENSMUSG00000043300(B3galnt1),ENSMUSG00000013846(St3gal1),ENSMUSG00000047878(A4galt)	ENSMUSG00000008461(Fut1),ENSMUSG00000055978(Fut2),ENSMUSG00000055373(Fut9)	http://www.kegg.jp/kegg-bin/show_pathway?map00603/K03663%09%23FFFFFF,green/K01189%09%23FFFFFF,red/K12373%09%23FFFFFF,red/K00719%09%23FFFFFF,red/K01988%09%23FFFFFF,red/K00718%09%23FFFFFF,purple/K00780%09%23FFFFFF,red/
mmu03060	Protein export	Genetic Information Processing	Folding, sorting and degradation	13	0	13	27	0.00669206	0.0298786	ENSMUSG00000024516(Sec11c),ENSMUSG00000026511(Srp9),ENSMUSG00000078974(Sec61g),ENSMUSG00000053317(Sec61b),ENSMUSG00000032553(Srprb),ENSMUSG00000025816(Sec61a2),ENSMUSG00000054408(Spcs3),ENSMUSG00000048040(Arxes2),ENSMUSG00000032042(Srpr),ENSMUSG00000026864(Hspa5),ENSMUSG00000035227(Spcs2),ENSMUSG00000030082(Sec61a1),ENSMUSG00000048355(Arxes1)	-	http://www.kegg.jp/kegg-bin/show_pathway?map03060/K12272%09%23FFFFFF,red/K09490%09%23FFFFFF,red/K09481%09%23FFFFFF,red/K13431%09%23FFFFFF,red/K03109%09%23FFFFFF,red/K12948%09%23FFFFFF,red/K12947%09%23FFFFFF,red/K13280%09%23FFFFFF,red/K07342%09%23FFFFFF,red/K10956%09%23FFFFFF,red/
mmu00601	Glycosphingolipid biosynthesis - lacto and neolacto series	Metabolism	Glycan biosynthesis and metabolism	7	6	13	27	0.00669206	0.0298786	ENSMUSG00000036587(Fut7),ENSMUSG00000032038(St3gal4),ENSMUSG00000040364(Sec1),ENSMUSG00000035778(Ggta1),ENSMUSG00000043300(B3galnt1),ENSMUSG00000028413(B4galt1),ENSMUSG00000047878(A4galt)	ENSMUSG00000008461(Fut1),ENSMUSG00000022686(B3gnt5),ENSMUSG00000028541(B4galt2),ENSMUSG00000055978(Fut2),ENSMUSG00000055373(Fut9),ENSMUSG00000033849(B3galt2)	http://www.kegg.jp/kegg-bin/show_pathway?map00601/K00743%09%23FFFFFF,red/K00719%09%23FFFFFF,red/K07967%09%23FFFFFF,green/K03494%09%23FFFFFF,red/K03766%09%23FFFFFF,green/K07635%09%23FFFFFF,red/K07820%09%23FFFFFF,green/K03663%09%23FFFFFF,green/K07966%09%23FFFFFF,red/K01988%09%23FFFFFF,red/K00718%09%23FFFFFF,purple/
mmu00561	Glycerolipid metabolism	Metabolism	Lipid metabolism	17	7	24	61	0.0075987	0.0334554	ENSMUSG00000031266(Gla),ENSMUSG00000033174(Mgll),ENSMUSG00000027412(Lpin3),ENSMUSG00000041653(Pnpla3),ENSMUSG00000053846(Lipg),ENSMUSG00000035561(Aldh1b1),ENSMUSG00000031467(Agpat5),ENSMUSG00000029314(Gpat3),ENSMUSG00000001642(Akr1b3),ENSMUSG00000021759(Plpp1),ENSMUSG00000026687(Aldh9a1),ENSMUSG00000010025(Aldh3a2),ENSMUSG00000031570(Plpp5),ENSMUSG00000042179(Pnliprp1),ENSMUSG00000034371(Tkfc),EN…	ENSMUSG00000012187(Mogat1),ENSMUSG00000015568(Lpl),ENSMUSG00000024978(Gpam),ENSMUSG00000022861(Dgkg),ENSMUSG00000052131(Akr1b7),ENSMUSG00000030747(Dgat2),ENSMUSG00000038665(Dgki)	http://www.kegg.jp/kegg-bin/show_pathway?map00561/K01189%09%23FFFFFF,red/K14458%09%23FFFFFF,green/K13506%09%23FFFFFF,red/K00149%09%23FFFFFF,red/K01059%09%23FFFFFF,green/K00863%09%23FFFFFF,red/K15728%09%23FFFFFF,red/K00128%09%23FFFFFF,red/K00011%09%23FFFFFF,purple/K01054%09%23FFFFFF,red/K11160%09%23FFFFFF,green/K00629%09%23FFFFFF,green/K00901%09%23FFFFFF,purple/K22284%09%23FFFFFF,red/K01080%09%23F…
mmu05206	MicroRNAs in cancer	Human Diseases	Cancers: Overview	24	24	48	142	0.00838577	0.0364149	ENSMUSG00000020184(Mdm2),ENSMUSG00000020326(Ccng1),ENSMUSG00000020044(Timp3),ENSMUSG00000013415(Igf2bp1),ENSMUSG00000024087(Cyp1b1),ENSMUSG00000044303(Cdkn2a),ENSMUSG00000079259(Trim71),ENSMUSG00000039239(Tgfb2),ENSMUSG00000000555(Itga5),ENSMUSG00000035027(Map2k2),ENSMUSG00000015468(Notch4),ENSMUSG00000029231(Pdgfra),ENSMUSG00000021180(Rps6ka5),ENSMUSG00000032487(Ptgs2),ENSMUSG00000028970(Abcb1b)…	ENSMUSG00000033327(Tnxb),ENSMUSG00000000184(Ccnd2),ENSMUSG00000028226(Mmp16),ENSMUSG00000018983(E2f2),ENSMUSG00000056758(Hmga2),ENSMUSG00000022306(Zfpm2),ENSMUSG00000020135(Apc2),ENSMUSG00000040093(Bmf),ENSMUSG00000022510(Trp63),ENSMUSG00000005087(Cd44),ENSMUSG00000025856(Pdgfa),ENSMUSG00000057329(Bcl2),ENSMUSG00000028476(Reck),ENSMUSG00000055980(Irs1),ENSMUSG00000031995(St14),ENSMUSG00000007989(…	http://www.kegg.jp/kegg-bin/show_pathway?map05206/K05099%09%23FFFFFF,green/K16865%09%23FFFFFF,green/K17460%09%23FFFFFF,green/K02329%09%23FFFFFF,green/K16866%09%23FFFFFF,red/K11987%09%23FFFFFF,red/K05867%09%23FFFFFF,red/K04702%09%23FFFFFF,red/K17391%09%23FFFFFF,red/K06625%09%23FFFFFF,red/K10151%09%23FFFFFF,green/K04363%09%23FFFFFF,red/K10145%09%23FFFFFF,red/K06252%09%23FFFFFF,green/K09283%09%23FFF…
mmu04977	Vitamin digestion and absorption	Organismal Systems	Digestive system	8	3	11	22	0.00874889	0.0374784	ENSMUSG00000001773(Folh1),ENSMUSG00000020609(Apob),ENSMUSG00000032454(Rbp2),ENSMUSG00000028003(Lrat),ENSMUSG00000026726(Cubn),ENSMUSG00000032083(Apoa1),ENSMUSG00000006641(Slc5a6),ENSMUSG00000037936(Scarb1)	ENSMUSG00000031220(Awat2),ENSMUSG00000029134(Plb1),ENSMUSG00000038496(Slc19a3)	http://www.kegg.jp/kegg-bin/show_pathway?map04977/K14592%09%23FFFFFF,red/K14621%09%23FFFFFF,green/K14462%09%23FFFFFF,red/K14610%09%23FFFFFF,green/K14622%09%23FFFFFF,red/K00678%09%23FFFFFF,red/K14616%09%23FFFFFF,red/K08757%09%23FFFFFF,red/K11156%09%23FFFFFF,green/K13885%09%23FFFFFF,red/K14386%09%23FFFFFF,red/
mmu00330	Arginine and proline metabolism	Metabolism	Amino acid metabolism	14	6	20	49	0.00894741	0.0378177	ENSMUSG00000026687(Aldh9a1),ENSMUSG00000010025(Aldh3a2),ENSMUSG00000075232(Amd1),ENSMUSG00000028978(Nos3),ENSMUSG00000025176(Hoga1),ENSMUSG00000025283(Sat1),ENSMUSG00000029811(Aoc1),ENSMUSG00000035561(Aldh1b1),ENSMUSG00000027199(Gatm),ENSMUSG00000028737(Aldh4a1),ENSMUSG00000051048(P4ha3),ENSMUSG00000018906(P4ha2),ENSMUSG00000025190(Got1),ENSMUSG00000006442(Srm)	ENSMUSG00000019718(L3hypdh),ENSMUSG00000000308(Ckmt1),ENSMUSG00000001270(Ckb),ENSMUSG00000042096(Dao),ENSMUSG00000029361(Nos1),ENSMUSG00000075289(Carns1)	http://www.kegg.jp/kegg-bin/show_pathway?map00330/K11182%09%23FFFFFF,red/K00149%09%23FFFFFF,red/K00294%09%23FFFFFF,red/K13242%09%23FFFFFF,red/K14454%09%23FFFFFF,red/K00657%09%23FFFFFF,red/K00128%09%23FFFFFF,red/K13240%09%23FFFFFF,green/K18384%09%23FFFFFF,green/K18123%09%23FFFFFF,red/K00613%09%23FFFFFF,red/K14755%09%23FFFFFF,green/K01611%09%23FFFFFF,red/K00933%09%23FFFFFF,green/K00472%09%23FFFFFF,…
mmu04721	Synaptic vesicle cycle	Organismal Systems	Nervous system	15	9	24	62	0.00956133	0.0394363	ENSMUSG00000047547(Cltb),ENSMUSG00000070570(Slc17a7),ENSMUSG00000100241(Slc18a3),ENSMUSG00000020566(Atp6v1c2),ENSMUSG00000052459(Atp6v1a),ENSMUSG00000002957(Ap2a2),ENSMUSG00000033793(Atp6v1h),ENSMUSG00000004113(Cacna1b),ENSMUSG00000039714(Cplx3),ENSMUSG00000034187(Nsf),ENSMUSG00000015575(Atp6v0e),ENSMUSG00000019210(Atp6v1e1),ENSMUSG00000028238(Atp6v0d2),ENSMUSG00000027273(Snap25),ENSMUSG000000062…	ENSMUSG00000041670(Rims1),ENSMUSG00000039347(Atp6v0e2),ENSMUSG00000026825(Dnm1),ENSMUSG00000062151(Unc13c),ENSMUSG00000030806(Stx1b),ENSMUSG00000028456(Unc13b),ENSMUSG00000035864(Syt1),ENSMUSG00000025867(Cplx2),ENSMUSG00000024403(Atp6v1g2)	http://www.kegg.jp/kegg-bin/show_pathway?map04721/K02147%09%23FFFFFF,red/K04849%09%23FFFFFF,red/K04645%09%23FFFFFF,red/K02148%09%23FFFFFF,red/K08486%09%23FFFFFF,green/K01528%09%23FFFFFF,green/K02150%09%23FFFFFF,red/K02145%09%23FFFFFF,red/K02153%09%23FFFFFF,purple/K06027%09%23FFFFFF,red/K15291%09%23FFFFFF,green/K02144%09%23FFFFFF,red/K14636%09%23FFFFFF,red/K15290%09%23FFFFFF,green/K18211%09%23FFFF…
mmu05215	Prostate cancer	Human Diseases	Cancers: Specific types	13	21	34	95	0.00957915	0.0394363	ENSMUSG00000042406(Atf4),ENSMUSG00000005640(Insrr),ENSMUSG00000035027(Map2k2),ENSMUSG00000029999(Tgfa),ENSMUSG00000035041(Creb3l3),ENSMUSG00000020048(Hsp90b1),ENSMUSG00000032462(Pik3cb),ENSMUSG00000028019(Pdgfc),ENSMUSG00000020184(Mdm2),ENSMUSG00000026073(Il1r2),ENSMUSG00000029231(Pdgfra),ENSMUSG00000031565(Fgfr1),ENSMUSG00000023067(Cdkn1a)	ENSMUSG00000046532(Ar),ENSMUSG00000018983(E2f2),ENSMUSG00000000782(Tcf7),ENSMUSG00000019699(Akt3),ENSMUSG00000043613(Mmp3),ENSMUSG00000031538(Plat),ENSMUSG00000025856(Pdgfa),ENSMUSG00000057329(Bcl2),ENSMUSG00000024620(Pdgfrb),ENSMUSG00000055799(Tcf7l1),ENSMUSG00000053007(Creb5),ENSMUSG00000027230(Creb3l1),ENSMUSG00000027938(Creb3l4),ENSMUSG00000024985(Tcf7l2),ENSMUSG00000005533(Igf1r),ENSMUSG0000…	http://www.kegg.jp/kegg-bin/show_pathway?map05215/K08774%09%23FFFFFF,red/K02649%09%23FFFFFF,green/K12344%09%23FFFFFF,green/K06643%09%23FFFFFF,red/K09389%09%23FFFFFF,green/K04387%09%23FFFFFF,red/K06625%09%23FFFFFF,red/K04374%09%23FFFFFF,red/K00922%09%23FFFFFF,red/K05086%09%23FFFFFF,red/K04359%09%23FFFFFF,green/K15619%09%23FFFFFF,green/K05450%09%23FFFFFF,purple/K09047%09%23FFFFFF,green/K02620%09%23…
mmu05033	Nicotine addiction	Human Diseases	Substance dependence	6	11	17	40	0.00972681	0.0395308	ENSMUSG00000039579(Grin3a),ENSMUSG00000070570(Slc17a7),ENSMUSG00000000560(Gabra2),ENSMUSG00000001260(Gabrg1),ENSMUSG00000004113(Cacna1b),ENSMUSG00000059003(Grin2a)	ENSMUSG00000020524(Gria1),ENSMUSG00000007653(Gabrb2),ENSMUSG00000030525(Chrna7),ENSMUSG00000031343(Gabra3),ENSMUSG00000029212(Gabrb1),ENSMUSG00000031340(Gabre),ENSMUSG00000029211(Gabra4),ENSMUSG00000033981(Gria2),ENSMUSG00000020159(Gabrp),ENSMUSG00000030209(Grin2b),ENSMUSG00000025892(Gria4)	http://www.kegg.jp/kegg-bin/show_pathway?map05033/K05200%09%23FFFFFF,green/K05186%09%23FFFFFF,red/K04849%09%23FFFFFF,red/K05210%09%23FFFFFF,green/K05209%09%23FFFFFF,red/K05213%09%23FFFFFF,red/K04809%09%23FFFFFF,green/K05175%09%23FFFFFF,purple/K05185%09%23FFFFFF,green/K05198%09%23FFFFFF,green/K05189%09%23FFFFFF,green/K12302%09%23FFFFFF,red/K05197%09%23FFFFFF,green/K05181%09%23FFFFFF,green/
mmu04810	Regulation of actin cytoskeleton	Cellular Processes	Cell motility	34	33	67	211	0.0108046	0.0433553	ENSMUSG00000028381(Ugcg),ENSMUSG00000042284(Itga1),ENSMUSG00000074923(Pak6),ENSMUSG00000036402(Gng12),ENSMUSG00000031133(Arhgef6),ENSMUSG00000006304(Arpc2),ENSMUSG00000005640(Insrr),ENSMUSG00000026879(Gsn),ENSMUSG00000028854(Slc9a1),ENSMUSG00000002565(Scin),ENSMUSG00000048376(F2r),ENSMUSG00000020451(Limk2),ENSMUSG00000000555(Itga5),ENSMUSG00000055723(Rras2),ENSMUSG00000035027(Map2k2),ENSMUSG00000…	ENSMUSG00000031230(Fgf16),ENSMUSG00000032243(Itga11),ENSMUSG00000057967(Fgf18),ENSMUSG00000000157(Itgb2l),ENSMUSG00000032773(Chrm1),ENSMUSG00000030786(Itgam),ENSMUSG00000021070(Bdkrb2),ENSMUSG00000061353(Cxcl12),ENSMUSG00000020758(Itgb4),ENSMUSG00000020135(Apc2),ENSMUSG00000005947(Itgae),ENSMUSG00000073557(Ppp1r12b),ENSMUSG00000031698(Mylk3),ENSMUSG00000026971(Itgb6),ENSMUSG00000037509(Arhgef4),E…	http://www.kegg.jp/kegg-bin/show_pathway?map04810/K04347%09%23FFFFFF,red/K07830%09%23FFFFFF,red/K06589%09%23FFFFFF,green/K06461%09%23FFFFFF,green/K07861%09%23FFFFFF,green/K02649%09%23FFFFFF,green/K04289%09%23FFFFFF,red/K05745%09%23FFFFFF,red/K06464%09%23FFFFFF,green/K05753%09%23FFFFFF,green/K05086%09%23FFFFFF,red/K05768%09%23FFFFFF,red/K05769%09%23FFFFFF,green/K06270%09%23FFFFFF,green/K06462%09%2…
mmu00980	Metabolism of xenobiotics by cytochrome P450	Metabolism	Xenobiotics biodegradation and metabolism	7	18	25	66	0.0112748	0.0446764	ENSMUSG00000019102(Aldh3a1),ENSMUSG00000024087(Cyp1b1),ENSMUSG00000015134(Aldh1a3),ENSMUSG00000090124(Ugt1a7c),ENSMUSG00000040703(Cyp2s1),ENSMUSG00000016194(Hsd11b1),ENSMUSG00000074604(Mgst2)	ENSMUSG00000033318(Gstt2),ENSMUSG00000057933(Gsta2),ENSMUSG00000032348(Gsta4),ENSMUSG00000052974(Cyp2f2),ENSMUSG00000004032(Gstm5),ENSMUSG00000025068(Gsto1),ENSMUSG00000001663(Gstt1),ENSMUSG00000001665(Gstt3),ENSMUSG00000011382(Dhdh),ENSMUSG00000068762(Gstm6),ENSMUSG00000029260(Ugt2b34),ENSMUSG00000022947(Cbr3),ENSMUSG00000025150(Cbr2),ENSMUSG00000038776(Ephx1),ENSMUSG00000058135(Gstm1),ENSMUSG00…	http://www.kegg.jp/kegg-bin/show_pathway?map00980/K07410%09%23FFFFFF,red/K07416%09%23FFFFFF,green/K13951%09%23FFFFFF,green/K15680%09%23FFFFFF,red/K00699%09%23FFFFFF,purple/K00129%09%23FFFFFF,red/K00799%09%23FFFFFF,purple/K01253%09%23FFFFFF,green/K00078%09%23FFFFFF,green/K00084%09%23FFFFFF,green/K07420%09%23FFFFFF,red/K00081%09%23FFFFFF,green/
mmu01524	Platinum drug resistance	Human Diseases	Drug resistance: Antineoplastic	13	15	28	76	0.0115873	0.0448403	ENSMUSG00000017716(Birc5),ENSMUSG00000020184(Mdm2),ENSMUSG00000000817(Fasl),ENSMUSG00000019979(Apaf1),ENSMUSG00000044303(Cdkn2a),ENSMUSG00000066150(Slc31a1),ENSMUSG00000024521(Pmaip1),ENSMUSG00000007659(Bcl2l1),ENSMUSG00000032462(Pik3cb),ENSMUSG00000063694(Cycs),ENSMUSG00000074604(Mgst2),ENSMUSG00000023067(Cdkn1a),ENSMUSG00000006567(Atp7b)	ENSMUSG00000033318(Gstt2),ENSMUSG00000019841(Rev3l),ENSMUSG00000019699(Akt3),ENSMUSG00000057933(Gsta2),ENSMUSG00000032348(Gsta4),ENSMUSG00000004032(Gstm5),ENSMUSG00000058135(Gstm1),ENSMUSG00000025068(Gsto1),ENSMUSG00000001663(Gstt1),ENSMUSG00000057329(Bcl2),ENSMUSG00000001665(Gstt3),ENSMUSG00000004035(Gstm7),ENSMUSG00000068762(Gstm6),ENSMUSG00000041417(Pik3r1),ENSMUSG00000024778(Fas)	http://www.kegg.jp/kegg-bin/show_pathway?map01524/K04570%09%23FFFFFF,red/K02649%09%23FFFFFF,green/K06643%09%23FFFFFF,red/K06625%09%23FFFFFF,red/K10131%09%23FFFFFF,red/K08731%09%23FFFFFF,red/K00799%09%23FFFFFF,purple/K00922%09%23FFFFFF,red/K14686%09%23FFFFFF,red/K04456%09%23FFFFFF,green/K04389%09%23FFFFFF,red/K17686%09%23FFFFFF,red/K02350%09%23FFFFFF,green/K02084%09%23FFFFFF,red/K02161%09%23FFFFFF…
mmu04540	Gap junction	Cellular Processes	Cellular community - eukaryotes	15	16	31	86	0.0115991	0.0448403	ENSMUSG00000001473(Tubb6),ENSMUSG00000021536(Adcy2),ENSMUSG00000042644(Itpr3),ENSMUSG00000062380(Tubb3),ENSMUSG00000026228(Htr2b),ENSMUSG00000030516(Tjp1),ENSMUSG00000000001(Gnai3),ENSMUSG00000035027(Map2k2),ENSMUSG00000029231(Pdgfra),ENSMUSG00000050953(Gja1),ENSMUSG00000078816(Prkcg),ENSMUSG00000029334(Prkg2),ENSMUSG00000028019(Pdgfc),ENSMUSG00000038668(Lpar1),ENSMUSG00000030137(Tuba8)	ENSMUSG00000021933(Gucy1b2),ENSMUSG00000030287(Itpr2),ENSMUSG00000039943(Plcb4),ENSMUSG00000022994(Adcy6),ENSMUSG00000041624(Gucy1a2),ENSMUSG00000035283(Adrb1),ENSMUSG00000034997(Htr2a),ENSMUSG00000025856(Pdgfa),ENSMUSG00000031659(Adcy7),ENSMUSG00000020431(Adcy1),ENSMUSG00000032006(Pdgfd),ENSMUSG00000024620(Pdgfrb),ENSMUSG00000052920(Prkg1),ENSMUSG00000022840(Adcy5),ENSMUSG00000052889(Prkcb),ENSM…	http://www.kegg.jp/kegg-bin/show_pathway?map04540/K04959%09%23FFFFFF,green/K08047%09%23FFFFFF,green/K19663%09%23FFFFFF,red/K04630%09%23FFFFFF,red/K04960%09%23FFFFFF,red/K07375%09%23FFFFFF,red/K05858%09%23FFFFFF,green/K08041%09%23FFFFFF,green/K04289%09%23FFFFFF,red/K04958%09%23FFFFFF,green/K04359%09%23FFFFFF,green/K12319%09%23FFFFFF,green/K05450%09%23FFFFFF,purple/K19477%09%23FFFFFF,red/K07372%09%…
mmu05310	Asthma	Human Diseases	Immune diseases	0	11	11	23	0.013095	0.0500136	-	ENSMUSG00000037548(H2-DMb2),ENSMUSG00000024334(H2-Oa),ENSMUSG00000073421(H2-Ab1),ENSMUSG00000000869(Il4),ENSMUSG00000037649(H2-DMa),ENSMUSG00000020676(Ccl11),ENSMUSG00000041538(H2-Ob),ENSMUSG00000060586(H2-Eb1),ENSMUSG00000079547(H2-DMb1),ENSMUSG00000036594(H2-Aa),ENSMUSG00000024680(Ms4a2)	http://www.kegg.jp/kegg-bin/show_pathway?map05310/K08090%09%23FFFFFF,green/K05430%09%23FFFFFF,green/K16597%09%23FFFFFF,green/K06752%09%23FFFFFF,green/
mmu00410	beta-Alanine metabolism	Metabolism	Metabolism of other amino acids	9	5	14	32	0.0136933	0.0516758	ENSMUSG00000035561(Aldh1b1),ENSMUSG00000019102(Aldh3a1),ENSMUSG00000021238(Aldh6a1),ENSMUSG00000026687(Aldh9a1),ENSMUSG00000010025(Aldh3a2),ENSMUSG00000057880(Abat),ENSMUSG00000070880(Gad1),ENSMUSG00000015134(Aldh1a3),ENSMUSG00000006442(Srm)	ENSMUSG00000033308(Dpyd),ENSMUSG00000019326(Aoc3),ENSMUSG00000075289(Carns1),ENSMUSG00000033427(Upb1),ENSMUSG00000026787(Gad2)	http://www.kegg.jp/kegg-bin/show_pathway?map00410/K00207%09%23FFFFFF,green/K13524%09%23FFFFFF,red/K01580%09%23FFFFFF,purple/K01431%09%23FFFFFF,green/K00149%09%23FFFFFF,red/K00276%09%23FFFFFF,green/K14755%09%23FFFFFF,green/K00129%09%23FFFFFF,red/K00128%09%23FFFFFF,red/K00140%09%23FFFFFF,red/K00797%09%23FFFFFF,red/
mmu04659	Th17 cell differentiation	Organismal Systems	Immune system	15	20	35	101	0.0148526	0.0553913	ENSMUSG00000015619(Gata3),ENSMUSG00000068227(Il2rb),ENSMUSG00000028530(Jak1),ENSMUSG00000000791(Il12rb1),ENSMUSG00000025746(Il6),ENSMUSG00000026770(Il2ra),ENSMUSG00000025383(Il23a),ENSMUSG00000027947(Il6ra),ENSMUSG00000030748(Il4ra),ENSMUSG00000026117(Zap70),ENSMUSG00000002603(Tgfb1),ENSMUSG00000022952(Runx1),ENSMUSG00000005763(Cd247),ENSMUSG00000031304(Il2rg),ENSMUSG00000021250(Fos)	ENSMUSG00000028150(Rorc),ENSMUSG00000041538(H2-Ob),ENSMUSG00000004864(Mapk13),ENSMUSG00000023274(Cd4),ENSMUSG00000024334(H2-Oa),ENSMUSG00000050222(Il17d),ENSMUSG00000079547(H2-DMb1),ENSMUSG00000046709(Mapk10),ENSMUSG00000027544(Nfatc2),ENSMUSG00000030742(Lat),ENSMUSG00000015843(Rxrg),ENSMUSG00000036594(H2-Aa),ENSMUSG00000073421(H2-Ab1),ENSMUSG00000032093(Cd3e),ENSMUSG00000037548(H2-DMb2),ENSMUSG0…	http://www.kegg.jp/kegg-bin/show_pathway?map04659/K07362%09%23FFFFFF,green/K05070%09%23FFFFFF,red/K04379%09%23FFFFFF,red/K17895%09%23FFFFFF,red/K05055%09%23FFFFFF,red/K06454%09%23FFFFFF,green/K05492%09%23FFFFFF,green/K06451%09%23FFFFFF,green/K05071%09%23FFFFFF,red/K11224%09%23FFFFFF,green/K08367%09%23FFFFFF,red/K11217%09%23FFFFFF,red/K06453%09%23FFFFFF,red/K08526%09%23FFFFFF,green/K13375%09%23FFF…
mmu04611	Platelet activation	Organismal Systems	Immune system	17	24	41	122	0.0155385	0.0568706	ENSMUSG00000070719(Pla2g4d),ENSMUSG00000030987(Stim1),ENSMUSG00000021536(Adcy2),ENSMUSG00000020689(Itgb3),ENSMUSG00000042644(Itpr3),ENSMUSG00000015533(Itga2),ENSMUSG00000032462(Pik3cb),ENSMUSG00000037643(Prkci),ENSMUSG00000050147(F2rl3),ENSMUSG00000028001(Fga),ENSMUSG00000048376(F2r),ENSMUSG00000046971(Pla2g4f),ENSMUSG00000029334(Prkg2),ENSMUSG00000027347(Rasgrp1),ENSMUSG00000028978(Nos3),ENSMUSG…	ENSMUSG00000020787(P2rx1),ENSMUSG00000031659(Adcy7),ENSMUSG00000021933(Gucy1b2),ENSMUSG00000020431(Adcy1),ENSMUSG00000050675(Gp1ba),ENSMUSG00000004864(Mapk13),ENSMUSG00000052698(Tln2),ENSMUSG00000030287(Itpr2),ENSMUSG00000039943(Plcb4),ENSMUSG00000031264(Btk),ENSMUSG00000022994(Adcy6),ENSMUSG00000019699(Akt3),ENSMUSG00000041624(Gucy1a2),ENSMUSG00000052920(Prkg1),ENSMUSG00000031698(Mylk3),ENSMUSG0…	http://www.kegg.jp/kegg-bin/show_pathway?map04611/K04959%09%23FFFFFF,green/K08047%09%23FFFFFF,green/K07370%09%23FFFFFF,green/K04630%09%23FFFFFF,red/K04960%09%23FFFFFF,red/K02649%09%23FFFFFF,green/K05858%09%23FFFFFF,green/K04958%09%23FFFFFF,green/K12319%09%23FFFFFF,green/K19477%09%23FFFFFF,red/K06270%09%23FFFFFF,green/K08042%09%23FFFFFF,red/K03903%09%23FFFFFF,red/K08045%09%23FFFFFF,green/K07376%09…
mmu04926	Relaxin signaling pathway	Organismal Systems	Endocrine system	18	25	43	129	0.015608	0.0568706	ENSMUSG00000031380(Vegfd),ENSMUSG00000035027(Map2k2),ENSMUSG00000036402(Gng12),ENSMUSG00000035041(Creb3l3),ENSMUSG00000042406(Atf4),ENSMUSG00000021536(Adcy2),ENSMUSG00000041620(Mmp1b),ENSMUSG00000032462(Pik3cb),ENSMUSG00000002603(Tgfb1),ENSMUSG00000050578(Mmp13),ENSMUSG00000022122(Ednrb),ENSMUSG00000031502(Col4a1),ENSMUSG00000032766(Gng11),ENSMUSG00000042626(Shc1),ENSMUSG00000021250(Fos),ENSMUSG0…	ENSMUSG00000046709(Mapk10),ENSMUSG00000031659(Adcy7),ENSMUSG00000020431(Adcy1),ENSMUSG00000035783(Acta2),ENSMUSG00000004864(Mapk13),ENSMUSG00000031273(Col4a6),ENSMUSG00000034009(Rxfp1),ENSMUSG00000039943(Plcb4),ENSMUSG00000027230(Creb3l1),ENSMUSG00000022994(Adcy6),ENSMUSG00000019699(Akt3),ENSMUSG00000029361(Nos1),ENSMUSG00000053007(Creb5),ENSMUSG00000021367(Edn1),ENSMUSG00000027938(Creb3l4),ENSMU…	http://www.kegg.jp/kegg-bin/show_pathway?map04926/K08047%09%23FFFFFF,green/K04347%09%23FFFFFF,red/K04630%09%23FFFFFF,red/K04534%09%23FFFFFF,red/K02649%09%23FFFFFF,green/K05858%09%23FFFFFF,green/K04374%09%23FFFFFF,red/K04546%09%23FFFFFF,red/K13240%09%23FFFFFF,green/K09047%09%23FFFFFF,green/K07994%09%23FFFFFF,red/K08042%09%23FFFFFF,red/K01388%09%23FFFFFF,red/K06237%09%23FFFFFF,purple/K13375%09%23FF…
mmu04924	Renin secretion	Organismal Systems	Endocrine system	9	17	26	71	0.0159041	0.0572909	ENSMUSG00000070645(Ren1),ENSMUSG00000042644(Itpr3),ENSMUSG00000036960(Clca2),ENSMUSG00000063130(Calml3),ENSMUSG00000056025(Clca3a1),ENSMUSG00000000001(Gnai3),ENSMUSG00000033765(Calm4),ENSMUSG00000042429(Adora1),ENSMUSG00000029334(Prkg2)	ENSMUSG00000021933(Gucy1b2),ENSMUSG00000051331(Cacna1c),ENSMUSG00000039943(Plcb4),ENSMUSG00000041624(Gucy1a2),ENSMUSG00000035283(Adrb1),ENSMUSG00000049115(Agtr1a),ENSMUSG00000031616(Ednra),ENSMUSG00000022840(Adcy5),ENSMUSG00000004347(Pde1c),ENSMUSG00000030287(Itpr2),ENSMUSG00000022994(Adcy6),ENSMUSG00000024256(Adcyap1),ENSMUSG00000022489(Pde1b),ENSMUSG00000028255(Clca1),ENSMUSG00000031489(Adrb3),…	http://www.kegg.jp/kegg-bin/show_pathway?map04924/K04959%09%23FFFFFF,green/K04630%09%23FFFFFF,red/K04960%09%23FFFFFF,red/K05858%09%23FFFFFF,green/K04850%09%23FFFFFF,green/K04143%09%23FFFFFF,green/K05030%09%23FFFFFF,red/K13755%09%23FFFFFF,green/K05027%09%23FFFFFF,green/K04851%09%23FFFFFF,green/K04958%09%23FFFFFF,green/K02183%09%23FFFFFF,red/K05028%09%23FFFFFF,red/K12319%09%23FFFFFF,green/K19477%09…
mmu05224	Breast cancer	Human Diseases	Cancers: Specific types	19	29	48	147	0.0165638	0.0589969	ENSMUSG00000020357(Flt4),ENSMUSG00000035027(Map2k2),ENSMUSG00000015468(Notch4),ENSMUSG00000031074(Fgf3),ENSMUSG00000022996(Wnt10b),ENSMUSG00000026167(Wnt10a),ENSMUSG00000037225(Fgf2),ENSMUSG00000036856(Wnt4),ENSMUSG00000033227(Wnt6),ENSMUSG00000022997(Wnt1),ENSMUSG00000032462(Pik3cb),ENSMUSG00000031565(Fgfr1),ENSMUSG00000021453(Gadd45g),ENSMUSG00000015312(Gadd45b),ENSMUSG00000005672(Kit),ENSMUSG0…	ENSMUSG00000070526(Peg12),ENSMUSG00000031230(Fgf16),ENSMUSG00000030093(Wnt7a),ENSMUSG00000000142(Axin2),ENSMUSG00000057967(Fgf18),ENSMUSG00000030170(Wnt5b),ENSMUSG00000010797(Wnt2),ENSMUSG00000007989(Fzd3),ENSMUSG00000018983(E2f2),ENSMUSG00000000782(Tcf7),ENSMUSG00000031603(Fgf20),ENSMUSG00000015957(Wnt11),ENSMUSG00000041075(Fzd7),ENSMUSG00000019699(Akt3),ENSMUSG00000055799(Tcf7l1),ENSMUSG0000008…	http://www.kegg.jp/kegg-bin/show_pathway?map05224/K01558%09%23FFFFFF,green/K02376%09%23FFFFFF,green/K01384%09%23FFFFFF,green/K02329%09%23FFFFFF,green/K02649%09%23FFFFFF,green/K06625%09%23FFFFFF,red/K00572%09%23FFFFFF,green/K01357%09%23FFFFFF,red/K00445%09%23FFFFFF,red/K09101%09%23FFFFFF,green/K05087%09%23FFFFFF,green/K02432%09%23FFFFFF,purple/K05097%09%23FFFFFF,red/K20996%09%23FFFFFF,red/K04358%0…
mmu05332	Graft-versus-host disease	Human Diseases	Immune diseases	6	13	19	49	0.0194655	0.0685619	ENSMUSG00000015437(Gzmb),ENSMUSG00000000817(Fasl),ENSMUSG00000037202(Prf1),ENSMUSG00000027399(Il1a),ENSMUSG00000067201(H2-M9),ENSMUSG00000025746(Il6)	ENSMUSG00000041538(H2-Ob),ENSMUSG00000060550(H2-Q7),ENSMUSG00000036594(H2-Aa),ENSMUSG00000073421(H2-Ab1),ENSMUSG00000037548(H2-DMb2),ENSMUSG00000091705(H2-Q2),ENSMUSG00000024334(H2-Oa),ENSMUSG00000037649(H2-DMa),ENSMUSG00000079547(H2-DMb1),ENSMUSG00000060586(H2-Eb1),ENSMUSG00000035929(H2-Q4),ENSMUSG00000024778(Fas),ENSMUSG00000073409(H2-Q6)	http://www.kegg.jp/kegg-bin/show_pathway?map05332/K01353%09%23FFFFFF,red/K04389%09%23FFFFFF,red/K06751%09%23FFFFFF,purple/K04383%09%23FFFFFF,red/K05405%09%23FFFFFF,red/K07818%09%23FFFFFF,red/K04390%09%23FFFFFF,green/K06752%09%23FFFFFF,green/
mmu04940	Type I diabetes mellitus	Human Diseases	Endocrine and metabolic diseases	7	15	22	59	0.020355	0.0706253	ENSMUSG00000015437(Gzmb),ENSMUSG00000000817(Fasl),ENSMUSG00000026204(Ptprn),ENSMUSG00000037202(Prf1),ENSMUSG00000027399(Il1a),ENSMUSG00000070880(Gad1),ENSMUSG00000067201(H2-M9)	ENSMUSG00000041538(H2-Ob),ENSMUSG00000060550(H2-Q7),ENSMUSG00000037852(Cpe),ENSMUSG00000036594(H2-Aa),ENSMUSG00000073421(H2-Ab1),ENSMUSG00000026787(Gad2),ENSMUSG00000037548(H2-DMb2),ENSMUSG00000091705(H2-Q2),ENSMUSG00000024334(H2-Oa),ENSMUSG00000037649(H2-DMa),ENSMUSG00000079547(H2-DMb1),ENSMUSG00000060586(H2-Eb1),ENSMUSG00000035929(H2-Q4),ENSMUSG00000024778(Fas),ENSMUSG00000073409(H2-Q6)	http://www.kegg.jp/kegg-bin/show_pathway?map04940/K01353%09%23FFFFFF,red/K04389%09%23FFFFFF,red/K01294%09%23FFFFFF,green/K06751%09%23FFFFFF,purple/K01580%09%23FFFFFF,purple/K07817%09%23FFFFFF,red/K04383%09%23FFFFFF,red/K06752%09%23FFFFFF,green/K07818%09%23FFFFFF,red/K04390%09%23FFFFFF,green/
mmu02010	ABC transporters	Environmental Information Processing	Membrane transport	6	12	18	46	0.0204969	0.0706253	ENSMUSG00000029408(Abcb9),ENSMUSG00000031378(Abcd1),ENSMUSG00000028970(Abcb1b),ENSMUSG00000004668(Abca13),ENSMUSG00000018800(Abca5),ENSMUSG00000022822(Abcc5)	ENSMUSG00000032131(Abcg4),ENSMUSG00000055782(Abcd2),ENSMUSG00000024254(Abcg8),ENSMUSG00000024030(Abcg1),ENSMUSG00000041797(Abca9),ENSMUSG00000026198(Abcb6),ENSMUSG00000040505(Abcg5),ENSMUSG00000028127(Abcd3),ENSMUSG00000041828(Abca8a),ENSMUSG00000044749(Abca6),ENSMUSG00000020865(Abcc3),ENSMUSG00000041301(Cftr)	http://www.kegg.jp/kegg-bin/show_pathway?map02010/K05684%09%23FFFFFF,green/K05650%09%23FFFFFF,green/K05675%09%23FFFFFF,red/K05668%09%23FFFFFF,red/K05031%09%23FFFFFF,green/K05667%09%23FFFFFF,green/K05677%09%23FFFFFF,green/K05647%09%23FFFFFF,red/K05648%09%23FFFFFF,red/K05656%09%23FFFFFF,red/K05679%09%23FFFFFF,green/K05658%09%23FFFFFF,red/K05661%09%23FFFFFF,green/K05651%09%23FFFFFF,green/K05649%09%2…
mmu05031	Amphetamine addiction	Human Diseases	Substance dependence	10	14	24	66	0.0218572	0.0738847	ENSMUSG00000039579(Grin3a),ENSMUSG00000020182(Ddc),ENSMUSG00000042406(Atf4),ENSMUSG00000035041(Creb3l3),ENSMUSG00000022602(Arc),ENSMUSG00000033765(Calm4),ENSMUSG00000078816(Prkcg),ENSMUSG00000063130(Calml3),ENSMUSG00000059003(Grin2a),ENSMUSG00000021250(Fos)	ENSMUSG00000020524(Gria1),ENSMUSG00000051331(Cacna1c),ENSMUSG00000024617(Camk2a),ENSMUSG00000027230(Creb3l1),ENSMUSG00000061718(Ppp1r1b),ENSMUSG00000027938(Creb3l4),ENSMUSG00000033981(Gria2),ENSMUSG00000030209(Grin2b),ENSMUSG00000053007(Creb5),ENSMUSG00000015968(Cacna1d),ENSMUSG00000022840(Adcy5),ENSMUSG00000052889(Prkcb),ENSMUSG00000025892(Gria4),ENSMUSG00000057897(Camk2b)	http://www.kegg.jp/kegg-bin/show_pathway?map05031/K19663%09%23FFFFFF,red/K01593%09%23FFFFFF,red/K04379%09%23FFFFFF,red/K15867%09%23FFFFFF,red/K04850%09%23FFFFFF,green/K05213%09%23FFFFFF,red/K04851%09%23FFFFFF,green/K04374%09%23FFFFFF,red/K02183%09%23FFFFFF,red/K04515%09%23FFFFFF,green/K15494%09%23FFFFFF,green/K05197%09%23FFFFFF,green/K09047%09%23FFFFFF,green/K08045%09%23FFFFFF,green/K09048%09%23F…
mmu04928	Parathyroid hormone synthesis, secretion and action	Organismal Systems	Endocrine system	15	21	36	107	0.021909	0.0738847	ENSMUSG00000039153(Runx2),ENSMUSG00000042406(Atf4),ENSMUSG00000021699(Pde4d),ENSMUSG00000042644(Itpr3),ENSMUSG00000015619(Gata3),ENSMUSG00000035041(Creb3l3),ENSMUSG00000051980(Casr),ENSMUSG00000021536(Adcy2),ENSMUSG00000027612(Mmp24),ENSMUSG00000050578(Mmp13),ENSMUSG00000000001(Gnai3),ENSMUSG00000031565(Fgfr1),ENSMUSG00000078816(Prkcg),ENSMUSG00000023067(Cdkn1a),ENSMUSG00000021250(Fos)	ENSMUSG00000031790(Mmp15),ENSMUSG00000039943(Plcb4),ENSMUSG00000000957(Mmp14),ENSMUSG00000057329(Bcl2),ENSMUSG00000031659(Adcy7),ENSMUSG00000053007(Creb5),ENSMUSG00000032492(Pth1r),ENSMUSG00000022840(Adcy5),ENSMUSG00000052889(Prkcb),ENSMUSG00000023903(Mmp25),ENSMUSG00000074622(Mafb),ENSMUSG00000030287(Itpr2),ENSMUSG00000028226(Mmp16),ENSMUSG00000027230(Creb3l1),ENSMUSG00000022994(Adcy6),ENSMUSG00…	http://www.kegg.jp/kegg-bin/show_pathway?map04928/K04959%09%23FFFFFF,green/K08047%09%23FFFFFF,green/K04630%09%23FFFFFF,red/K04960%09%23FFFFFF,red/K04612%09%23FFFFFF,red/K05858%09%23FFFFFF,green/K13293%09%23FFFFFF,purple/K06625%09%23FFFFFF,red/K04374%09%23FFFFFF,red/K04958%09%23FFFFFF,green/K08002%09%23FFFFFF,red/K09047%09%23FFFFFF,green/K07994%09%23FFFFFF,red/K08042%09%23FFFFFF,red/K08045%09%23FF…
mmu00260	Glycine, serine and threonine metabolism	Metabolism	Amino acid metabolism	10	6	16	40	0.0225643	0.0752935	ENSMUSG00000026272(Agxt),ENSMUSG00000011752(Pgam1),ENSMUSG00000034424(Gcsh),ENSMUSG00000025270(Alas2),ENSMUSG00000027199(Gatm),ENSMUSG00000032786(Alas1),ENSMUSG00000053398(Phgdh),ENSMUSG00000074768(Bhmt),ENSMUSG00000024827(Gldc),ENSMUSG00000020475(Pgam2)	ENSMUSG00000042096(Dao),ENSMUSG00000032607(Amt),ENSMUSG00000015970(Chdh),ENSMUSG00000017453(Pipox),ENSMUSG00000019326(Aoc3),ENSMUSG00000024039(Cbs)	http://www.kegg.jp/kegg-bin/show_pathway?map00260/K00108%09%23FFFFFF,green/K00830%09%23FFFFFF,red/K02437%09%23FFFFFF,red/K00306%09%23FFFFFF,green/K00058%09%23FFFFFF,red/K00544%09%23FFFFFF,red/K00643%09%23FFFFFF,red/K01834%09%23FFFFFF,red/K01697%09%23FFFFFF,green/K00613%09%23FFFFFF,red/K00605%09%23FFFFFF,green/K00276%09%23FFFFFF,green/K00281%09%23FFFFFF,red/K00273%09%23FFFFFF,green/
mmu05150	Staphylococcus aureus infection	Human Diseases	Infectious diseases: Bacterial	3	17	20	53	0.0229457	0.0757686	ENSMUSG00000037405(Icam1),ENSMUSG00000022887(Masp1),ENSMUSG00000026580(Selp)	ENSMUSG00000037548(H2-DMb2),ENSMUSG00000036905(C1qb),ENSMUSG00000036887(C1qa),ENSMUSG00000040552(C3ar1),ENSMUSG00000079343(C1s2),ENSMUSG00000041538(H2-Ob),ENSMUSG00000036594(H2-Aa),ENSMUSG00000038521(C1s1),ENSMUSG00000024334(H2-Oa),ENSMUSG00000073421(H2-Ab1),ENSMUSG00000000157(Itgb2l),ENSMUSG00000030786(Itgam),ENSMUSG00000037649(H2-DMa),ENSMUSG00000058952(Cfi),ENSMUSG00000079547(H2-DMb1),ENSMUSG0…	http://www.kegg.jp/kegg-bin/show_pathway?map05150/K06461%09%23FFFFFF,green/K06490%09%23FFFFFF,red/K07596%09%23FFFFFF,green/K01333%09%23FFFFFF,green/K06464%09%23FFFFFF,green/K03986%09%23FFFFFF,green/K06496%09%23FFFFFF,red/K01331%09%23FFFFFF,green/K03987%09%23FFFFFF,green/K04009%09%23FFFFFF,green/K06752%09%23FFFFFF,green/K03992%09%23FFFFFF,red/
mmu04975	Fat digestion and absorption	Organismal Systems	Digestive system	8	7	15	37	0.0235615	0.077	ENSMUSG00000020609(Apob),ENSMUSG00000021759(Plpp1),ENSMUSG00000002944(Cd36),ENSMUSG00000032083(Apoa1),ENSMUSG00000037936(Scarb1),ENSMUSG00000042179(Pnliprp1),ENSMUSG00000028517(Plpp3),ENSMUSG00000009646(Pla2g12b)	ENSMUSG00000022683(Pla2g10),ENSMUSG00000040505(Abcg5),ENSMUSG00000041193(Pla2g5),ENSMUSG00000020447(Npc1l1),ENSMUSG00000024254(Abcg8),ENSMUSG00000030747(Dgat2),ENSMUSG00000041202(Pla2g2d)	http://www.kegg.jp/kegg-bin/show_pathway?map04975/K14462%09%23FFFFFF,red/K06259%09%23FFFFFF,red/K05684%09%23FFFFFF,green/K01080%09%23FFFFFF,red/K08757%09%23FFFFFF,red/K14074%09%23FFFFFF,red/K14461%09%23FFFFFF,green/K11160%09%23FFFFFF,green/K13885%09%23FFFFFF,red/K05683%09%23FFFFFF,green/K01047%09%23FFFFFF,purple/
mmu04931	Insulin resistance	Human Diseases	Endocrine and metabolic diseases	19	17	36	108	0.0252772	0.0817639	ENSMUSG00000028944(Prkag2),ENSMUSG00000027513(Pck1),ENSMUSG00000002944(Cd36),ENSMUSG00000038205(Prkab2),ENSMUSG00000025665(Rps6ka6),ENSMUSG00000032715(Trib3),ENSMUSG00000029992(Gfpt1),ENSMUSG00000028978(Nos3),ENSMUSG00000024600(Slc27a6),ENSMUSG00000027690(Slc2a2),ENSMUSG00000035041(Creb3l3),ENSMUSG00000028645(Slc2a1),ENSMUSG00000020363(Gfpt2),ENSMUSG00000032462(Pik3cb),ENSMUSG00000046794(Ppp1r3b)…	ENSMUSG00000046709(Mapk10),ENSMUSG00000027932(Slc27a3),ENSMUSG00000033295(Ptprf),ENSMUSG00000027230(Creb3l1),ENSMUSG00000033059(Pygb),ENSMUSG00000019699(Akt3),ENSMUSG00000027938(Creb3l4),ENSMUSG00000055980(Irs1),ENSMUSG00000031808(Slc27a1),ENSMUSG00000018566(Slc2a4),ENSMUSG00000053007(Creb5),ENSMUSG00000032648(Pygm),ENSMUSG00000041417(Pik3r1),ENSMUSG00000052889(Prkcb),ENSMUSG00000029053(Prkcz),EN…	http://www.kegg.jp/kegg-bin/show_pathway?map04931/K02649%09%23FFFFFF,green/K09667%09%23FFFFFF,green/K07191%09%23FFFFFF,green/K00688%09%23FFFFFF,green/K09047%09%23FFFFFF,green/K07189%09%23FFFFFF,red/K06259%09%23FFFFFF,red/K04373%09%23FFFFFF,red/K08749%09%23FFFFFF,red/K07200%09%23FFFFFF,red/K04440%09%23FFFFFF,green/K07202%09%23FFFFFF,green/K00820%09%23FFFFFF,red/K05695%09%23FFFFFF,green/K16172%09%2…
mmu00100	Steroid biosynthesis	Metabolism	Lipid metabolism	9	0	9	19	0.025937	0.0830508	ENSMUSG00000022351(Sqle),ENSMUSG00000031349(Nsdhl),ENSMUSG00000031604(Msmo1),ENSMUSG00000026675(Hsd17b7),ENSMUSG00000030670(Cyp2r1),ENSMUSG00000058454(Dhcr7),ENSMUSG00000001467(Cyp51),ENSMUSG00000031168(Ebp),ENSMUSG00000033105(Lss)	-	http://www.kegg.jp/kegg-bin/show_pathway?map00100/K05917%09%23FFFFFF,red/K00511%09%23FFFFFF,red/K01852%09%23FFFFFF,red/K07419%09%23FFFFFF,red/K13373%09%23FFFFFF,red/K07750%09%23FFFFFF,red/K01824%09%23FFFFFF,red/K00213%09%23FFFFFF,red/K07748%09%23FFFFFF,red/
mmu05222	Small cell lung cancer	Human Diseases	Cancers: Specific types	18	13	31	91	0.0267252	0.0847189	ENSMUSG00000026478(Lamc1),ENSMUSG00000019979(Apaf1),ENSMUSG00000032796(Lama1),ENSMUSG00000015312(Gadd45b),ENSMUSG00000015647(Lama5),ENSMUSG00000052911(Lamb2),ENSMUSG00000001507(Itga3),ENSMUSG00000032487(Ptgs2),ENSMUSG00000015533(Itga2),ENSMUSG00000007659(Bcl2l1),ENSMUSG00000032462(Pik3cb),ENSMUSG00000063694(Cycs),ENSMUSG00000031502(Col4a1),ENSMUSG00000017491(Rarb),ENSMUSG00000073802(Cdkn2b),ENSMU…	ENSMUSG00000017386(Traf4),ENSMUSG00000031273(Col4a6),ENSMUSG00000018983(E2f2),ENSMUSG00000019699(Akt3),ENSMUSG00000060579(Fhit),ENSMUSG00000015843(Rxrg),ENSMUSG00000026639(Lamb3),ENSMUSG00000067158(Col4a4),ENSMUSG00000079465(Col4a3),ENSMUSG00000057329(Bcl2),ENSMUSG00000026840(Lamc3),ENSMUSG00000034664(Itga2b),ENSMUSG00000041417(Pik3r1)	http://www.kegg.jp/kegg-bin/show_pathway?map05222/K02219%09%23FFFFFF,red/K06244%09%23FFFFFF,green/K04685%09%23FFFFFF,red/K04570%09%23FFFFFF,red/K06247%09%23FFFFFF,green/K02649%09%23FFFFFF,green/K11987%09%23FFFFFF,red/K09389%09%23FFFFFF,green/K09848%09%23FFFFFF,green/K05635%09%23FFFFFF,red/K06625%09%23FFFFFF,red/K06476%09%23FFFFFF,green/K05637%09%23FFFFFF,red/K06481%09%23FFFFFF,red/K00922%09%23FFF…
mmu04066	HIF-1 signaling pathway	Environmental Information Processing	Signal transduction	22	11	33	99	0.0311828	0.0977495	ENSMUSG00000063524(Eno1),ENSMUSG00000031490(Eif4ebp1),ENSMUSG00000041616(Nppa),ENSMUSG00000022797(Tfrc),ENSMUSG00000001131(Timp1),ENSMUSG00000037411(Serpine1),ENSMUSG00000000628(Hk2),ENSMUSG00000028978(Nos3),ENSMUSG00000028156(Eif4e),ENSMUSG00000035027(Map2k2),ENSMUSG00000027947(Il6ra),ENSMUSG00000028645(Slc2a1),ENSMUSG00000057666(Gapdh),ENSMUSG00000032462(Pik3cb),ENSMUSG00000005413(Hmox1),ENSMUS…	ENSMUSG00000024617(Camk2a),ENSMUSG00000019699(Akt3),ENSMUSG00000057329(Bcl2),ENSMUSG00000005533(Igf1r),ENSMUSG00000032554(Trf),ENSMUSG00000026773(Pfkfb3),ENSMUSG00000015340(Cybb),ENSMUSG00000021367(Edn1),ENSMUSG00000041417(Pik3r1),ENSMUSG00000052889(Prkcb),ENSMUSG00000057897(Camk2b)	http://www.kegg.jp/kegg-bin/show_pathway?map04066/K05096%09%23FFFFFF,red/K14736%09%23FFFFFF,green/K02649%09%23FFFFFF,green/K00844%09%23FFFFFF,red/K06625%09%23FFFFFF,red/K07205%09%23FFFFFF,red/K16451%09%23FFFFFF,red/K01103%09%23FFFFFF,green/K05087%09%23FFFFFF,green/K21421%09%23FFFFFF,green/K03982%09%23FFFFFF,red/K05466%09%23FFFFFF,red/K06503%09%23FFFFFF,red/K03259%09%23FFFFFF,red/K01689%09%23FFFFF…
mmu00430	Taurine and hypotaurine metabolism	Metabolism	Metabolism of other amino acids	3	3	6	11	0.031794	0.0977495	ENSMUSG00000006345(Ggt1),ENSMUSG00000039653(Baat),ENSMUSG00000070880(Gad1)	ENSMUSG00000026787(Gad2),ENSMUSG00000027603(Ggt7),ENSMUSG00000040471(Ggt6)	http://www.kegg.jp/kegg-bin/show_pathway?map00430/K00681%09%23FFFFFF,green/K01580%09%23FFFFFF,purple/K18592%09%23FFFFFF,red/K00659%09%23FFFFFF,red/
mmu05321	Inflammatory bowel disease (IBD)	Human Diseases	Immune diseases	9	12	21	58	0.0321613	0.0977495	ENSMUSG00000025383(Il23a),ENSMUSG00000002603(Tgfb1),ENSMUSG00000000791(Il12rb1),ENSMUSG00000027399(Il1a),ENSMUSG00000030748(Il4ra),ENSMUSG00000031304(Il2rg),ENSMUSG00000079164(Tlr5),ENSMUSG00000039239(Tgfb2),ENSMUSG00000025746(Il6)	ENSMUSG00000037548(H2-DMb2),ENSMUSG00000028150(Rorc),ENSMUSG00000039217(Il18),ENSMUSG00000041538(H2-Ob),ENSMUSG00000036594(H2-Aa),ENSMUSG00000024334(H2-Oa),ENSMUSG00000073421(H2-Ab1),ENSMUSG00000000869(Il4),ENSMUSG00000026070(Il18r1),ENSMUSG00000037649(H2-DMa),ENSMUSG00000079547(H2-DMb1),ENSMUSG00000060586(H2-Eb1)	http://www.kegg.jp/kegg-bin/show_pathway?map05321/K13375%09%23FFFFFF,red/K05070%09%23FFFFFF,red/K10168%09%23FFFFFF,red/K08534%09%23FFFFFF,green/K05071%09%23FFFFFF,red/K05063%09%23FFFFFF,red/K04383%09%23FFFFFF,red/K05405%09%23FFFFFF,red/K05426%09%23FFFFFF,red/K05430%09%23FFFFFF,green/K13376%09%23FFFFFF,red/K06752%09%23FFFFFF,green/K05482%09%23FFFFFF,green/K05173%09%23FFFFFF,green/
mmu05214	Glioma	Human Diseases	Cancers: Specific types	13	13	26	75	0.0323776	0.0977495	ENSMUSG00000020184(Mdm2),ENSMUSG00000044303(Cdkn2a),ENSMUSG00000015312(Gadd45b),ENSMUSG00000035027(Map2k2),ENSMUSG00000029999(Tgfa),ENSMUSG00000029231(Pdgfra),ENSMUSG00000033765(Calm4),ENSMUSG00000032462(Pik3cb),ENSMUSG00000078816(Prkcg),ENSMUSG00000021453(Gadd45g),ENSMUSG00000063130(Calml3),ENSMUSG00000042626(Shc1),ENSMUSG00000023067(Cdkn1a)	ENSMUSG00000024617(Camk2a),ENSMUSG00000018983(E2f2),ENSMUSG00000030272(Camk1),ENSMUSG00000019699(Akt3),ENSMUSG00000025856(Pdgfa),ENSMUSG00000005533(Igf1r),ENSMUSG00000016179(Camk1g),ENSMUSG00000024620(Pdgfrb),ENSMUSG00000041417(Pik3r1),ENSMUSG00000052889(Prkcb),ENSMUSG00000039145(Camk1d),ENSMUSG00000057897(Camk2b),ENSMUSG00000021448(Shc3)	http://www.kegg.jp/kegg-bin/show_pathway?map05214/K08774%09%23FFFFFF,red/K17448%09%23FFFFFF,green/K19663%09%23FFFFFF,red/K02649%09%23FFFFFF,green/K06643%09%23FFFFFF,red/K09389%09%23FFFFFF,green/K06279%09%23FFFFFF,red/K06625%09%23FFFFFF,red/K02183%09%23FFFFFF,red/K00922%09%23FFFFFF,red/K04515%09%23FFFFFF,green/K04359%09%23FFFFFF,green/K08794%09%23FFFFFF,green/K04456%09%23FFFFFF,green/K05087%09%23F…
mmu05416	Viral myocarditis	Human Diseases	Cardiovascular diseases	8	18	26	75	0.0323776	0.0977495	ENSMUSG00000026399(Cd55),ENSMUSG00000039952(Dag1),ENSMUSG00000028760(Eif4g3),ENSMUSG00000026596(Abl2),ENSMUSG00000037202(Prf1),ENSMUSG00000037405(Icam1),ENSMUSG00000063694(Cycs),ENSMUSG00000067201(H2-M9)	ENSMUSG00000001508(Sgca),ENSMUSG00000041538(H2-Ob),ENSMUSG00000060550(H2-Q7),ENSMUSG00000000157(Itgb2l),ENSMUSG00000022865(Cxadr),ENSMUSG00000036594(H2-Aa),ENSMUSG00000073421(H2-Ab1),ENSMUSG00000037548(H2-DMb2),ENSMUSG00000091705(H2-Q2),ENSMUSG00000024334(H2-Oa),ENSMUSG00000035296(Sgcg),ENSMUSG00000037649(H2-DMa),ENSMUSG00000079547(H2-DMb1),ENSMUSG00000060586(H2-Eb1),ENSMUSG00000018012(Rac3),ENSM…	http://www.kegg.jp/kegg-bin/show_pathway?map05416/K06751%09%23FFFFFF,purple/K12566%09%23FFFFFF,green/K07861%09%23FFFFFF,green/K12564%09%23FFFFFF,green/K06490%09%23FFFFFF,red/K04006%09%23FFFFFF,red/K06265%09%23FFFFFF,red/K06788%09%23FFFFFF,green/K06464%09%23FFFFFF,green/K03260%09%23FFFFFF,red/K08887%09%23FFFFFF,red/K12565%09%23FFFFFF,green/K06752%09%23FFFFFF,green/K07818%09%23FFFFFF,red/K08738%09%…
mmu04072	Phospholipase D signaling pathway	Environmental Information Processing	Signal transduction	20	26	46	146	0.0346424	0.102902	ENSMUSG00000055723(Rras2),ENSMUSG00000070719(Pla2g4d),ENSMUSG00000035027(Map2k2),ENSMUSG00000021536(Adcy2),ENSMUSG00000029231(Pdgfra),ENSMUSG00000021759(Plpp1),ENSMUSG00000031467(Agpat5),ENSMUSG00000061878(Sphk1),ENSMUSG00000004508(Gab2),ENSMUSG00000062393(Dgkk),ENSMUSG00000032462(Pik3cb),ENSMUSG00000048376(F2r),ENSMUSG00000028126(Pip5k1a),ENSMUSG00000028517(Plpp3),ENSMUSG00000046971(Pla2g4f),ENS…	ENSMUSG00000020123(Avpr1a),ENSMUSG00000036832(Lpar3),ENSMUSG00000031659(Adcy7),ENSMUSG00000020431(Adcy1),ENSMUSG00000026180(Cxcr2),ENSMUSG00000032006(Pdgfd),ENSMUSG00000026825(Dnm1),ENSMUSG00000056755(Grm7),ENSMUSG00000022861(Dgkg),ENSMUSG00000039943(Plcb4),ENSMUSG00000024620(Pdgfrb),ENSMUSG00000049115(Agtr1a),ENSMUSG00000022994(Adcy6),ENSMUSG00000019699(Akt3),ENSMUSG00000024680(Ms4a2),ENSMUSG000…	http://www.kegg.jp/kegg-bin/show_pathway?map04072/K08047%09%23FFFFFF,green/K07830%09%23FFFFFF,red/K02649%09%23FFFFFF,green/K05858%09%23FFFFFF,green/K01528%09%23FFFFFF,green/K04289%09%23FFFFFF,red/K04351%09%23FFFFFF,green/K09593%09%23FFFFFF,green/K04166%09%23FFFFFF,green/K08042%09%23FFFFFF,red/K04363%09%23FFFFFF,red/K08045%09%23FFFFFF,green/K19007%09%23FFFFFF,red/K08090%09%23FFFFFF,green/K04226%09…
mmu05218	Melanoma	Human Diseases	Cancers: Specific types	13	12	25	72	0.0347334	0.102902	ENSMUSG00000020184(Mdm2),ENSMUSG00000044303(Cdkn2a),ENSMUSG00000015312(Gadd45b),ENSMUSG00000035027(Map2k2),ENSMUSG00000031074(Fgf3),ENSMUSG00000029231(Pdgfra),ENSMUSG00000037225(Fgf2),ENSMUSG00000032462(Pik3cb),ENSMUSG00000031565(Fgfr1),ENSMUSG00000021453(Gadd45g),ENSMUSG00000035158(Mitf),ENSMUSG00000023067(Cdkn1a),ENSMUSG00000028019(Pdgfc)	ENSMUSG00000031230(Fgf16),ENSMUSG00000057967(Fgf18),ENSMUSG00000018983(E2f2),ENSMUSG00000019699(Akt3),ENSMUSG00000000303(Cdh1),ENSMUSG00000025856(Pdgfa),ENSMUSG00000005533(Igf1r),ENSMUSG00000032006(Pdgfd),ENSMUSG00000024620(Pdgfrb),ENSMUSG00000031603(Fgf20),ENSMUSG00000009376(Met),ENSMUSG00000041417(Pik3r1)	http://www.kegg.jp/kegg-bin/show_pathway?map05218/K05099%09%23FFFFFF,green/K05689%09%23FFFFFF,green/K02649%09%23FFFFFF,green/K06643%09%23FFFFFF,red/K09389%09%23FFFFFF,green/K06625%09%23FFFFFF,red/K00922%09%23FFFFFF,red/K04359%09%23FFFFFF,green/K05450%09%23FFFFFF,purple/K04456%09%23FFFFFF,green/K05087%09%23FFFFFF,green/K04363%09%23FFFFFF,red/K09455%09%23FFFFFF,red/K05089%09%23FFFFFF,green/K04402%0…
mmu05230	Central carbon metabolism in cancer	Human Diseases	Cancers: Overview	16	6	22	62	0.036094	0.105943	ENSMUSG00000011752(Pgam1),ENSMUSG00000031400(G6pdx),ENSMUSG00000035027(Map2k2),ENSMUSG00000027690(Slc2a2),ENSMUSG00000028645(Slc2a1),ENSMUSG00000021196(Pfkp),ENSMUSG00000025161(Slc16a3),ENSMUSG00000032462(Pik3cb),ENSMUSG00000020475(Pgam2),ENSMUSG00000028072(Ntrk1),ENSMUSG00000032294(Pkm),ENSMUSG00000000628(Hk2),ENSMUSG00000029231(Pdgfra),ENSMUSG00000031565(Fgfr1),ENSMUSG00000005672(Kit),ENSMUSG00…	ENSMUSG00000019699(Akt3),ENSMUSG00000042817(Flt3),ENSMUSG00000024620(Pdgfrb),ENSMUSG00000041798(Gck),ENSMUSG00000009376(Met),ENSMUSG00000041417(Pik3r1)	http://www.kegg.jp/kegg-bin/show_pathway?map05230/K05099%09%23FFFFFF,green/K00036%09%23FFFFFF,red/K03176%09%23FFFFFF,red/K02649%09%23FFFFFF,green/K00844%09%23FFFFFF,red/K00922%09%23FFFFFF,red/K00873%09%23FFFFFF,red/K04456%09%23FFFFFF,green/K07593%09%23FFFFFF,red/K04363%09%23FFFFFF,red/K12407%09%23FFFFFF,green/K05091%09%23FFFFFF,red/K05089%09%23FFFFFF,green/K08180%09%23FFFFFF,red/K05094%09%23FFFFF…
mmu00910	Nitrogen metabolism	Metabolism	Energy metabolism	3	5	8	17	0.0367257	0.106808	ENSMUSG00000000805(Car4),ENSMUSG00000026473(Glul),ENSMUSG00000027555(Car13)	ENSMUSG00000032373(Car12),ENSMUSG00000041261(Car8),ENSMUSG00000038526(Car14),ENSMUSG00000028463(Car9),ENSMUSG00000027559(Car3)	http://www.kegg.jp/kegg-bin/show_pathway?map00910/K01672%09%23FFFFFF,purple/K01915%09%23FFFFFF,red/K18246%09%23FFFFFF,red/
mmu04978	Mineral absorption	Organismal Systems	Digestive system	8	7	15	39	0.0383321	0.110466	ENSMUSG00000018585(Atox1),ENSMUSG00000031765(Mt1),ENSMUSG00000040907(Atp1a3),ENSMUSG00000005413(Hmox1),ENSMUSG00000032412(Atp1b3),ENSMUSG00000066150(Slc31a1),ENSMUSG00000040808(S100g),ENSMUSG00000024661(Fth1)	ENSMUSG00000032554(Trf),ENSMUSG00000063354(Slc39a4),ENSMUSG00000023259(Slc26a6),ENSMUSG00000042268(Slc26a9),ENSMUSG00000007107(Atp1a4),ENSMUSG00000025993(Slc40a1),ENSMUSG00000041329(Atp1b2)	http://www.kegg.jp/kegg-bin/show_pathway?map04978/K14739%09%23FFFFFF,red/K14704%09%23FFFFFF,green/K14685%09%23FFFFFF,green/K01539%09%23FFFFFF,purple/K14734%09%23FFFFFF,red/K14736%09%23FFFFFF,green/K07213%09%23FFFFFF,red/K00522%09%23FFFFFF,red/K14686%09%23FFFFFF,red/K14706%09%23FFFFFF,green/K14710%09%23FFFFFF,green/K00510%09%23FFFFFF,red/K01540%09%23FFFFFF,purple/
mmu00520	Amino sugar and nucleotide sugar metabolism	Metabolism	Carbohydrate metabolism	14	4	18	49	0.0392667	0.11214	ENSMUSG00000026670(Uap1),ENSMUSG00000020363(Gfpt2),ENSMUSG00000025232(Hexa),ENSMUSG00000056131(Pgm3),ENSMUSG00000052102(Gnpda1),ENSMUSG00000028671(Gale),ENSMUSG00000032306(Mpi),ENSMUSG00000057363(Uxs1),ENSMUSG00000018042(Cyb5r3),ENSMUSG00000029201(Ugdh),ENSMUSG00000029171(Pgm2),ENSMUSG00000029992(Gfpt1),ENSMUSG00000000628(Hk2),ENSMUSG00000070284(Gmppb)	ENSMUSG00000041798(Gck),ENSMUSG00000042684(Npl),ENSMUSG00000048065(Cyb5r2),ENSMUSG00000028621(Cyb5rl)	http://www.kegg.jp/kegg-bin/show_pathway?map00520/K01784%09%23FFFFFF,red/K12373%09%23FFFFFF,red/K12407%09%23FFFFFF,green/K00966%09%23FFFFFF,red/K00326%09%23FFFFFF,purple/K08678%09%23FFFFFF,red/K00844%09%23FFFFFF,red/K15779%09%23FFFFFF,red/K00820%09%23FFFFFF,red/K00012%09%23FFFFFF,red/K01809%09%23FFFFFF,red/K01639%09%23FFFFFF,green/K01836%09%23FFFFFF,red/K02564%09%23FFFFFF,red/K00972%09%23FFFFFF,r…
mmu04630	Jak-STAT signaling pathway	Environmental Information Processing	Signal transduction	29	21	50	163	0.0452563	0.128091	ENSMUSG00000034165(Ccnd3),ENSMUSG00000028444(Cntfr),ENSMUSG00000027947(Il6ra),ENSMUSG00000031712(Il15),ENSMUSG00000042993(Ifnk),ENSMUSG00000045364(Ifne),ENSMUSG00000054263(Lifr),ENSMUSG00000029231(Pdgfra),ENSMUSG00000030748(Il4ra),ENSMUSG00000005268(Prlr),ENSMUSG00000022146(Osmr),ENSMUSG00000026770(Il2ra),ENSMUSG00000024014(Pim1),ENSMUSG00000068227(Il2rb),ENSMUSG00000028530(Jak1),ENSMUSG000000076…	ENSMUSG00000055737(Ghr),ENSMUSG00000020919(Stat5b),ENSMUSG00000000184(Ccnd2),ENSMUSG00000024379(Tslp),ENSMUSG00000024620(Pdgfrb),ENSMUSG00000028859(Csf3r),ENSMUSG00000038242(Aox4),ENSMUSG00000050222(Il17d),ENSMUSG00000040329(Il7),ENSMUSG00000019699(Akt3),ENSMUSG00000062157(Ifnlr1),ENSMUSG00000037157(Il22ra1),ENSMUSG00000042340(Ctf1),ENSMUSG00000041417(Pik3r1),ENSMUSG00000038067(Csf3),ENSMUSG00000…	http://www.kegg.jp/kegg-bin/show_pathway?map04630/K05138%09%23FFFFFF,green/K05640%09%23FFFFFF,green/K02649%09%23FFFFFF,green/K04702%09%23FFFFFF,red/K05071%09%23FFFFFF,red/K11224%09%23FFFFFF,green/K06625%09%23FFFFFF,red/K05431%09%23FFFFFF,green/K11217%09%23FFFFFF,red/K05442%09%23FFFFFF,red/K10151%09%23FFFFFF,green/K00157%09%23FFFFFF,green/K05061%09%23FFFFFF,green/K04363%09%23FFFFFF,red/K05080%09%2…
mmu04730	Long-term depression	Organismal Systems	Nervous system	8	13	21	60	0.0461323	0.129415	ENSMUSG00000070719(Pla2g4d),ENSMUSG00000042644(Itpr3),ENSMUSG00000035027(Map2k2),ENSMUSG00000046971(Pla2g4f),ENSMUSG00000031748(Gnao1),ENSMUSG00000000001(Gnai3),ENSMUSG00000078816(Prkcg),ENSMUSG00000029334(Prkg2)	ENSMUSG00000021933(Gucy1b2),ENSMUSG00000039943(Plcb4),ENSMUSG00000041624(Gucy1a2),ENSMUSG00000029361(Nos1),ENSMUSG00000052920(Prkg1),ENSMUSG00000052889(Prkcb),ENSMUSG00000020524(Gria1),ENSMUSG00000030287(Itpr2),ENSMUSG00000005533(Igf1r),ENSMUSG00000033981(Gria2),ENSMUSG00000040009(Gnaz),ENSMUSG00000030592(Ryr1),ENSMUSG00000030102(Itpr1)	http://www.kegg.jp/kegg-bin/show_pathway?map04730/K04959%09%23FFFFFF,green/K19663%09%23FFFFFF,red/K04630%09%23FFFFFF,red/K04960%09%23FFFFFF,red/K04534%09%23FFFFFF,red/K04961%09%23FFFFFF,green/K16342%09%23FFFFFF,red/K05858%09%23FFFFFF,green/K04535%09%23FFFFFF,green/K04958%09%23FFFFFF,green/K05197%09%23FFFFFF,green/K12319%09%23FFFFFF,green/K13240%09%23FFFFFF,green/K19477%09%23FFFFFF,red/K05087%09%2…
mmu00010	Glycolysis / Gluconeogenesis	Metabolism	Carbohydrate metabolism	17	6	23	67	0.0471617	0.130751	ENSMUSG00000027513(Pck1),ENSMUSG00000019102(Aldh3a1),ENSMUSG00000063524(Eno1),ENSMUSG00000062070(Pgk1),ENSMUSG00000026687(Aldh9a1),ENSMUSG00000010025(Aldh3a2),ENSMUSG00000011752(Pgam1),ENSMUSG00000030695(Aldoa),ENSMUSG00000015134(Aldh1a3),ENSMUSG00000032294(Pkm),ENSMUSG00000000628(Hk2),ENSMUSG00000035561(Aldh1b1),ENSMUSG00000021196(Pfkp),ENSMUSG00000057666(Gapdh),ENSMUSG00000027452(Acss1),ENSMUSG…	ENSMUSG00000041798(Gck),ENSMUSG00000074207(Adh1),ENSMUSG00000017390(Aldoc),ENSMUSG00000030851(Ldhc),ENSMUSG00000055301(Adh7),ENSMUSG00000021456(Fbp2)	http://www.kegg.jp/kegg-bin/show_pathway?map00010/K00844%09%23FFFFFF,red/K00149%09%23FFFFFF,red/K00927%09%23FFFFFF,red/K00016%09%23FFFFFF,green/K00134%09%23FFFFFF,red/K00128%09%23FFFFFF,red/K01895%09%23FFFFFF,red/K01623%09%23FFFFFF,purple/K00873%09%23FFFFFF,red/K13951%09%23FFFFFF,green/K12407%09%23FFFFFF,green/K01596%09%23FFFFFF,red/K03841%09%23FFFFFF,green/K01834%09%23FFFFFF,red/K15779%09%23FFFF…
mmu04666	Fc gamma R-mediated phagocytosis	Organismal Systems	Immune system	14	13	27	81	0.0478457	0.130751	ENSMUSG00000029674(Limk1),ENSMUSG00000006304(Arpc2),ENSMUSG00000021759(Plpp1),ENSMUSG00000026879(Gsn),ENSMUSG00000061878(Sphk1),ENSMUSG00000004508(Gab2),ENSMUSG00000008475(Arpc5),ENSMUSG00000032462(Pik3cb),ENSMUSG00000029622(Arpc1b),ENSMUSG00000002565(Scin),ENSMUSG00000078816(Prkcg),ENSMUSG00000028126(Pip5k1a),ENSMUSG00000028517(Plpp3),ENSMUSG00000020451(Limk2)	ENSMUSG00000036995(Asap3),ENSMUSG00000021314(Amph),ENSMUSG00000019831(Wasf1),ENSMUSG00000019699(Akt3),ENSMUSG00000030742(Lat),ENSMUSG00000041417(Pik3r1),ENSMUSG00000030774(Pak1),ENSMUSG00000029636(Wasf3),ENSMUSG00000052889(Prkcb),ENSMUSG00000052632(Asap2),ENSMUSG00000015950(Ncf1),ENSMUSG00000024867(Pip5k1b),ENSMUSG00000033721(Vav3)	http://www.kegg.jp/kegg-bin/show_pathway?map04666/K19663%09%23FFFFFF,red/K07362%09%23FFFFFF,green/K05730%09%23FFFFFF,green/K02649%09%23FFFFFF,green/K08091%09%23FFFFFF,red/K05754%09%23FFFFFF,red/K06083%09%23FFFFFF,green/K05753%09%23FFFFFF,green/K00922%09%23FFFFFF,red/K05768%09%23FFFFFF,red/K04456%09%23FFFFFF,green/K12562%09%23FFFFFF,green/K05758%09%23FFFFFF,red/K05744%09%23FFFFFF,red/K05743%09%23F…
mmu03320	PPAR signaling pathway	Organismal Systems	Endocrine system	19	8	27	81	0.0478457	0.130751	ENSMUSG00000062515(Fabp4),ENSMUSG00000019874(Fabp7),ENSMUSG00000027513(Pck1),ENSMUSG00000030162(Olr1),ENSMUSG00000002944(Cd36),ENSMUSG00000027533(Fabp5),ENSMUSG00000032083(Apoa1),ENSMUSG00000026385(Dbi),ENSMUSG00000031278(Acsl4),ENSMUSG00000024600(Slc27a6),ENSMUSG00000025006(Sorbs1),ENSMUSG00000010651(Acaa1b),ENSMUSG00000041620(Mmp1b),ENSMUSG00000025202(Scd3),ENSMUSG00000030546(Plin1),ENSMUSG0000…	ENSMUSG00000020333(Acsl6),ENSMUSG00000015843(Rxrg),ENSMUSG00000002289(Angptl4),ENSMUSG00000017754(Pltp),ENSMUSG00000015568(Lpl),ENSMUSG00000031808(Slc27a1),ENSMUSG00000028773(Fabp3),ENSMUSG00000020405(Fabp6)	http://www.kegg.jp/kegg-bin/show_pathway?map03320/K00507%09%23FFFFFF,red/K08761%09%23FFFFFF,green/K08755%09%23FFFFFF,green/K01897%09%23FFFFFF,purple/K08753%09%23FFFFFF,red/K08763%09%23FFFFFF,red/K08757%09%23FFFFFF,red/K08767%09%23FFFFFF,green/K01059%09%23FFFFFF,green/K07431%09%23FFFFFF,red/K06086%09%23FFFFFF,red/K08526%09%23FFFFFF,green/K01388%09%23FFFFFF,red/K08762%09%23FFFFFF,red/K06259%09%23FF…
mmu00730	Thiamine metabolism	Metabolism	Metabolism of cofactors and vitamins	6	1	7	15	0.0522778	0.140441	ENSMUSG00000028766(Alpl),ENSMUSG00000028527(Ak4),ENSMUSG00000026817(Ak1),ENSMUSG00000026246(Alppl2),ENSMUSG00000028792(Ak2),ENSMUSG00000041323(Ak7)	ENSMUSG00000026807(Ak8)	http://www.kegg.jp/kegg-bin/show_pathway?map00730/K01077%09%23FFFFFF,red/K00939%09%23FFFFFF,purple/
mmu00604	Glycosphingolipid biosynthesis - ganglio series	Metabolism	Glycan biosynthesis and metabolism	5	2	7	15	0.0522778	0.140441	ENSMUSG00000025232(Hexa),ENSMUSG00000027822(Slc33a1),ENSMUSG00000013846(St3gal1),ENSMUSG00000006731(B4galnt1),ENSMUSG00000079442(St6galnac4)	ENSMUSG00000056091(St3gal5),ENSMUSG00000039037(St6galnac5)	http://www.kegg.jp/kegg-bin/show_pathway?map00604/K03375%09%23FFFFFF,green/K12373%09%23FFFFFF,red/K03372%09%23FFFFFF,red/K03370%09%23FFFFFF,green/K03374%09%23FFFFFF,red/K00725%09%23FFFFFF,red/K00780%09%23FFFFFF,red/
mmu05202	Transcriptional misregulation in cancer	Human Diseases	Cancers: Overview	26	26	52	173	0.0585202	0.153914	ENSMUSG00000020184(Mdm2),ENSMUSG00000039153(Runx2),ENSMUSG00000029313(Aff1),ENSMUSG00000015437(Gzmb),ENSMUSG00000056501(Cebpb),ENSMUSG00000026073(Il1r2),ENSMUSG00000028072(Ntrk1),ENSMUSG00000024621(Csf1r),ENSMUSG00000004151(Etv1),ENSMUSG00000014030(Pax5),ENSMUSG00000016458(Wt1),ENSMUSG00000015312(Gadd45b),ENSMUSG00000028341(Nr4a3),ENSMUSG00000021065(Fut8),ENSMUSG00000066687(Zbtb16),ENSMUSG0000002…	ENSMUSG00000034460(Six4),ENSMUSG00000000184(Ccnd2),ENSMUSG00000015709(Arnt2),ENSMUSG00000030786(Itgam),ENSMUSG00000056758(Hmga2),ENSMUSG00000031613(Hpgd),ENSMUSG00000043613(Mmp3),ENSMUSG00000031538(Plat),ENSMUSG00000048251(Bcl11b),ENSMUSG00000009350(Mpo),ENSMUSG00000015843(Rxrg),ENSMUSG00000029671(Wnt16),ENSMUSG00000047507(Baiap3),ENSMUSG00000026976(Pax8),ENSMUSG00000006586(Runx1t1),ENSMUSG000000…	http://www.kegg.jp/kegg-bin/show_pathway?map05202/K01558%09%23FFFFFF,green/K01353%09%23FFFFFF,red/K05099%09%23FFFFFF,green/K05096%09%23FFFFFF,red/K06461%09%23FFFFFF,green/K21951%09%23FFFFFF,red/K06625%09%23FFFFFF,red/K09431%09%23FFFFFF,red/K00717%09%23FFFFFF,red/K09383%09%23FFFFFF,red/K15619%09%23FFFFFF,green/K10151%09%23FFFFFF,green/K05087%09%23FFFFFF,green/K09455%09%23FFFFFF,red/K10138%09%23FFF…
mmu00240	Pyrimidine metabolism	Metabolism	Nucleotide metabolism	13	7	20	58	0.058723	0.153914	ENSMUSG00000030978(Rrm1),ENSMUSG00000028755(Cda),ENSMUSG00000026558(Uck2),ENSMUSG00000029366(Dck),ENSMUSG00000020407(Upp1),ENSMUSG00000032420(Nt5e),ENSMUSG00000020857(Nme2),ENSMUSG00000115338(Pnp),ENSMUSG00000028719(Cmpk1),ENSMUSG00000027203(Dut),ENSMUSG00000013629(Cad),ENSMUSG00000022814(Umps),ENSMUSG00000020649(Rrm2)	ENSMUSG00000036813(Entpd8),ENSMUSG00000033308(Dpyd),ENSMUSG00000017176(Nt5c3b),ENSMUSG00000024177(Nme4),ENSMUSG00000019989(Enpp3),ENSMUSG00000033427(Upb1),ENSMUSG00000026839(Upp2)	http://www.kegg.jp/kegg-bin/show_pathway?map00240/K00207%09%23FFFFFF,green/K11540%09%23FFFFFF,red/K19970%09%23FFFFFF,red/K00893%09%23FFFFFF,red/K10808%09%23FFFFFF,red/K01081%09%23FFFFFF,green/K00940%09%23FFFFFF,purple/K13421%09%23FFFFFF,red/K01489%09%23FFFFFF,red/K10807%09%23FFFFFF,red/K01520%09%23FFFFFF,red/K00876%09%23FFFFFF,red/K03783%09%23FFFFFF,red/K00757%09%23FFFFFF,purple/K01431%09%23FFFFF…
mmu04658	Th1 and Th2 cell differentiation	Organismal Systems	Immune system	11	17	28	86	0.0587496	0.153914	ENSMUSG00000026770(Il2ra),ENSMUSG00000070691(Runx3),ENSMUSG00000015619(Gata3),ENSMUSG00000030748(Il4ra),ENSMUSG00000026117(Zap70),ENSMUSG00000068227(Il2rb),ENSMUSG00000028530(Jak1),ENSMUSG00000000791(Il12rb1),ENSMUSG00000005763(Cd247),ENSMUSG00000031304(Il2rg),ENSMUSG00000021250(Fos)	ENSMUSG00000046709(Mapk10),ENSMUSG00000027544(Nfatc2),ENSMUSG00000041538(H2-Ob),ENSMUSG00000004864(Mapk13),ENSMUSG00000023274(Cd4),ENSMUSG00000030742(Lat),ENSMUSG00000036594(H2-Aa),ENSMUSG00000073421(H2-Ab1),ENSMUSG00000027276(Jag1),ENSMUSG00000032093(Cd3e),ENSMUSG00000037548(H2-DMb2),ENSMUSG00000020919(Stat5b),ENSMUSG00000024334(H2-Oa),ENSMUSG00000037649(H2-DMa),ENSMUSG00000079547(H2-DMb1),ENSMU…	http://www.kegg.jp/kegg-bin/show_pathway?map04658/K07362%09%23FFFFFF,green/K05070%09%23FFFFFF,red/K04379%09%23FFFFFF,red/K17895%09%23FFFFFF,red/K06052%09%23FFFFFF,green/K06454%09%23FFFFFF,green/K06451%09%23FFFFFF,green/K05071%09%23FFFFFF,red/K11224%09%23FFFFFF,green/K11217%09%23FFFFFF,red/K06453%09%23FFFFFF,red/K09279%09%23FFFFFF,red/K05068%09%23FFFFFF,red/K05069%09%23FFFFFF,red/K04440%09%23FFFFF…
mmu05140	Leishmaniasis	Human Diseases	Infectious diseases: Parasitic	7	15	22	65	0.0594289	0.154418	ENSMUSG00000039239(Tgfb2),ENSMUSG00000027399(Il1a),ENSMUSG00000026480(Ncf2),ENSMUSG00000032487(Ptgs2),ENSMUSG00000028530(Jak1),ENSMUSG00000002603(Tgfb1),ENSMUSG00000021250(Fos)	ENSMUSG00000041538(H2-Ob),ENSMUSG00000004864(Mapk13),ENSMUSG00000000157(Itgb2l),ENSMUSG00000030786(Itgam),ENSMUSG00000036594(H2-Aa),ENSMUSG00000073421(H2-Ab1),ENSMUSG00000037548(H2-DMb2),ENSMUSG00000024334(H2-Oa),ENSMUSG00000037649(H2-DMa),ENSMUSG00000079547(H2-DMb1),ENSMUSG00000060586(H2-Eb1),ENSMUSG00000015340(Cybb),ENSMUSG00000052889(Prkcb),ENSMUSG00000000869(Il4),ENSMUSG00000015950(Ncf1)	http://www.kegg.jp/kegg-bin/show_pathway?map05140/K21421%09%23FFFFFF,green/K13375%09%23FFFFFF,red/K04379%09%23FFFFFF,red/K08010%09%23FFFFFF,red/K06461%09%23FFFFFF,green/K11987%09%23FFFFFF,red/K11217%09%23FFFFFF,red/K04383%09%23FFFFFF,red/K06464%09%23FFFFFF,green/K05430%09%23FFFFFF,green/K19662%09%23FFFFFF,green/K04441%09%23FFFFFF,green/K13376%09%23FFFFFF,red/K06752%09%23FFFFFF,green/K08011%09%23F…
mmu04930	Type II diabetes mellitus	Human Diseases	Endocrine and metabolic diseases	7	10	17	48	0.0616005	0.158759	ENSMUSG00000047182(Irs3),ENSMUSG00000032294(Pkm),ENSMUSG00000000628(Hk2),ENSMUSG00000027690(Slc2a2),ENSMUSG00000032462(Pik3cb),ENSMUSG00000004113(Cacna1b),ENSMUSG00000053113(Socs3)	ENSMUSG00000041798(Gck),ENSMUSG00000046709(Mapk10),ENSMUSG00000051331(Cacna1c),ENSMUSG00000004110(Cacna1e),ENSMUSG00000020866(Cacna1g),ENSMUSG00000055980(Irs1),ENSMUSG00000018566(Slc2a4),ENSMUSG00000015968(Cacna1d),ENSMUSG00000041417(Pik3r1),ENSMUSG00000029053(Prkcz)	http://www.kegg.jp/kegg-bin/show_pathway?map04930/K04849%09%23FFFFFF,red/K02649%09%23FFFFFF,green/K00844%09%23FFFFFF,red/K04850%09%23FFFFFF,green/K16172%09%23FFFFFF,green/K04851%09%23FFFFFF,green/K07191%09%23FFFFFF,green/K00922%09%23FFFFFF,red/K18952%09%23FFFFFF,green/K00873%09%23FFFFFF,red/K04852%09%23FFFFFF,green/K07593%09%23FFFFFF,red/K04854%09%23FFFFFF,green/K12407%09%23FFFFFF,green/K04440%09…
mmu04728	Dopaminergic synapse	Organismal Systems	Nervous system	15	25	40	130	0.064596	0.165137	ENSMUSG00000020182(Ddc),ENSMUSG00000036402(Gng12),ENSMUSG00000042406(Atf4),ENSMUSG00000042644(Itpr3),ENSMUSG00000000001(Gnai3),ENSMUSG00000035041(Creb3l3),ENSMUSG00000033765(Calm4),ENSMUSG00000004113(Cacna1b),ENSMUSG00000078816(Prkcg),ENSMUSG00000032766(Gng11),ENSMUSG00000063130(Calml3),ENSMUSG00000059003(Grin2a),ENSMUSG00000021250(Fos),ENSMUSG00000025496(Drd4),ENSMUSG00000031748(Gnao1)	ENSMUSG00000046709(Mapk10),ENSMUSG00000020524(Gria1),ENSMUSG00000051331(Cacna1c),ENSMUSG00000004864(Mapk13),ENSMUSG00000024617(Camk2a),ENSMUSG00000030287(Itpr2),ENSMUSG00000039943(Plcb4),ENSMUSG00000027230(Creb3l1),ENSMUSG00000019699(Akt3),ENSMUSG00000061718(Ppp1r1b),ENSMUSG00000027938(Creb3l4),ENSMUSG00000024500(Ppp2r2b),ENSMUSG00000033981(Gria2),ENSMUSG00000030209(Grin2b),ENSMUSG00000053007(Cre…	http://www.kegg.jp/kegg-bin/show_pathway?map04728/K04959%09%23FFFFFF,green/K04347%09%23FFFFFF,red/K04630%09%23FFFFFF,red/K04960%09%23FFFFFF,red/K04534%09%23FFFFFF,red/K05858%09%23FFFFFF,green/K04850%09%23FFFFFF,green/K04851%09%23FFFFFF,green/K04374%09%23FFFFFF,red/K04147%09%23FFFFFF,red/K04546%09%23FFFFFF,red/K04958%09%23FFFFFF,green/K02183%09%23FFFFFF,red/K15494%09%23FFFFFF,green/K09047%09%23FFF…
mmu00051	Fructose and mannose metabolism	Metabolism	Carbohydrate metabolism	8	5	13	35	0.0675406	0.169924	ENSMUSG00000025648(Pfkfb4),ENSMUSG00000030695(Aldoa),ENSMUSG00000000628(Hk2),ENSMUSG00000021196(Pfkp),ENSMUSG00000034371(Tkfc),ENSMUSG00000032306(Mpi),ENSMUSG00000001642(Akr1b3),ENSMUSG00000070284(Gmppb)	ENSMUSG00000029162(Khk),ENSMUSG00000026773(Pfkfb3),ENSMUSG00000017390(Aldoc),ENSMUSG00000052131(Akr1b7),ENSMUSG00000021456(Fbp2)	http://www.kegg.jp/kegg-bin/show_pathway?map00051/K00966%09%23FFFFFF,red/K00846%09%23FFFFFF,green/K03841%09%23FFFFFF,green/K00844%09%23FFFFFF,red/K00863%09%23FFFFFF,red/K01809%09%23FFFFFF,red/K00850%09%23FFFFFF,red/K00011%09%23FFFFFF,purple/K01103%09%23FFFFFF,green/K19030%09%23FFFFFF,red/K01623%09%23FFFFFF,purple/
mmu04614	Renin-angiotensin system	Organismal Systems	Endocrine system	6	7	13	35	0.0675406	0.169924	ENSMUSG00000070645(Ren1),ENSMUSG00000063903(Klk1),ENSMUSG00000063713(Klk1b24),ENSMUSG00000004929(Thop1),ENSMUSG00000066516(Klk1b21),ENSMUSG00000040314(Ctsg)	ENSMUSG00000022225(Cma1),ENSMUSG00000001865(Cpa3),ENSMUSG00000028024(Enpep),ENSMUSG00000068037(Mas1),ENSMUSG00000049115(Agtr1a),ENSMUSG00000039062(Anpep),ENSMUSG00000061068(Mcpt4)	http://www.kegg.jp/kegg-bin/show_pathway?map04614/K04166%09%23FFFFFF,green/K11140%09%23FFFFFF,green/K01380%09%23FFFFFF,red/K01329%09%23FFFFFF,green/K01392%09%23FFFFFF,red/K04303%09%23FFFFFF,green/K11141%09%23FFFFFF,green/K01325%09%23FFFFFF,red/K08780%09%23FFFFFF,green/K01319%09%23FFFFFF,red/
mmu05330	Allograft rejection	Human Diseases	Immune diseases	4	14	18	52	0.0681393	0.17008	ENSMUSG00000037202(Prf1),ENSMUSG00000015437(Gzmb),ENSMUSG00000000817(Fasl),ENSMUSG00000067201(H2-M9)	ENSMUSG00000037548(H2-DMb2),ENSMUSG00000041538(H2-Ob),ENSMUSG00000091705(H2-Q2),ENSMUSG00000060550(H2-Q7),ENSMUSG00000024334(H2-Oa),ENSMUSG00000037649(H2-DMa),ENSMUSG00000060586(H2-Eb1),ENSMUSG00000079547(H2-DMb1),ENSMUSG00000035929(H2-Q4),ENSMUSG00000036594(H2-Aa),ENSMUSG00000024778(Fas),ENSMUSG00000073421(H2-Ab1),ENSMUSG00000000869(Il4),ENSMUSG00000073409(H2-Q6)	http://www.kegg.jp/kegg-bin/show_pathway?map05330/K01353%09%23FFFFFF,red/K04389%09%23FFFFFF,red/K06751%09%23FFFFFF,purple/K05430%09%23FFFFFF,green/K06752%09%23FFFFFF,green/K04390%09%23FFFFFF,green/K07818%09%23FFFFFF,red/
mmu04070	Phosphatidylinositol signaling system	Environmental Information Processing	Signal transduction	17	14	31	98	0.0691051	0.171143	ENSMUSG00000042644(Itpr3),ENSMUSG00000024525(Impa2),ENSMUSG00000029186(Pi4k2b),ENSMUSG00000003752(Itpkc),ENSMUSG00000024210(Ip6k3),ENSMUSG00000020937(Plcd3),ENSMUSG00000057963(Itpk1),ENSMUSG00000025178(Pi4k2a),ENSMUSG00000021385(Ippk),ENSMUSG00000060733(Ipmk),ENSMUSG00000031337(Mtm1),ENSMUSG00000033765(Calm4),ENSMUSG00000062393(Dgkk),ENSMUSG00000032462(Pik3cb),ENSMUSG00000078816(Prkcg),ENSMUSG000…	ENSMUSG00000030230(Plcz1),ENSMUSG00000030287(Itpr2),ENSMUSG00000039943(Plcb4),ENSMUSG00000026447(Pik3c2b),ENSMUSG00000025477(Inpp5a),ENSMUSG00000022861(Dgkg),ENSMUSG00000041417(Pik3r1),ENSMUSG00000034570(Inpp5j),ENSMUSG00000052889(Prkcb),ENSMUSG00000026102(Inpp1),ENSMUSG00000030102(Itpr1),ENSMUSG00000038665(Dgki),ENSMUSG00000030228(Pik3c2g),ENSMUSG00000024867(Pip5k1b)	http://www.kegg.jp/kegg-bin/show_pathway?map04070/K04959%09%23FFFFFF,green/K19663%09%23FFFFFF,red/K04960%09%23FFFFFF,red/K07756%09%23FFFFFF,red/K05861%09%23FFFFFF,green/K01107%09%23FFFFFF,green/K02649%09%23FFFFFF,green/K05858%09%23FFFFFF,green/K05857%09%23FFFFFF,red/K00923%09%23FFFFFF,green/K04958%09%23FFFFFF,green/K02183%09%23FFFFFF,red/K00922%09%23FFFFFF,red/K01092%09%23FFFFFF,red/K00901%09%23F…
mmu05032	Morphine addiction	Human Diseases	Substance dependence	11	18	29	91	0.0706514	0.171987	ENSMUSG00000036402(Gng12),ENSMUSG00000021699(Pde4d),ENSMUSG00000021536(Adcy2),ENSMUSG00000000560(Gabra2),ENSMUSG00000000001(Gnai3),ENSMUSG00000001260(Gabrg1),ENSMUSG00000004113(Cacna1b),ENSMUSG00000078816(Prkcg),ENSMUSG00000032766(Gng11),ENSMUSG00000042429(Adora1),ENSMUSG00000031748(Gnao1)	ENSMUSG00000042249(Grk3),ENSMUSG00000004347(Pde1c),ENSMUSG00000007653(Gabrb2),ENSMUSG00000022994(Adcy6),ENSMUSG00000031343(Gabra3),ENSMUSG00000029212(Gabrb1),ENSMUSG00000031340(Gabre),ENSMUSG00000022489(Pde1b),ENSMUSG00000029211(Gabra4),ENSMUSG00000031659(Adcy7),ENSMUSG00000020431(Adcy1),ENSMUSG00000021684(Pde8b),ENSMUSG00000052783(Grk4),ENSMUSG00000020159(Gabrp),ENSMUSG00000048240(Gng7),ENSMUSG0…	http://www.kegg.jp/kegg-bin/show_pathway?map05032/K08047%09%23FFFFFF,green/K04347%09%23FFFFFF,red/K19663%09%23FFFFFF,red/K04630%09%23FFFFFF,red/K08291%09%23FFFFFF,green/K04849%09%23FFFFFF,red/K04534%09%23FFFFFF,red/K13293%09%23FFFFFF,purple/K13755%09%23FFFFFF,green/K08041%09%23FFFFFF,green/K04546%09%23FFFFFF,red/K05181%09%23FFFFFF,green/K08042%09%23FFFFFF,red/K08045%09%23FFFFFF,green/K05186%09%23…
mmu00220	Arginine biosynthesis	Metabolism	Amino acid metabolism	6	2	8	19	0.0713089	0.171987	ENSMUSG00000048217(Nags),ENSMUSG00000076441(Ass1),ENSMUSG00000026473(Glul),ENSMUSG00000028978(Nos3),ENSMUSG00000031700(Gpt2),ENSMUSG00000025190(Got1)	ENSMUSG00000029361(Nos1),ENSMUSG00000022546(Gpt)	http://www.kegg.jp/kegg-bin/show_pathway?map00220/K13242%09%23FFFFFF,red/K14454%09%23FFFFFF,red/K01915%09%23FFFFFF,red/K01940%09%23FFFFFF,red/K13240%09%23FFFFFF,green/K11067%09%23FFFFFF,red/K00814%09%23FFFFFF,purple/
mmu05418	Fluid shear stress and atherosclerosis	Human Diseases	Cardiovascular diseases	19	24	43	142	0.0715966	0.171987	ENSMUSG00000026073(Il1r2),ENSMUSG00000076441(Ass1),ENSMUSG00000021477(Ctsl),ENSMUSG00000031871(Cdh5),ENSMUSG00000028978(Nos3),ENSMUSG00000028367(Txn1),ENSMUSG00000035385(Ccl2),ENSMUSG00000027399(Il1a),ENSMUSG00000020048(Hsp90b1),ENSMUSG00000026480(Ncf2),ENSMUSG00000033765(Calm4),ENSMUSG00000020689(Itgb3),ENSMUSG00000032462(Pik3cb),ENSMUSG00000005413(Hmox1),ENSMUSG00000037405(Icam1),ENSMUSG0000007…	ENSMUSG00000046709(Mapk10),ENSMUSG00000028059(Arhgef2),ENSMUSG00000004864(Mapk13),ENSMUSG00000033318(Gstt2),ENSMUSG00000019699(Akt3),ENSMUSG00000057933(Gsta2),ENSMUSG00000032348(Gsta4),ENSMUSG00000021835(Bmp4),ENSMUSG00000031538(Plat),ENSMUSG00000004032(Gstm5),ENSMUSG00000058135(Gstm1),ENSMUSG00000025068(Gsto1),ENSMUSG00000001663(Gstt1),ENSMUSG00000025856(Pdgfa),ENSMUSG00000057329(Bcl2),ENSMUSG00…	http://www.kegg.jp/kegg-bin/show_pathway?map05418/K07861%09%23FFFFFF,green/K02649%09%23FFFFFF,green/K06471%09%23FFFFFF,red/K00799%09%23FFFFFF,purple/K02183%09%23FFFFFF,red/K09487%09%23FFFFFF,red/K03671%09%23FFFFFF,red/K08010%09%23FFFFFF,red/K04440%09%23FFFFFF,green/K01365%09%23FFFFFF,red/K01343%09%23FFFFFF,green/K12791%09%23FFFFFF,green/K04379%09%23FFFFFF,red/K04387%09%23FFFFFF,red/K06476%09%23FF…
mmu04726	Serotonergic synapse	Organismal Systems	Nervous system	18	22	40	131	0.071616	0.171987	ENSMUSG00000070719(Pla2g4d),ENSMUSG00000020182(Ddc),ENSMUSG00000036402(Gng12),ENSMUSG00000032807(Alox12b),ENSMUSG00000028747(Htr6),ENSMUSG00000066097(Cyp2j11),ENSMUSG00000032487(Ptgs2),ENSMUSG00000042644(Itpr3),ENSMUSG00000081225(Cyp2j12),ENSMUSG00000049511(Htr1b),ENSMUSG00000004113(Cacna1b),ENSMUSG00000078816(Prkcg),ENSMUSG00000046971(Pla2g4f),ENSMUSG00000025701(Alox5),ENSMUSG00000032766(Gng11),…	ENSMUSG00000061740(Cyp2d22),ENSMUSG00000051331(Cacna1c),ENSMUSG00000018907(Alox12e),ENSMUSG00000052914(Cyp2j6),ENSMUSG00000030287(Itpr2),ENSMUSG00000018924(Alox15),ENSMUSG00000039943(Plcb4),ENSMUSG00000032839(Trpc1),ENSMUSG00000007653(Gabrb2),ENSMUSG00000054477(Kcnn2),ENSMUSG00000060882(Kcnd2),ENSMUSG00000020891(Alox8),ENSMUSG00000015968(Cacna1d),ENSMUSG00000000320(Alox12),ENSMUSG00000020838(Slc6…	http://www.kegg.jp/kegg-bin/show_pathway?map04726/K04959%09%23FFFFFF,green/K04347%09%23FFFFFF,red/K04630%09%23FFFFFF,red/K04960%09%23FFFFFF,red/K04162%09%23FFFFFF,red/K04534%09%23FFFFFF,red/K11987%09%23FFFFFF,red/K05858%09%23FFFFFF,green/K04850%09%23FFFFFF,green/K04851%09%23FFFFFF,green/K04546%09%23FFFFFF,red/K04958%09%23FFFFFF,green/K07418%09%23FFFFFF,purple/K00460%09%23FFFFFF,green/K08045%09%23…
mmu00590	Arachidonic acid metabolism	Metabolism	Lipid metabolism	12	16	28	88	0.0759656	0.181061	ENSMUSG00000070719(Pla2g4d),ENSMUSG00000018339(Gpx3),ENSMUSG00000030483(Cyp2b10),ENSMUSG00000032807(Alox12b),ENSMUSG00000066097(Cyp2j11),ENSMUSG00000032487(Ptgs2),ENSMUSG00000081225(Cyp2j12),ENSMUSG00000046971(Pla2g4f),ENSMUSG00000025701(Alox5),ENSMUSG00000050737(Ptges),ENSMUSG00000006345(Ggt1),ENSMUSG00000009646(Pla2g12b)	ENSMUSG00000022683(Pla2g10),ENSMUSG00000003484(Cyp4f18),ENSMUSG00000041193(Pla2g5),ENSMUSG00000018907(Alox12e),ENSMUSG00000042808(Gpx2),ENSMUSG00000052914(Cyp2j6),ENSMUSG00000022947(Cbr3),ENSMUSG00000018924(Alox15),ENSMUSG00000025150(Cbr2),ENSMUSG00000027983(Cyp2u1),ENSMUSG00000020891(Alox8),ENSMUSG00000000320(Alox12),ENSMUSG00000029925(Tbxas1),ENSMUSG00000041202(Pla2g2d),ENSMUSG00000029134(Plb1)…	http://www.kegg.jp/kegg-bin/show_pathway?map00590/K17726%09%23FFFFFF,green/K07422%09%23FFFFFF,green/K08021%09%23FFFFFF,red/K16342%09%23FFFFFF,red/K11987%09%23FFFFFF,red/K07412%09%23FFFFFF,red/K07418%09%23FFFFFF,purple/K00458%09%23FFFFFF,green/K15729%09%23FFFFFF,red/K00084%09%23FFFFFF,green/K00081%09%23FFFFFF,green/K01047%09%23FFFFFF,purple/K00460%09%23FFFFFF,green/K14621%09%23FFFFFF,green/K00432%…
mmu05320	Autoimmune thyroid disease	Human Diseases	Immune diseases	7	15	22	67	0.0798862	0.188985	ENSMUSG00000015437(Gzmb),ENSMUSG00000000817(Fasl),ENSMUSG00000037202(Prf1),ENSMUSG00000026011(Ctla4),ENSMUSG00000028298(Cga),ENSMUSG00000020963(Tshr),ENSMUSG00000067201(H2-M9)	ENSMUSG00000041538(H2-Ob),ENSMUSG00000060550(H2-Q7),ENSMUSG00000036594(H2-Aa),ENSMUSG00000020673(Tpo),ENSMUSG00000073421(H2-Ab1),ENSMUSG00000037548(H2-DMb2),ENSMUSG00000091705(H2-Q2),ENSMUSG00000024334(H2-Oa),ENSMUSG00000037649(H2-DMa),ENSMUSG00000079547(H2-DMb1),ENSMUSG00000060586(H2-Eb1),ENSMUSG00000035929(H2-Q4),ENSMUSG00000024778(Fas),ENSMUSG00000000869(Il4),ENSMUSG00000073409(H2-Q6)	http://www.kegg.jp/kegg-bin/show_pathway?map05320/K01353%09%23FFFFFF,red/K04389%09%23FFFFFF,red/K06751%09%23FFFFFF,purple/K04249%09%23FFFFFF,red/K05430%09%23FFFFFF,green/K06538%09%23FFFFFF,red/K00431%09%23FFFFFF,green/K06752%09%23FFFFFF,green/K07818%09%23FFFFFF,red/K08522%09%23FFFFFF,red/K04390%09%23FFFFFF,green/
mmu04115	p53 signaling pathway	Cellular Processes	Cell growth and death	16	7	23	71	0.0850168	0.198164	ENSMUSG00000034165(Ccnd3),ENSMUSG00000020184(Mdm2),ENSMUSG00000020326(Ccng1),ENSMUSG00000019979(Apaf1),ENSMUSG00000041431(Ccnb1),ENSMUSG00000044303(Cdkn2a),ENSMUSG00000015312(Gadd45b),ENSMUSG00000037411(Serpine1),ENSMUSG00000024521(Pmaip1),ENSMUSG00000020427(Igfbp3),ENSMUSG00000007659(Bcl2l1),ENSMUSG00000063694(Cycs),ENSMUSG00000021453(Gadd45g),ENSMUSG00000023067(Cdkn1a),ENSMUSG00000020649(Rrm2),…	ENSMUSG00000000184(Ccnd2),ENSMUSG00000032009(Sesn3),ENSMUSG00000057329(Bcl2),ENSMUSG00000026389(Steap3),ENSMUSG00000047281(Sfn),ENSMUSG00000024778(Fas),ENSMUSG00000040152(Thbs1)	http://www.kegg.jp/kegg-bin/show_pathway?map04115/K04570%09%23FFFFFF,red/K10152%09%23FFFFFF,red/K06643%09%23FFFFFF,red/K10808%09%23FFFFFF,red/K06625%09%23FFFFFF,red/K10131%09%23FFFFFF,red/K10142%09%23FFFFFF,green/K10151%09%23FFFFFF,green/K06644%09%23FFFFFF,green/K03982%09%23FFFFFF,red/K10138%09%23FFFFFF,red/K10145%09%23FFFFFF,red/K10136%09%23FFFFFF,red/K02084%09%23FFFFFF,red/K16857%09%23FFFFFF,gr…
mmu04920	Adipocytokine signaling pathway	Organismal Systems	Endocrine system	14	9	23	71	0.0850168	0.198164	ENSMUSG00000028944(Prkag2),ENSMUSG00000027513(Pck1),ENSMUSG00000002944(Cd36),ENSMUSG00000047182(Irs3),ENSMUSG00000030168(Adipor2),ENSMUSG00000031278(Acsl4),ENSMUSG00000028645(Slc2a1),ENSMUSG00000018796(Acsl1),ENSMUSG00000032281(Acsbg1),ENSMUSG00000032883(Acsl3),ENSMUSG00000053113(Socs3),ENSMUSG00000038205(Prkab2),ENSMUSG00000029819(Npy),ENSMUSG00000028599(Tnfrsf1b)	ENSMUSG00000020333(Acsl6),ENSMUSG00000019699(Akt3),ENSMUSG00000005705(Agrp),ENSMUSG00000029167(Ppargc1a),ENSMUSG00000046709(Mapk10),ENSMUSG00000015843(Rxrg),ENSMUSG00000029471(Camkk2),ENSMUSG00000055980(Irs1),ENSMUSG00000018566(Slc2a4)	http://www.kegg.jp/kegg-bin/show_pathway?map04920/K07359%09%23FFFFFF,green/K01897%09%23FFFFFF,purple/K16172%09%23FFFFFF,green/K07191%09%23FFFFFF,green/K05231%09%23FFFFFF,green/K05141%09%23FFFFFF,red/K04456%09%23FFFFFF,green/K08526%09%23FFFFFF,green/K05232%09%23FFFFFF,red/K07199%09%23FFFFFF,red/K06259%09%23FFFFFF,red/K07297%09%23FFFFFF,red/K01596%09%23FFFFFF,red/K07200%09%23FFFFFF,red/K04440%09%23…
mmu04915	Estrogen signaling pathway	Organismal Systems	Endocrine system	16	24	40	133	0.0872346	0.201849	ENSMUSG00000042406(Atf4),ENSMUSG00000021536(Adcy2),ENSMUSG00000024222(Fkbp5),ENSMUSG00000042644(Itpr3),ENSMUSG00000028978(Nos3),ENSMUSG00000000001(Gnai3),ENSMUSG00000035027(Map2k2),ENSMUSG00000029999(Tgfa),ENSMUSG00000035041(Creb3l3),ENSMUSG00000020048(Hsp90b1),ENSMUSG00000033765(Calm4),ENSMUSG00000032462(Pik3cb),ENSMUSG00000063130(Calml3),ENSMUSG00000042626(Shc1),ENSMUSG00000021250(Fos),ENSMUSG0…	ENSMUSG00000064165(Krt39),ENSMUSG00000053647(Gper1),ENSMUSG00000030287(Itpr2),ENSMUSG00000044041(Krt13),ENSMUSG00000039943(Plcb4),ENSMUSG00000023043(Krt18),ENSMUSG00000027230(Creb3l1),ENSMUSG00000022994(Adcy6),ENSMUSG00000019699(Akt3),ENSMUSG00000020647(Ncoa1),ENSMUSG00000027938(Creb3l4),ENSMUSG00000057329(Bcl2),ENSMUSG00000054146(Krt15),ENSMUSG00000031659(Adcy7),ENSMUSG00000020431(Adcy1),ENSMUSG…	http://www.kegg.jp/kegg-bin/show_pathway?map04915/K04959%09%23FFFFFF,green/K08047%09%23FFFFFF,green/K08774%09%23FFFFFF,red/K17448%09%23FFFFFF,green/K04630%09%23FFFFFF,red/K04960%09%23FFFFFF,red/K04379%09%23FFFFFF,red/K04534%09%23FFFFFF,red/K02649%09%23FFFFFF,green/K05858%09%23FFFFFF,green/K08041%09%23FFFFFF,green/K03283%09%23FFFFFF,green/K06279%09%23FFFFFF,red/K04374%09%23FFFFFF,red/K09571%09%23F…
mmu00982	Drug metabolism - cytochrome P450	Metabolism	Xenobiotics biodegradation and metabolism	8	14	22	68	0.0916924	0.210627	ENSMUSG00000090124(Ugt1a7c),ENSMUSG00000019102(Aldh3a1),ENSMUSG00000026691(Fmo3),ENSMUSG00000095576(Fmo6),ENSMUSG00000040181(Fmo1),ENSMUSG00000074604(Mgst2),ENSMUSG00000026692(Fmo4),ENSMUSG00000015134(Aldh1a3)	ENSMUSG00000001665(Gstt3),ENSMUSG00000004035(Gstm7),ENSMUSG00000074207(Adh1),ENSMUSG00000033318(Gstt2),ENSMUSG00000038242(Aox4),ENSMUSG00000057933(Gsta2),ENSMUSG00000032348(Gsta4),ENSMUSG00000068762(Gstm6),ENSMUSG00000004032(Gstm5),ENSMUSG00000058135(Gstm1),ENSMUSG00000029260(Ugt2b34),ENSMUSG00000025068(Gsto1),ENSMUSG00000055301(Adh7),ENSMUSG00000001663(Gstt1)	http://www.kegg.jp/kegg-bin/show_pathway?map00982/K00799%09%23FFFFFF,purple/K00129%09%23FFFFFF,red/K13951%09%23FFFFFF,green/K00485%09%23FFFFFF,red/K00157%09%23FFFFFF,green/K00699%09%23FFFFFF,purple/
mmu04966	Collecting duct acid secretion	Organismal Systems	Excretory system	8	2	10	27	0.103711	0.236521	ENSMUSG00000006216(Clcnkb),ENSMUSG00000015575(Atp6v0e),ENSMUSG00000028238(Atp6v0d2),ENSMUSG00000020566(Atp6v1c2),ENSMUSG00000006574(Slc4a1),ENSMUSG00000052459(Atp6v1a),ENSMUSG00000019210(Atp6v1e1),ENSMUSG00000006273(Atp6v1b2)	ENSMUSG00000039347(Atp6v0e2),ENSMUSG00000024403(Atp6v1g2)	http://www.kegg.jp/kegg-bin/show_pathway?map04966/K05018%09%23FFFFFF,red/K02147%09%23FFFFFF,red/K02148%09%23FFFFFF,red/K02150%09%23FFFFFF,red/K02145%09%23FFFFFF,red/K02153%09%23FFFFFF,purple/K02146%09%23FFFFFF,red/K02152%09%23FFFFFF,green/K06573%09%23FFFFFF,red/
mmu04750	Inflammatory mediator regulation of TRP channels	Organismal Systems	Sensory system	15	22	37	124	0.106356	0.24082	ENSMUSG00000070719(Pla2g4d),ENSMUSG00000018932(Map2k3),ENSMUSG00000021536(Adcy2),ENSMUSG00000028072(Ntrk1),ENSMUSG00000066097(Cyp2j11),ENSMUSG00000033765(Calm4),ENSMUSG00000042644(Itpr3),ENSMUSG00000032462(Pik3cb),ENSMUSG00000081225(Cyp2j12),ENSMUSG00000032860(P2ry2),ENSMUSG00000038276(Asic3),ENSMUSG00000078816(Prkcg),ENSMUSG00000046971(Pla2g4f),ENSMUSG00000063130(Calml3),ENSMUSG00000026228(Htr2b)	ENSMUSG00000046709(Mapk10),ENSMUSG00000031659(Adcy7),ENSMUSG00000020431(Adcy1),ENSMUSG00000053004(Hrh1),ENSMUSG00000004864(Mapk13),ENSMUSG00000018907(Alox12e),ENSMUSG00000024617(Camk2a),ENSMUSG00000052914(Cyp2j6),ENSMUSG00000030287(Itpr2),ENSMUSG00000039943(Plcb4),ENSMUSG00000022994(Adcy6),ENSMUSG00000021070(Bdkrb2),ENSMUSG00000021678(F2rl1),ENSMUSG00000000320(Alox12),ENSMUSG00000041417(Pik3r1),E…	http://www.kegg.jp/kegg-bin/show_pathway?map04750/K04959%09%23FFFFFF,green/K08047%09%23FFFFFF,green/K19663%09%23FFFFFF,red/K04960%09%23FFFFFF,red/K04149%09%23FFFFFF,green/K03176%09%23FFFFFF,red/K02649%09%23FFFFFF,green/K16342%09%23FFFFFF,red/K04830%09%23FFFFFF,red/K05858%09%23FFFFFF,green/K03916%09%23FFFFFF,green/K08041%09%23FFFFFF,green/K04432%09%23FFFFFF,red/K04831%09%23FFFFFF,green/K04269%09%2…
mmu04723	Retrograde endocannabinoid signaling	Organismal Systems	Nervous system	15	26	41	139	0.107659	0.241687	ENSMUSG00000070570(Slc17a7),ENSMUSG00000036402(Gng12),ENSMUSG00000021536(Adcy2),ENSMUSG00000042644(Itpr3),ENSMUSG00000000560(Gabra2),ENSMUSG00000033174(Mgll),ENSMUSG00000000001(Gnai3),ENSMUSG00000029632(Ndufa4),ENSMUSG00000001260(Gabrg1),ENSMUSG00000021764(Ndufs4),ENSMUSG00000032487(Ptgs2),ENSMUSG00000004113(Cacna1b),ENSMUSG00000078816(Prkcg),ENSMUSG00000032766(Gng11),ENSMUSG00000031748(Gnao1)	ENSMUSG00000044968(Napepld),ENSMUSG00000041670(Rims1),ENSMUSG00000046709(Mapk10),ENSMUSG00000034171(Faah),ENSMUSG00000020524(Gria1),ENSMUSG00000051331(Cacna1c),ENSMUSG00000004864(Mapk13),ENSMUSG00000030287(Itpr2),ENSMUSG00000039943(Plcb4),ENSMUSG00000007653(Gabrb2),ENSMUSG00000022994(Adcy6),ENSMUSG00000031343(Gabra3),ENSMUSG00000029212(Gabrb1),ENSMUSG00000031340(Gabre),ENSMUSG00000029211(Gabra4),…	http://www.kegg.jp/kegg-bin/show_pathway?map04723/K04959%09%23FFFFFF,green/K08047%09%23FFFFFF,green/K04347%09%23FFFFFF,red/K04630%09%23FFFFFF,red/K04960%09%23FFFFFF,red/K04534%09%23FFFFFF,red/K11987%09%23FFFFFF,red/K05858%09%23FFFFFF,green/K04850%09%23FFFFFF,green/K04851%09%23FFFFFF,green/K04277%09%23FFFFFF,green/K04546%09%23FFFFFF,red/K04958%09%23FFFFFF,green/K08042%09%23FFFFFF,red/K08045%09%23F…
mmu05340	Primary immunodeficiency	Human Diseases	Immune diseases	3	9	12	34	0.108264	0.241687	ENSMUSG00000017697(Ada),ENSMUSG00000026117(Zap70),ENSMUSG00000031304(Il2rg)	ENSMUSG00000000731(Aire),ENSMUSG00000031264(Btk),ENSMUSG00000022504(Ciita),ENSMUSG00000023274(Cd4),ENSMUSG00000053044(Cd8b1),ENSMUSG00000032093(Cd3e),ENSMUSG00000061132(Blnk),ENSMUSG00000003882(Il7r),ENSMUSG00000003379(Cd79a)	http://www.kegg.jp/kegg-bin/show_pathway?map05340/K07370%09%23FFFFFF,green/K05070%09%23FFFFFF,red/K07371%09%23FFFFFF,green/K08060%09%23FFFFFF,green/K06454%09%23FFFFFF,green/K06451%09%23FFFFFF,green/K06506%09%23FFFFFF,green/K10603%09%23FFFFFF,green/K06459%09%23FFFFFF,green/K05072%09%23FFFFFF,green/K01488%09%23FFFFFF,red/K07360%09%23FFFFFF,red/
mmu00510	N-Glycan biosynthesis	Metabolism	Glycan biosynthesis and metabolism	13	3	16	48	0.109882	0.241893	ENSMUSG00000032116(Stt3a),ENSMUSG00000030062(Rpn1),ENSMUSG00000028757(Ddost),ENSMUSG00000027642(Rpn2),ENSMUSG00000039530(Tusc3),ENSMUSG00000035845(Alg12),ENSMUSG00000043998(Mgat2),ENSMUSG00000021065(Fut8),ENSMUSG00000028413(B4galt1),ENSMUSG00000026110(Mgat4a),ENSMUSG00000022174(Dad1),ENSMUSG00000024085(Man2a1),ENSMUSG00000019888(Mgat4c)	ENSMUSG00000022885(St6gal1),ENSMUSG00000024172(St6gal2),ENSMUSG00000028541(B4galt2)	http://www.kegg.jp/kegg-bin/show_pathway?map00510/K03847%09%23FFFFFF,red/K12669%09%23FFFFFF,red/K12666%09%23FFFFFF,red/K07966%09%23FFFFFF,red/K00717%09%23FFFFFF,red/K12670%09%23FFFFFF,red/K00738%09%23FFFFFF,red/K07151%09%23FFFFFF,red/K00778%09%23FFFFFF,green/K01231%09%23FFFFFF,red/K07967%09%23FFFFFF,green/K00736%09%23FFFFFF,red/K12667%09%23FFFFFF,red/K00779%09%23FFFFFF,green/K13748%09%23FFFFFF,re…
mmu05030	Cocaine addiction	Human Diseases	Substance dependence	8	8	16	48	0.109882	0.241893	ENSMUSG00000039579(Grin3a),ENSMUSG00000042406(Atf4),ENSMUSG00000048482(Bdnf),ENSMUSG00000035041(Creb3l3),ENSMUSG00000020182(Ddc),ENSMUSG00000000001(Gnai3),ENSMUSG00000048895(Cdk5r1),ENSMUSG00000059003(Grin2a)	ENSMUSG00000026930(Gpsm1),ENSMUSG00000030209(Grin2b),ENSMUSG00000053007(Creb5),ENSMUSG00000022840(Adcy5),ENSMUSG00000027230(Creb3l1),ENSMUSG00000061718(Ppp1r1b),ENSMUSG00000027938(Creb3l4),ENSMUSG00000033981(Gria2)	http://www.kegg.jp/kegg-bin/show_pathway?map05030/K15839%09%23FFFFFF,green/K04630%09%23FFFFFF,red/K08045%09%23FFFFFF,green/K09048%09%23FFFFFF,purple/K01593%09%23FFFFFF,red/K11716%09%23FFFFFF,red/K05210%09%23FFFFFF,green/K05209%09%23FFFFFF,red/K05213%09%23FFFFFF,red/K04355%09%23FFFFFF,red/K05198%09%23FFFFFF,green/K04374%09%23FFFFFF,red/K15494%09%23FFFFFF,green/K09047%09%23FFFFFF,green/
mmu04012	ErbB signaling pathway	Environmental Information Processing	Signal transduction	12	14	26	84	0.111404	0.243553	ENSMUSG00000074923(Pak6),ENSMUSG00000062209(Erbb4),ENSMUSG00000031490(Eif4ebp1),ENSMUSG00000022637(Cblb),ENSMUSG00000026596(Abl2),ENSMUSG00000035027(Map2k2),ENSMUSG00000029999(Tgfa),ENSMUSG00000029377(Ereg),ENSMUSG00000032462(Pik3cb),ENSMUSG00000078816(Prkcg),ENSMUSG00000042626(Shc1),ENSMUSG00000023067(Cdkn1a)	ENSMUSG00000046709(Mapk10),ENSMUSG00000024617(Camk2a),ENSMUSG00000019699(Akt3),ENSMUSG00000060275(Nrg2),ENSMUSG00000031284(Pak3),ENSMUSG00000062991(Nrg1),ENSMUSG00000020919(Stat5b),ENSMUSG00000041417(Pik3r1),ENSMUSG00000030774(Pak1),ENSMUSG00000052889(Prkcb),ENSMUSG00000066877(Nck2),ENSMUSG00000057897(Camk2b),ENSMUSG00000021448(Shc3),ENSMUSG00000031714(Gab1)	http://www.kegg.jp/kegg-bin/show_pathway?map04012/K08774%09%23FFFFFF,red/K17448%09%23FFFFFF,green/K19663%09%23FFFFFF,red/K05456%09%23FFFFFF,green/K05735%09%23FFFFFF,red/K02649%09%23FFFFFF,green/K05085%09%23FFFFFF,red/K22517%09%23FFFFFF,red/K11224%09%23FFFFFF,green/K06279%09%23FFFFFF,red/K06625%09%23FFFFFF,red/K07205%09%23FFFFFF,red/K05733%09%23FFFFFF,green/K09593%09%23FFFFFF,green/K00922%09%23FFF…
mmu04530	Tight junction	Cellular Processes	Cellular community - eukaryotes	19	29	48	166	0.114898	0.249455	ENSMUSG00000045095(Magi1),ENSMUSG00000062232(Rapgef2),ENSMUSG00000047109(Cldn14),ENSMUSG00000028944(Prkag2),ENSMUSG00000031078(Cttn),ENSMUSG00000030766(Arhgap17),ENSMUSG00000038205(Prkab2),ENSMUSG00000060180(Myh13),ENSMUSG00000022132(Cldn10),ENSMUSG00000068036(Afdn),ENSMUSG00000012296(Tjap1),ENSMUSG00000013076(Amotl1),ENSMUSG00000037643(Prkci),ENSMUSG00000022952(Runx1),ENSMUSG00000030516(Tjp1),EN…	ENSMUSG00000046709(Mapk10),ENSMUSG00000028076(Cd1d1),ENSMUSG00000024500(Ppp2r2b),ENSMUSG00000001672(Marveld3),ENSMUSG00000028059(Arhgef2),ENSMUSG00000044641(Pard6b),ENSMUSG00000070473(Cldn3),ENSMUSG00000071317(Bves),ENSMUSG00000047501(Cldn4),ENSMUSG00000018830(Myh11),ENSMUSG00000030739(Myh14),ENSMUSG00000047230(Cldn2),ENSMUSG00000021636(Marveld2),ENSMUSG00000020782(Llgl2),ENSMUSG00000000159(Igsf5…	http://www.kegg.jp/kegg-bin/show_pathway?map04530/K21099%09%23FFFFFF,green/K08018%09%23FFFFFF,red/K06097%09%23FFFFFF,green/K04851%09%23FFFFFF,green/K06087%09%23FFFFFF,purple/K17291%09%23FFFFFF,green/K05701%09%23FFFFFF,red/K06095%09%23FFFFFF,green/K07200%09%23FFFFFF,red/K04440%09%23FFFFFF,green/K06104%09%23FFFFFF,red/K06786%09%23FFFFFF,green/K06106%09%23FFFFFF,red/K17388%09%23FFFFFF,red/K12791%09%…
mmu04922	Glucagon signaling pathway	Organismal Systems	Endocrine system	16	14	30	99	0.115678	0.249455	ENSMUSG00000028944(Prkag2),ENSMUSG00000042406(Atf4),ENSMUSG00000027513(Pck1),ENSMUSG00000021536(Adcy2),ENSMUSG00000038205(Prkab2),ENSMUSG00000042644(Itpr3),ENSMUSG00000011752(Pgam1),ENSMUSG00000032294(Pkm),ENSMUSG00000027690(Slc2a2),ENSMUSG00000035041(Creb3l3),ENSMUSG00000028645(Slc2a1),ENSMUSG00000033765(Calm4),ENSMUSG00000024042(Sik1),ENSMUSG00000063130(Calml3),ENSMUSG00000003865(Gys1),ENSMUSG0…	ENSMUSG00000041798(Gck),ENSMUSG00000024617(Camk2a),ENSMUSG00000030287(Itpr2),ENSMUSG00000039943(Plcb4),ENSMUSG00000027230(Creb3l1),ENSMUSG00000033059(Pygb),ENSMUSG00000019699(Akt3),ENSMUSG00000027938(Creb3l4),ENSMUSG00000053007(Creb5),ENSMUSG00000032648(Pygm),ENSMUSG00000057897(Camk2b),ENSMUSG00000029167(Ppargc1a),ENSMUSG00000030102(Itpr1),ENSMUSG00000030851(Ldhc)	http://www.kegg.jp/kegg-bin/show_pathway?map04922/K04959%09%23FFFFFF,green/K04960%09%23FFFFFF,red/K05858%09%23FFFFFF,green/K04374%09%23FFFFFF,red/K00016%09%23FFFFFF,green/K04958%09%23FFFFFF,green/K02183%09%23FFFFFF,red/K04515%09%23FFFFFF,green/K00688%09%23FFFFFF,green/K09047%09%23FFFFFF,green/K00873%09%23FFFFFF,red/K04456%09%23FFFFFF,green/K08042%09%23FFFFFF,red/K07593%09%23FFFFFF,red/K07199%09%2…
mmu04961	Endocrine and other factor-regulated calcium reabsorption	Organismal Systems	Excretory system	8	9	17	52	0.117697	0.252094	ENSMUSG00000047547(Cltb),ENSMUSG00000063903(Klk1),ENSMUSG00000063713(Klk1b24),ENSMUSG00000002957(Ap2a2),ENSMUSG00000040907(Atp1a3),ENSMUSG00000078816(Prkcg),ENSMUSG00000032412(Atp1b3),ENSMUSG00000066516(Klk1b21)	ENSMUSG00000026825(Dnm1),ENSMUSG00000039943(Plcb4),ENSMUSG00000022994(Adcy6),ENSMUSG00000021070(Bdkrb2),ENSMUSG00000028222(Calb1),ENSMUSG00000007107(Atp1a4),ENSMUSG00000041329(Atp1b2),ENSMUSG00000032492(Pth1r),ENSMUSG00000052889(Prkcb)	http://www.kegg.jp/kegg-bin/show_pathway?map04961/K19663%09%23FFFFFF,red/K14757%09%23FFFFFF,green/K01539%09%23FFFFFF,purple/K04645%09%23FFFFFF,red/K04585%09%23FFFFFF,green/K05858%09%23FFFFFF,green/K03916%09%23FFFFFF,green/K01528%09%23FFFFFF,green/K01325%09%23FFFFFF,red/K08046%09%23FFFFFF,green/K19662%09%23FFFFFF,green/K01540%09%23FFFFFF,purple/K11824%09%23FFFFFF,red/
mmu05166	HTLV-I infection	Human Diseases	Infectious diseases: Viral	34	32	66	235	0.121221	0.256608	ENSMUSG00000024912(Fosl1),ENSMUSG00000042406(Atf4),ENSMUSG00000027715(Ccna2),ENSMUSG00000044303(Cdkn2a),ENSMUSG00000020368(Canx),ENSMUSG00000035027(Map2k2),ENSMUSG00000035041(Creb3l3),ENSMUSG00000028645(Slc2a1),ENSMUSG00000068227(Il2rb),ENSMUSG00000028530(Jak1),ENSMUSG00000007659(Bcl2l1),ENSMUSG00000032462(Pik3cb),ENSMUSG00000073802(Cdkn2b),ENSMUSG00000037868(Egr2),ENSMUSG00000025746(Il6),ENSMUSG…	ENSMUSG00000041538(H2-Ob),ENSMUSG00000048450(Msx1),ENSMUSG00000018983(E2f2),ENSMUSG00000023274(Cd4),ENSMUSG00000019699(Akt3),ENSMUSG00000031659(Adcy7),ENSMUSG00000091705(H2-Q2),ENSMUSG00000052698(Tln2),ENSMUSG00000024334(H2-Oa),ENSMUSG00000079547(H2-DMb1),ENSMUSG00000053007(Creb5),ENSMUSG00000022840(Adcy5),ENSMUSG00000073409(H2-Q6),ENSMUSG00000046709(Mapk10),ENSMUSG00000027544(Nfatc2),ENSMUSG0000…	http://www.kegg.jp/kegg-bin/show_pathway?map05166/K08047%09%23FFFFFF,green/K04685%09%23FFFFFF,red/K02649%09%23FFFFFF,green/K06451%09%23FFFFFF,green/K11224%09%23FFFFFF,green/K06625%09%23FFFFFF,red/K04374%09%23FFFFFF,red/K11217%09%23FFFFFF,red/K06464%09%23FFFFFF,green/K09047%09%23FFFFFF,green/K08054%09%23FFFFFF,red/K15308%09%23FFFFFF,red/K10151%09%23FFFFFF,green/K08042%09%23FFFFFF,red/K13375%09%23F…
mmu04071	Sphingolipid signaling pathway	Environmental Information Processing	Signal transduction	17	18	35	118	0.121423	0.256608	ENSMUSG00000021054(Sgpp1),ENSMUSG00000027035(Cers6),ENSMUSG00000021468(Sptlc1),ENSMUSG00000020097(Sgpl1),ENSMUSG00000061878(Sphk1),ENSMUSG00000004508(Gab2),ENSMUSG00000028978(Nos3),ENSMUSG00000000001(Gnai3),ENSMUSG00000035027(Map2k2),ENSMUSG00000032462(Pik3cb),ENSMUSG00000038007(Acer2),ENSMUSG00000078816(Prkcg),ENSMUSG00000021036(Sptlc2),ENSMUSG00000042429(Adora1),ENSMUSG00000021263(Degs2),ENSMUS…	ENSMUSG00000046709(Mapk10),ENSMUSG00000004864(Mapk13),ENSMUSG00000039943(Plcb4),ENSMUSG00000021070(Bdkrb2),ENSMUSG00000019699(Akt3),ENSMUSG00000024680(Ms4a2),ENSMUSG00000030510(Cers3),ENSMUSG00000032908(Sgpp2),ENSMUSG00000050511(Oprd1),ENSMUSG00000057329(Bcl2),ENSMUSG00000024500(Ppp2r2b),ENSMUSG00000040451(Sgms1),ENSMUSG00000018012(Rac3),ENSMUSG00000041417(Pik3r1),ENSMUSG00000052889(Prkcb),ENSMUS…	http://www.kegg.jp/kegg-bin/show_pathway?map04071/K19663%09%23FFFFFF,red/K04630%09%23FFFFFF,red/K07861%09%23FFFFFF,green/K02649%09%23FFFFFF,green/K04710%09%23FFFFFF,purple/K08091%09%23FFFFFF,red/K04213%09%23FFFFFF,green/K05858%09%23FFFFFF,green/K03916%09%23FFFFFF,green/K04716%09%23FFFFFF,red/K04354%09%23FFFFFF,green/K13242%09%23FFFFFF,red/K04714%09%23FFFFFF,green/K00922%09%23FFFFFF,red/K04717%09%…
mmu04973	Carbohydrate digestion and absorption	Organismal Systems	Digestive system	7	7	14	42	0.129239	0.270927	ENSMUSG00000032412(Atp1b3),ENSMUSG00000027690(Slc2a2),ENSMUSG00000028777(Gnat3),ENSMUSG00000032462(Pik3cb),ENSMUSG00000028738(Tas1r2),ENSMUSG00000000628(Hk2),ENSMUSG00000040907(Atp1a3)	ENSMUSG00000019699(Akt3),ENSMUSG00000007107(Atp1a4),ENSMUSG00000052889(Prkcb),ENSMUSG00000074264(Amy1),ENSMUSG00000015968(Cacna1d),ENSMUSG00000041417(Pik3r1),ENSMUSG00000041329(Atp1b2)	http://www.kegg.jp/kegg-bin/show_pathway?map04973/K07593%09%23FFFFFF,red/K01539%09%23FFFFFF,purple/K02649%09%23FFFFFF,green/K00844%09%23FFFFFF,red/K19729%09%23FFFFFF,red/K01176%09%23FFFFFF,green/K04851%09%23FFFFFF,green/K04625%09%23FFFFFF,red/K00922%09%23FFFFFF,red/K19662%09%23FFFFFF,green/K01540%09%23FFFFFF,purple/K04456%09%23FFFFFF,green/
mmu00770	Pantothenate and CoA biosynthesis	Metabolism	Metabolism of cofactors and vitamins	1	6	7	18	0.129908	0.270927	ENSMUSG00000018846(Pank3)	ENSMUSG00000030268(Bcat1),ENSMUSG00000033308(Dpyd),ENSMUSG00000019989(Enpp3),ENSMUSG00000033427(Upb1),ENSMUSG00000037440(Vnn1),ENSMUSG00000020010(Vnn3)	http://www.kegg.jp/kegg-bin/show_pathway?map00770/K00207%09%23FFFFFF,green/K00826%09%23FFFFFF,green/K08069%09%23FFFFFF,green/K09680%09%23FFFFFF,red/K01513%09%23FFFFFF,green/K01431%09%23FFFFFF,green/
mmu00620	Pyruvate metabolism	Metabolism	Carbohydrate metabolism	11	2	13	39	0.140449	0.290004	ENSMUSG00000024158(Hagh),ENSMUSG00000032418(Me1),ENSMUSG00000027513(Pck1),ENSMUSG00000026687(Aldh9a1),ENSMUSG00000010025(Aldh3a2),ENSMUSG00000031958(Ldhd),ENSMUSG00000032294(Pkm),ENSMUSG00000024892(Pcx),ENSMUSG00000019179(Mdh2),ENSMUSG00000035561(Aldh1b1),ENSMUSG00000027452(Acss1)	ENSMUSG00000030621(Me3),ENSMUSG00000030851(Ldhc)	http://www.kegg.jp/kegg-bin/show_pathway?map00620/K01958%09%23FFFFFF,red/K01596%09%23FFFFFF,red/K00149%09%23FFFFFF,red/K00016%09%23FFFFFF,green/K00102%09%23FFFFFF,red/K00029%09%23FFFFFF,purple/K00128%09%23FFFFFF,red/K01895%09%23FFFFFF,red/K00873%09%23FFFFFF,red/K01069%09%23FFFFFF,red/K00026%09%23FFFFFF,red/
mmu00030	Pentose phosphate pathway	Metabolism	Carbohydrate metabolism	9	2	11	32	0.140885	0.290004	ENSMUSG00000025742(Prps2),ENSMUSG00000030225(Dera),ENSMUSG00000030695(Aldoa),ENSMUSG00000031400(G6pdx),ENSMUSG00000021196(Pfkp),ENSMUSG00000025503(Taldo1),ENSMUSG00000028961(Pgd),ENSMUSG00000029171(Pgm2),ENSMUSG00000053604(Rpia)	ENSMUSG00000017390(Aldoc),ENSMUSG00000021456(Fbp2)	http://www.kegg.jp/kegg-bin/show_pathway?map00030/K00036%09%23FFFFFF,red/K03841%09%23FFFFFF,green/K15779%09%23FFFFFF,red/K00616%09%23FFFFFF,red/K01619%09%23FFFFFF,red/K00850%09%23FFFFFF,red/K00033%09%23FFFFFF,red/K00948%09%23FFFFFF,red/K01807%09%23FFFFFF,red/K01623%09%23FFFFFF,purple/
mmu04668	TNF signaling pathway	Environmental Information Processing	Signal transduction	18	14	32	109	0.148203	0.30202	ENSMUSG00000056501(Cebpb),ENSMUSG00000042406(Atf4),ENSMUSG00000031778(Cx3cl1),ENSMUSG00000053175(Bcl3),ENSMUSG00000029380(Cxcl1),ENSMUSG00000031712(Il15),ENSMUSG00000018932(Map2k3),ENSMUSG00000035385(Ccl2),ENSMUSG00000035041(Creb3l3),ENSMUSG00000021180(Rps6ka5),ENSMUSG00000032487(Ptgs2),ENSMUSG00000028599(Tnfrsf1b),ENSMUSG00000032462(Pik3cb),ENSMUSG00000037405(Icam1),ENSMUSG00000052837(Junb),ENSM…	ENSMUSG00000046709(Mapk10),ENSMUSG00000004864(Mapk13),ENSMUSG00000026070(Il18r1),ENSMUSG00000027230(Creb3l1),ENSMUSG00000019699(Akt3),ENSMUSG00000043613(Mmp3),ENSMUSG00000027938(Creb3l4),ENSMUSG00000000957(Mmp14),ENSMUSG00000027276(Jag1),ENSMUSG00000053007(Creb5),ENSMUSG00000021367(Edn1),ENSMUSG00000041417(Pik3r1),ENSMUSG00000024778(Fas),ENSMUSG00000034394(Lif)	http://www.kegg.jp/kegg-bin/show_pathway?map04668/K04379%09%23FFFFFF,red/K09258%09%23FFFFFF,red/K02649%09%23FFFFFF,green/K11987%09%23FFFFFF,red/K06052%09%23FFFFFF,green/K05433%09%23FFFFFF,red/K05419%09%23FFFFFF,green/K04374%09%23FFFFFF,red/K04432%09%23FFFFFF,red/K16366%09%23FFFFFF,green/K00922%09%23FFFFFF,red/K05141%09%23FFFFFF,red/K09047%09%23FFFFFF,green/K05173%09%23FFFFFF,green/K04456%09%23FFF…
mmu04964	Proximal tubule bicarbonate reclamation	Organismal Systems	Excretory system	5	3	8	22	0.150534	0.30202	ENSMUSG00000027513(Pck1),ENSMUSG00000040907(Atp1a3),ENSMUSG00000010064(Slc38a3),ENSMUSG00000000805(Car4),ENSMUSG00000032412(Atp1b3)	ENSMUSG00000007107(Atp1a4),ENSMUSG00000041329(Atp1b2),ENSMUSG00000025792(Slc25a10)	http://www.kegg.jp/kegg-bin/show_pathway?map04964/K01539%09%23FFFFFF,purple/K13577%09%23FFFFFF,green/K01596%09%23FFFFFF,red/K01540%09%23FFFFFF,purple/K13576%09%23FFFFFF,red/K18246%09%23FFFFFF,red/
mmu00900	Terpenoid backbone biosynthesis	Metabolism	Metabolism of terpenoids and polyketides	8	0	8	22	0.150534	0.30202	ENSMUSG00000093930(Hmgcs1),ENSMUSG00000021670(Hmgcr),ENSMUSG00000058258(Idi1),ENSMUSG00000041939(Mvk),ENSMUSG00000006517(Mvd),ENSMUSG00000023068(Nus1),ENSMUSG00000059743(Fdps),ENSMUSG00000027875(Hmgcs2)	-	http://www.kegg.jp/kegg-bin/show_pathway?map00900/K01823%09%23FFFFFF,red/K01597%09%23FFFFFF,red/K00787%09%23FFFFFF,red/K01641%09%23FFFFFF,red/K00021%09%23FFFFFF,red/K19177%09%23FFFFFF,red/K00869%09%23FFFFFF,red/
mmu00515	Mannose type O-glycan biosynthesis	Metabolism	Glycan biosynthesis and metabolism	2	6	8	22	0.150534	0.30202	ENSMUSG00000004383(Large1),ENSMUSG00000028413(B4galt1)	ENSMUSG00000026080(Chst10),ENSMUSG00000066235(Pomgnt2),ENSMUSG00000028541(B4galt2),ENSMUSG00000055373(Fut9),ENSMUSG00000040434(Large2),ENSMUSG00000045994(B3gat1)	http://www.kegg.jp/kegg-bin/show_pathway?map00515/K03663%09%23FFFFFF,green/K07966%09%23FFFFFF,red/K07967%09%23FFFFFF,green/K09674%09%23FFFFFF,green/K00735%09%23FFFFFF,green/K18207%09%23FFFFFF,green/K09668%09%23FFFFFF,purple/
mmu00920	Sulfur metabolism	Metabolism	Energy metabolism	3	1	4	9	0.158331	0.315665	ENSMUSG00000049858(Suox),ENSMUSG00000024899(Papss2),ENSMUSG00000005803(Sqor)	ENSMUSG00000044986(Tst)	http://www.kegg.jp/kegg-bin/show_pathway?map00920/K00387%09%23FFFFFF,red/K01011%09%23FFFFFF,green/K22470%09%23FFFFFF,red/K13811%09%23FFFFFF,red/
mmu00562	Inositol phosphate metabolism	Metabolism	Carbohydrate metabolism	13	9	22	73	0.1669	0.330671	ENSMUSG00000021238(Aldh6a1),ENSMUSG00000019139(Isyna1),ENSMUSG00000003752(Itpkc),ENSMUSG00000031337(Mtm1),ENSMUSG00000032462(Pik3cb),ENSMUSG00000024525(Impa2),ENSMUSG00000029186(Pi4k2b),ENSMUSG00000020937(Plcd3),ENSMUSG00000057963(Itpk1),ENSMUSG00000025178(Pi4k2a),ENSMUSG00000021385(Ippk),ENSMUSG00000060733(Ipmk),ENSMUSG00000028126(Pip5k1a)	ENSMUSG00000039943(Plcb4),ENSMUSG00000029055(Plch2),ENSMUSG00000034570(Inpp5j),ENSMUSG00000030230(Plcz1),ENSMUSG00000026447(Pik3c2b),ENSMUSG00000025477(Inpp5a),ENSMUSG00000026102(Inpp1),ENSMUSG00000030228(Pik3c2g),ENSMUSG00000024867(Pip5k1b)	http://www.kegg.jp/kegg-bin/show_pathway?map00562/K05861%09%23FFFFFF,green/K01107%09%23FFFFFF,green/K05858%09%23FFFFFF,green/K05857%09%23FFFFFF,red/K00923%09%23FFFFFF,green/K01858%09%23FFFFFF,red/K00922%09%23FFFFFF,red/K00140%09%23FFFFFF,red/K01092%09%23FFFFFF,red/K01108%09%23FFFFFF,red/K00911%09%23FFFFFF,red/K00889%09%23FFFFFF,purple/K19006%09%23FFFFFF,green/K00915%09%23FFFFFF,red/K01106%09%23FF…
mmu05210	Colorectal cancer	Human Diseases	Cancers: Specific types	13	13	26	88	0.169077	0.332903	ENSMUSG00000017716(Birc5),ENSMUSG00000015312(Gadd45b),ENSMUSG00000039239(Tgfb2),ENSMUSG00000035027(Map2k2),ENSMUSG00000029999(Tgfa),ENSMUSG00000029377(Ereg),ENSMUSG00000024521(Pmaip1),ENSMUSG00000032462(Pik3cb),ENSMUSG00000002603(Tgfb1),ENSMUSG00000063694(Cycs),ENSMUSG00000021453(Gadd45g),ENSMUSG00000023067(Cdkn1a),ENSMUSG00000021250(Fos)	ENSMUSG00000046709(Mapk10),ENSMUSG00000060534(Dcc),ENSMUSG00000000782(Tcf7),ENSMUSG00000019699(Akt3),ENSMUSG00000020135(Apc2),ENSMUSG00000024985(Tcf7l2),ENSMUSG00000057329(Bcl2),ENSMUSG00000000142(Axin2),ENSMUSG00000055799(Tcf7l1),ENSMUSG00000018012(Rac3),ENSMUSG00000027381(Bcl2l11),ENSMUSG00000041417(Pik3r1),ENSMUSG00000026821(Ralgds)	http://www.kegg.jp/kegg-bin/show_pathway?map05210/K08774%09%23FFFFFF,red/K04379%09%23FFFFFF,red/K02085%09%23FFFFFF,green/K06765%09%23FFFFFF,green/K07861%09%23FFFFFF,green/K02649%09%23FFFFFF,green/K06625%09%23FFFFFF,red/K10131%09%23FFFFFF,red/K08731%09%23FFFFFF,red/K00922%09%23FFFFFF,red/K02620%09%23FFFFFF,green/K04456%09%23FFFFFF,green/K13375%09%23FFFFFF,red/K04385%09%23FFFFFF,green/K04402%09%23F…
mmu05145	Toxoplasmosis	Human Diseases	Infectious diseases: Parasitic	14	17	31	107	0.172856	0.338242	ENSMUSG00000026478(Lamc1),ENSMUSG00000032796(Lama1),ENSMUSG00000015647(Lama5),ENSMUSG00000039239(Tgfb2),ENSMUSG00000000001(Gnai3),ENSMUSG00000052911(Lamb2),ENSMUSG00000018932(Map2k3),ENSMUSG00000032193(Ldlr),ENSMUSG00000028530(Jak1),ENSMUSG00000007659(Bcl2l1),ENSMUSG00000002603(Tgfb1),ENSMUSG00000063694(Cycs),ENSMUSG00000025701(Alox5),ENSMUSG00000031748(Gnao1)	ENSMUSG00000051969(Tlr11),ENSMUSG00000046709(Mapk10),ENSMUSG00000041538(H2-Ob),ENSMUSG00000004864(Mapk13),ENSMUSG00000022504(Ciita),ENSMUSG00000019699(Akt3),ENSMUSG00000026639(Lamb3),ENSMUSG00000036594(H2-Aa),ENSMUSG00000073421(H2-Ab1),ENSMUSG00000057329(Bcl2),ENSMUSG00000037548(H2-DMb2),ENSMUSG00000024334(H2-Oa),ENSMUSG00000026840(Lamc3),ENSMUSG00000091971(Hspa1a),ENSMUSG00000037649(H2-DMa),ENSM…	http://www.kegg.jp/kegg-bin/show_pathway?map05145/K04630%09%23FFFFFF,red/K06244%09%23FFFFFF,green/K04570%09%23FFFFFF,red/K06247%09%23FFFFFF,green/K04534%09%23FFFFFF,red/K08060%09%23FFFFFF,green/K05635%09%23FFFFFF,red/K03283%09%23FFFFFF,green/K11217%09%23FFFFFF,red/K04432%09%23FFFFFF,red/K05637%09%23FFFFFF,red/K14142%09%23FFFFFF,green/K06243%09%23FFFFFF,red/K12473%09%23FFFFFF,red/K04456%09%23FFFFF…
mmu04720	Long-term potentiation	Organismal Systems	Nervous system	8	12	20	66	0.174148	0.33868	ENSMUSG00000042406(Atf4),ENSMUSG00000042644(Itpr3),ENSMUSG00000025665(Rps6ka6),ENSMUSG00000035027(Map2k2),ENSMUSG00000063130(Calml3),ENSMUSG00000033765(Calm4),ENSMUSG00000078816(Prkcg),ENSMUSG00000059003(Grin2a)	ENSMUSG00000051331(Cacna1c),ENSMUSG00000024617(Camk2a),ENSMUSG00000039943(Plcb4),ENSMUSG00000030209(Grin2b),ENSMUSG00000052889(Prkcb),ENSMUSG00000020524(Gria1),ENSMUSG00000030287(Itpr2),ENSMUSG00000020431(Adcy1),ENSMUSG00000033981(Gria2),ENSMUSG00000022490(Ppp1r1a),ENSMUSG00000057897(Camk2b),ENSMUSG00000030102(Itpr1)	http://www.kegg.jp/kegg-bin/show_pathway?map04720/K04959%09%23FFFFFF,green/K19663%09%23FFFFFF,red/K04960%09%23FFFFFF,red/K05858%09%23FFFFFF,green/K04850%09%23FFFFFF,green/K08041%09%23FFFFFF,green/K04374%09%23FFFFFF,red/K04958%09%23FFFFFF,green/K02183%09%23FFFFFF,red/K04515%09%23FFFFFF,green/K05197%09%23FFFFFF,green/K05210%09%23FFFFFF,green/K04373%09%23FFFFFF,red/K05209%09%23FFFFFF,red/K08050%09%2…
mmu05216	Thyroid cancer	Human Diseases	Cancers: Specific types	6	6	12	37	0.178258	0.344286	ENSMUSG00000028072(Ntrk1),ENSMUSG00000015312(Gadd45b),ENSMUSG00000056234(Ncoa4),ENSMUSG00000035027(Map2k2),ENSMUSG00000021453(Gadd45g),ENSMUSG00000023067(Cdkn1a)	ENSMUSG00000000782(Tcf7),ENSMUSG00000000303(Cdh1),ENSMUSG00000015843(Rxrg),ENSMUSG00000024985(Tcf7l2),ENSMUSG00000026976(Pax8),ENSMUSG00000055799(Tcf7l1)	http://www.kegg.jp/kegg-bin/show_pathway?map05216/K08526%09%23FFFFFF,green/K09293%09%23FFFFFF,green/K05689%09%23FFFFFF,green/K03176%09%23FFFFFF,red/K04402%09%23FFFFFF,red/K04491%09%23FFFFFF,green/K04490%09%23FFFFFF,green/K06625%09%23FFFFFF,red/K09289%09%23FFFFFF,red/K04369%09%23FFFFFF,red/K02620%09%23FFFFFF,green/
mmu00120	Primary bile acid biosynthesis	Metabolism	Lipid metabolism	4	2	6	16	0.179202	0.344286	ENSMUSG00000021259(Cyp46a1),ENSMUSG00000039653(Baat),ENSMUSG00000050445(Cyp8b1),ENSMUSG00000050370(Ch25h)	ENSMUSG00000023963(Cyp39a1),ENSMUSG00000039519(Cyp7b1)	http://www.kegg.jp/kegg-bin/show_pathway?map00120/K10223%09%23FFFFFF,red/K07431%09%23FFFFFF,red/K07430%09%23FFFFFF,green/K07440%09%23FFFFFF,red/K00659%09%23FFFFFF,red/K07439%09%23FFFFFF,green/
mmu04933	AGE-RAGE signaling pathway in diabetic complications	Human Diseases	Endocrine and metabolic diseases	14	15	29	100	0.18101	0.344302	ENSMUSG00000037411(Serpine1),ENSMUSG00000028978(Nos3),ENSMUSG00000031380(Vegfd),ENSMUSG00000030562(Nox4),ENSMUSG00000032462(Pik3cb),ENSMUSG00000031502(Col4a1),ENSMUSG00000025746(Il6),ENSMUSG00000039239(Tgfb2),ENSMUSG00000020937(Plcd3),ENSMUSG00000035385(Ccl2),ENSMUSG00000027399(Il1a),ENSMUSG00000024014(Pim1),ENSMUSG00000037405(Icam1),ENSMUSG00000002603(Tgfb1)	ENSMUSG00000004864(Mapk13),ENSMUSG00000031273(Col4a6),ENSMUSG00000039943(Plcb4),ENSMUSG00000019699(Akt3),ENSMUSG00000057329(Bcl2),ENSMUSG00000049115(Agtr1a),ENSMUSG00000021367(Edn1),ENSMUSG00000052889(Prkcb),ENSMUSG00000029053(Prkcz),ENSMUSG00000046709(Mapk10),ENSMUSG00000067158(Col4a4),ENSMUSG00000079465(Col4a3),ENSMUSG00000020919(Stat5b),ENSMUSG00000015340(Cybb),ENSMUSG00000041417(Pik3r1)	http://www.kegg.jp/kegg-bin/show_pathway?map04933/K02649%09%23FFFFFF,green/K05858%09%23FFFFFF,green/K04702%09%23FFFFFF,red/K11224%09%23FFFFFF,green/K05857%09%23FFFFFF,red/K21423%09%23FFFFFF,red/K16366%09%23FFFFFF,green/K13242%09%23FFFFFF,red/K00922%09%23FFFFFF,red/K18952%09%23FFFFFF,green/K04456%09%23FFFFFF,green/K04166%09%23FFFFFF,green/K14624%09%23FFFFFF,red/K21421%09%23FFFFFF,green/K06237%09%2…
mmu04350	TGF-beta signaling pathway	Environmental Information Processing	Signal transduction	11	14	25	85	0.181383	0.344302	ENSMUSG00000036867(Smad6),ENSMUSG00000006958(Chrd),ENSMUSG00000039239(Tgfb2),ENSMUSG00000027796(Smad9),ENSMUSG00000026834(Acvr1c),ENSMUSG00000027358(Bmp2),ENSMUSG00000041324(Inhba),ENSMUSG00000002603(Tgfb1),ENSMUSG00000073802(Cdkn2b),ENSMUSG00000032726(Bmp8a),ENSMUSG00000021765(Fst)	ENSMUSG00000051279(Gdf6),ENSMUSG00000021379(Id4),ENSMUSG00000037660(Gdf7),ENSMUSG00000032179(Bmp5),ENSMUSG00000038259(Gdf5),ENSMUSG00000021835(Bmp4),ENSMUSG00000001870(Ltbp1),ENSMUSG00000002384(Bmp8b),ENSMUSG00000047407(Tgif1),ENSMUSG00000037035(Inhbb),ENSMUSG00000019929(Dcn),ENSMUSG00000038793(Lefty1),ENSMUSG00000008999(Bmp7),ENSMUSG00000040152(Thbs1)	http://www.kegg.jp/kegg-bin/show_pathway?map04350/K19559%09%23FFFFFF,green/K20012%09%23FFFFFF,green/K04685%09%23FFFFFF,red/K04660%09%23FFFFFF,green/K04663%09%23FFFFFF,green/K04662%09%23FFFFFF,green/K16621%09%23FFFFFF,green/K04657%09%23FFFFFF,red/K13568%09%23FFFFFF,red/K20013%09%23FFFFFF,green/K04664%09%23FFFFFF,green/K04661%09%23FFFFFF,red/K04677%09%23FFFFFF,red/K17695%09%23FFFFFF,green/K13375%09…
mmu04657	IL-17 signaling pathway	Organismal Systems	Immune system	14	12	26	89	0.185658	0.350319	ENSMUSG00000024912(Fosl1),ENSMUSG00000056054(S100a8),ENSMUSG00000056501(Cebpb),ENSMUSG00000042688(Mapk6),ENSMUSG00000050578(Mmp13),ENSMUSG00000029380(Cxcl1),ENSMUSG00000035385(Ccl2),ENSMUSG00000020048(Hsp90b1),ENSMUSG00000032487(Ptgs2),ENSMUSG00000041620(Mmp1b),ENSMUSG00000022867(Usp25),ENSMUSG00000029371(Cxcl5),ENSMUSG00000021250(Fos),ENSMUSG00000025746(Il6)	ENSMUSG00000017386(Traf4),ENSMUSG00000046709(Mapk10),ENSMUSG00000004864(Mapk13),ENSMUSG00000043613(Mmp3),ENSMUSG00000020676(Ccl11),ENSMUSG00000038067(Csf3),ENSMUSG00000063704(Mapk15),ENSMUSG00000015966(Il17rb),ENSMUSG00000043088(Il17re),ENSMUSG00000050222(Il17d),ENSMUSG00000024558(Mapk4),ENSMUSG00000000869(Il4)	http://www.kegg.jp/kegg-bin/show_pathway?map04657/K04379%09%23FFFFFF,red/K16597%09%23FFFFFF,green/K04502%09%23FFFFFF,red/K11987%09%23FFFFFF,red/K09848%09%23FFFFFF,green/K05492%09%23FFFFFF,green/K06855%09%23FFFFFF,purple/K19603%09%23FFFFFF,green/K07994%09%23FFFFFF,red/K09487%09%23FFFFFF,red/K14624%09%23FFFFFF,red/K01388%09%23FFFFFF,red/K05505%09%23FFFFFF,red/K05165%09%23FFFFFF,green/K01394%09%23FF…
mmu04612	Antigen processing and presentation	Organismal Systems	Immune system	5	18	23	78	0.190013	0.356134	ENSMUSG00000003814(Calr),ENSMUSG00000021477(Ctsl),ENSMUSG00000020368(Canx),ENSMUSG00000027248(Pdia3),ENSMUSG00000067201(H2-M9)	ENSMUSG00000041538(H2-Ob),ENSMUSG00000060550(H2-Q7),ENSMUSG00000023274(Cd4),ENSMUSG00000022504(Ciita),ENSMUSG00000036594(H2-Aa),ENSMUSG00000073421(H2-Ab1),ENSMUSG00000053044(Cd8b1),ENSMUSG00000024610(Cd74),ENSMUSG00000037548(H2-DMb2),ENSMUSG00000038642(Ctss),ENSMUSG00000091705(H2-Q2),ENSMUSG00000024334(H2-Oa),ENSMUSG00000091971(Hspa1a),ENSMUSG00000037649(H2-DMa),ENSMUSG00000079547(H2-DMb1),ENSMUS…	http://www.kegg.jp/kegg-bin/show_pathway?map04612/K06751%09%23FFFFFF,purple/K08060%09%23FFFFFF,green/K08056%09%23FFFFFF,red/K06454%09%23FFFFFF,green/K01365%09%23FFFFFF,red/K06505%09%23FFFFFF,green/K08057%09%23FFFFFF,red/K03283%09%23FFFFFF,green/K01368%09%23FFFFFF,green/K06459%09%23FFFFFF,green/K08054%09%23FFFFFF,red/K06752%09%23FFFFFF,green/
mmu04068	FoxO signaling pathway	Environmental Information Processing	Signal transduction	23	14	37	131	0.190986	0.356134	ENSMUSG00000020184(Mdm2),ENSMUSG00000031950(Gabarapl2),ENSMUSG00000028944(Prkag2),ENSMUSG00000027513(Pck1),ENSMUSG00000000817(Fasl),ENSMUSG00000052135(Foxo6),ENSMUSG00000038205(Prkab2),ENSMUSG00000041431(Ccnb1),ENSMUSG00000019970(Sgk1),ENSMUSG00000047182(Irs3),ENSMUSG00000015312(Gadd45b),ENSMUSG00000039239(Tgfb2),ENSMUSG00000042903(Foxo4),ENSMUSG00000028680(Plk3),ENSMUSG00000096472(Cdkn2d),ENSMUS…	ENSMUSG00000046709(Mapk10),ENSMUSG00000000184(Ccnd2),ENSMUSG00000004864(Mapk13),ENSMUSG00000019699(Akt3),ENSMUSG00000003882(Il7r),ENSMUSG00000005533(Igf1r),ENSMUSG00000039304(Tnfsf10),ENSMUSG00000055980(Irs1),ENSMUSG00000025422(Agap2),ENSMUSG00000018566(Slc2a4),ENSMUSG00000051592(Ccnb3),ENSMUSG00000022358(Fbxo32),ENSMUSG00000027381(Bcl2l11),ENSMUSG00000041417(Pik3r1)	http://www.kegg.jp/kegg-bin/show_pathway?map04068/K04685%09%23FFFFFF,red/K08862%09%23FFFFFF,red/K02649%09%23FFFFFF,green/K13302%09%23FFFFFF,red/K06625%09%23FFFFFF,red/K07191%09%23FFFFFF,green/K08341%09%23FFFFFF,red/K10151%09%23FFFFFF,green/K05087%09%23FFFFFF,green/K06623%09%23FFFFFF,red/K12358%09%23FFFFFF,red/K04389%09%23FFFFFF,red/K13375%09%23FFFFFF,red/K04721%09%23FFFFFF,green/K07200%09%23FFFFF…
mmu00380	Tryptophan metabolism	Metabolism	Amino acid metabolism	10	4	14	45	0.197496	0.366119	ENSMUSG00000020182(Ddc),ENSMUSG00000028011(Tdo2),ENSMUSG00000026687(Aldh9a1),ENSMUSG00000010025(Aldh3a2),ENSMUSG00000031551(Ido1),ENSMUSG00000021913(Ogdhl),ENSMUSG00000024087(Cyp1b1),ENSMUSG00000031549(Ido2),ENSMUSG00000029811(Aoc1),ENSMUSG00000035561(Aldh1b1)	ENSMUSG00000038242(Aox4),ENSMUSG00000003477(Inmt),ENSMUSG00000039783(Kmo),ENSMUSG00000040213(Kyat3)	http://www.kegg.jp/kegg-bin/show_pathway?map00380/K07410%09%23FFFFFF,red/K01593%09%23FFFFFF,red/K00164%09%23FFFFFF,red/K11182%09%23FFFFFF,red/K00486%09%23FFFFFF,green/K00453%09%23FFFFFF,red/K00149%09%23FFFFFF,red/K00816%09%23FFFFFF,green/K00562%09%23FFFFFF,green/K00128%09%23FFFFFF,red/K00463%09%23FFFFFF,red/K00157%09%23FFFFFF,green/
mmu04912	GnRH signaling pathway	Organismal Systems	Endocrine system	11	15	26	90	0.203049	0.374225	ENSMUSG00000070719(Pla2g4d),ENSMUSG00000015812(Gnrh1),ENSMUSG00000042406(Atf4),ENSMUSG00000021536(Adcy2),ENSMUSG00000042644(Itpr3),ENSMUSG00000035027(Map2k2),ENSMUSG00000018932(Map2k3),ENSMUSG00000028298(Cga),ENSMUSG00000033765(Calm4),ENSMUSG00000046971(Pla2g4f),ENSMUSG00000063130(Calml3)	ENSMUSG00000046709(Mapk10),ENSMUSG00000051331(Cacna1c),ENSMUSG00000004864(Mapk13),ENSMUSG00000024617(Camk2a),ENSMUSG00000030287(Itpr2),ENSMUSG00000039943(Plcb4),ENSMUSG00000022994(Adcy6),ENSMUSG00000000957(Mmp14),ENSMUSG00000031659(Adcy7),ENSMUSG00000020431(Adcy1),ENSMUSG00000015968(Cacna1d),ENSMUSG00000022840(Adcy5),ENSMUSG00000052889(Prkcb),ENSMUSG00000057897(Camk2b),ENSMUSG00000030102(Itpr1)	http://www.kegg.jp/kegg-bin/show_pathway?map04912/K04959%09%23FFFFFF,green/K08047%09%23FFFFFF,green/K04960%09%23FFFFFF,red/K16342%09%23FFFFFF,red/K05858%09%23FFFFFF,green/K04850%09%23FFFFFF,green/K08041%09%23FFFFFF,green/K04851%09%23FFFFFF,green/K04432%09%23FFFFFF,red/K04374%09%23FFFFFF,red/K04958%09%23FFFFFF,green/K02183%09%23FFFFFF,red/K04515%09%23FFFFFF,green/K08522%09%23FFFFFF,red/K08042%09%2…
mmu00072	Synthesis and degradation of ketone bodies	Metabolism	Lipid metabolism	3	1	4	10	0.214876	0.393732	ENSMUSG00000093930(Hmgcs1),ENSMUSG00000076436(Oxct2a),ENSMUSG00000027875(Hmgcs2)	ENSMUSG00000007908(Hmgcll1)	http://www.kegg.jp/kegg-bin/show_pathway?map00072/K01641%09%23FFFFFF,red/K01640%09%23FFFFFF,green/K01027%09%23FFFFFF,red/
mmu00592	alpha-Linolenic acid metabolism	Metabolism	Lipid metabolism	4	4	8	24	0.219556	0.399996	ENSMUSG00000070719(Pla2g4d),ENSMUSG00000046971(Pla2g4f),ENSMUSG00000010651(Acaa1b),ENSMUSG00000009646(Pla2g12b)	ENSMUSG00000029134(Plb1),ENSMUSG00000041193(Pla2g5),ENSMUSG00000041202(Pla2g2d),ENSMUSG00000022683(Pla2g10)	http://www.kegg.jp/kegg-bin/show_pathway?map00592/K14621%09%23FFFFFF,green/K07513%09%23FFFFFF,red/K16342%09%23FFFFFF,red/K01047%09%23FFFFFF,purple/
mmu04670	Leukocyte transendothelial migration	Organismal Systems	Immune system	13	19	32	114	0.223201	0.404312	ENSMUSG00000047109(Cldn14),ENSMUSG00000068036(Afdn),ENSMUSG00000031871(Cdh5),ENSMUSG00000000001(Gnai3),ENSMUSG00000026480(Ncf2),ENSMUSG00000022132(Cldn10),ENSMUSG00000032462(Pik3cb),ENSMUSG00000037405(Icam1),ENSMUSG00000054892(Txk),ENSMUSG00000078816(Prkcg),ENSMUSG00000041378(Cldn5),ENSMUSG00000020580(Rock2),ENSMUSG00000020717(Pecam1)	ENSMUSG00000070473(Cldn3),ENSMUSG00000004864(Mapk13),ENSMUSG00000000157(Itgb2l),ENSMUSG00000030786(Itgam),ENSMUSG00000061353(Cxcl12),ENSMUSG00000021638(Ocln),ENSMUSG00000018569(Cldn7),ENSMUSG00000050520(Cldn8),ENSMUSG00000049044(Rapgef4),ENSMUSG00000033721(Vav3),ENSMUSG00000060843(Ctnna3),ENSMUSG00000047501(Cldn4),ENSMUSG00000047230(Cldn2),ENSMUSG00000015340(Cybb),ENSMUSG00000067818(Myl9),ENSMUSG…	http://www.kegg.jp/kegg-bin/show_pathway?map04670/K19663%09%23FFFFFF,red/K04630%09%23FFFFFF,red/K06461%09%23FFFFFF,green/K05730%09%23FFFFFF,green/K02649%09%23FFFFFF,green/K06088%09%23FFFFFF,green/K06471%09%23FFFFFF,red/K06087%09%23FFFFFF,purple/K06464%09%23FFFFFF,green/K04351%09%23FFFFFF,green/K00922%09%23FFFFFF,red/K08016%09%23FFFFFF,red/K10031%09%23FFFFFF,green/K21421%09%23FFFFFF,green/K06533%0…
mmu00760	Nicotinate and nicotinamide metabolism	Metabolism	Metabolism of cofactors and vitamins	7	4	11	35	0.224556	0.404455	ENSMUSG00000029082(Bst1),ENSMUSG00000037847(Nmrk1),ENSMUSG00000029084(Cd38),ENSMUSG00000032420(Nt5e),ENSMUSG00000020572(Nampt),ENSMUSG00000115338(Pnp),ENSMUSG00000042751(Nmnat2)	ENSMUSG00000004939(Nmrk2),ENSMUSG00000038242(Aox4),ENSMUSG00000017176(Nt5c3b),ENSMUSG00000019989(Enpp3)	http://www.kegg.jp/kegg-bin/show_pathway?map00760/K19970%09%23FFFFFF,red/K03783%09%23FFFFFF,red/K01081%09%23FFFFFF,green/K03462%09%23FFFFFF,red/K01242%09%23FFFFFF,red/K10524%09%23FFFFFF,purple/K06210%09%23FFFFFF,red/K18152%09%23FFFFFF,red/K01513%09%23FFFFFF,green/K00157%09%23FFFFFF,green/
mmu04150	mTOR signaling pathway	Environmental Information Processing	Signal transduction	22	20	42	153	0.231156	0.413992	ENSMUSG00000020176(Grb10),ENSMUSG00000025665(Rps6ka6),ENSMUSG00000044674(Fzd1),ENSMUSG00000035027(Map2k2),ENSMUSG00000022996(Wnt10b),ENSMUSG00000026167(Wnt10a),ENSMUSG00000052459(Atp6v1a),ENSMUSG00000033227(Wnt6),ENSMUSG00000032462(Pik3cb),ENSMUSG00000019210(Atp6v1e1),ENSMUSG00000010095(Slc3a2),ENSMUSG00000036106(Prr5),ENSMUSG00000033793(Atp6v1h),ENSMUSG00000031490(Eif4ebp1),ENSMUSG00000019970(Sg…	ENSMUSG00000030093(Wnt7a),ENSMUSG00000047496(Rnf152),ENSMUSG00000019699(Akt3),ENSMUSG00000029671(Wnt16),ENSMUSG00000000126(Wnt9a),ENSMUSG00000024403(Atp6v1g2),ENSMUSG00000010797(Wnt2),ENSMUSG00000081683(Fzd10),ENSMUSG00000041658(Rragb),ENSMUSG00000022297(Fzd6),ENSMUSG00000052889(Prkcb),ENSMUSG00000005533(Igf1r),ENSMUSG00000055980(Irs1),ENSMUSG00000030170(Wnt5b),ENSMUSG00000007989(Fzd3),ENSMUSG000…	http://www.kegg.jp/kegg-bin/show_pathway?map04150/K01558%09%23FFFFFF,green/K02376%09%23FFFFFF,green/K01384%09%23FFFFFF,green/K20411%09%23FFFFFF,red/K02329%09%23FFFFFF,green/K02649%09%23FFFFFF,green/K02148%09%23FFFFFF,red/K16185%09%23FFFFFF,green/K13302%09%23FFFFFF,red/K07205%09%23FFFFFF,red/K00572%09%23FFFFFF,green/K02145%09%23FFFFFF,red/K01357%09%23FFFFFF,red/K00445%09%23FFFFFF,red/K02144%09%23F…
mmu04370	VEGF signaling pathway	Environmental Information Processing	Signal transduction	10	7	17	58	0.243619	0.429936	ENSMUSG00000004951(Hspb1),ENSMUSG00000070719(Pla2g4d),ENSMUSG00000028071(Sh2d2a),ENSMUSG00000061878(Sphk1),ENSMUSG00000028978(Nos3),ENSMUSG00000035027(Map2k2),ENSMUSG00000032487(Ptgs2),ENSMUSG00000032462(Pik3cb),ENSMUSG00000078816(Prkcg),ENSMUSG00000046971(Pla2g4f)	ENSMUSG00000027544(Nfatc2),ENSMUSG00000004864(Mapk13),ENSMUSG00000019699(Akt3),ENSMUSG00000032577(Mapkapk3),ENSMUSG00000018012(Rac3),ENSMUSG00000041417(Pik3r1),ENSMUSG00000052889(Prkcb)	http://www.kegg.jp/kegg-bin/show_pathway?map04370/K19663%09%23FFFFFF,red/K07861%09%23FFFFFF,green/K02649%09%23FFFFFF,green/K16342%09%23FFFFFF,red/K11987%09%23FFFFFF,red/K13242%09%23FFFFFF,red/K00922%09%23FFFFFF,red/K04456%09%23FFFFFF,green/K04718%09%23FFFFFF,red/K04455%09%23FFFFFF,red/K08273%09%23FFFFFF,red/K17332%09%23FFFFFF,green/K04441%09%23FFFFFF,green/K19662%09%23FFFFFF,green/K04369%09%23FFF…
mmu04062	Chemokine signaling pathway	Organismal Systems	Immune system	18	33	51	189	0.245939	0.429936	ENSMUSG00000036402(Gng12),ENSMUSG00000064039(Ccr1l1),ENSMUSG00000035385(Ccl2),ENSMUSG00000096826(Ccl27b),ENSMUSG00000021536(Adcy2),ENSMUSG00000021508(Cxcl14),ENSMUSG00000029373(Pf4),ENSMUSG00000039621(Prex1),ENSMUSG00000032462(Pik3cb),ENSMUSG00000073888(Ccl27a),ENSMUSG00000031778(Cx3cl1),ENSMUSG00000029371(Cxcl5),ENSMUSG00000032766(Gng11),ENSMUSG00000025812(Pard3),ENSMUSG00000042626(Shc1),ENSMUSG…	ENSMUSG00000042249(Grk3),ENSMUSG00000031659(Adcy7),ENSMUSG00000020431(Adcy1),ENSMUSG00000020919(Stat5b),ENSMUSG00000026180(Cxcr2),ENSMUSG00000018927(Ccl6),ENSMUSG00000052783(Grk4),ENSMUSG00000050232(Cxcr3),ENSMUSG00000048521(Cxcr6),ENSMUSG00000039943(Plcb4),ENSMUSG00000022994(Adcy6),ENSMUSG00000019699(Akt3),ENSMUSG00000061353(Cxcl12),ENSMUSG00000018920(Cxcl16),ENSMUSG00000018012(Rac3),ENSMUSG0000…	http://www.kegg.jp/kegg-bin/show_pathway?map04062/K08047%09%23FFFFFF,green/K04347%09%23FFFFFF,red/K04630%09%23FFFFFF,red/K07861%09%23FFFFFF,green/K16597%09%23FFFFFF,green/K02649%09%23FFFFFF,green/K05858%09%23FFFFFF,green/K11224%09%23FFFFFF,green/K04176%09%23FFFFFF,red/K04546%09%23FFFFFF,red/K21095%09%23FFFFFF,green/K04191%09%23FFFFFF,green/K08042%09%23FFFFFF,red/K08045%09%23FFFFFF,green/K04178%09…
mmu00052	Galactose metabolism	Metabolism	Carbohydrate metabolism	7	3	10	32	0.245971	0.429936	ENSMUSG00000031266(Gla),ENSMUSG00000000628(Hk2),ENSMUSG00000021196(Pfkp),ENSMUSG00000028413(B4galt1),ENSMUSG00000028671(Gale),ENSMUSG00000029171(Pgm2),ENSMUSG00000001642(Akr1b3)	ENSMUSG00000041798(Gck),ENSMUSG00000028541(B4galt2),ENSMUSG00000052131(Akr1b7)	http://www.kegg.jp/kegg-bin/show_pathway?map00052/K01189%09%23FFFFFF,red/K01784%09%23FFFFFF,red/K12407%09%23FFFFFF,green/K07967%09%23FFFFFF,green/K00844%09%23FFFFFF,red/K15779%09%23FFFFFF,red/K07966%09%23FFFFFF,red/K00850%09%23FFFFFF,red/K00011%09%23FFFFFF,purple/
mmu00472	D-Arginine and D-ornithine metabolism	Metabolism	Metabolism of other amino acids	0	1	1	1	0.246036	0.429936	-	ENSMUSG00000042096(Dao)	http://www.kegg.jp/kegg-bin/show_pathway?map00472/K00273%09%23FFFFFF,green/
mmu00061	Fatty acid biosynthesis	Metabolism	Lipid metabolism	4	1	5	14	0.24684	0.429936	ENSMUSG00000031278(Acsl4),ENSMUSG00000018796(Acsl1),ENSMUSG00000032281(Acsbg1),ENSMUSG00000032883(Acsl3)	ENSMUSG00000020333(Acsl6)	http://www.kegg.jp/kegg-bin/show_pathway?map00061/K01897%09%23FFFFFF,purple/K15013%09%23FFFFFF,red/
mmu04919	Thyroid hormone signaling pathway	Organismal Systems	Endocrine system	14	17	31	112	0.254992	0.441707	ENSMUSG00000032412(Atp1b3),ENSMUSG00000035027(Map2k2),ENSMUSG00000028645(Slc2a1),ENSMUSG00000032462(Pik3cb),ENSMUSG00000020184(Mdm2),ENSMUSG00000028854(Slc9a1),ENSMUSG00000075707(Dio3),ENSMUSG00000000708(Kat2b),ENSMUSG00000020937(Plcd3),ENSMUSG00000015468(Notch4),ENSMUSG00000036856(Wnt4),ENSMUSG00000020689(Itgb3),ENSMUSG00000040907(Atp1a3),ENSMUSG00000078816(Prkcg)	ENSMUSG00000039943(Plcb4),ENSMUSG00000019699(Akt3),ENSMUSG00000007107(Atp1a4),ENSMUSG00000033965(Slc16a2),ENSMUSG00000058756(Thra),ENSMUSG00000034785(Dio1),ENSMUSG00000052889(Prkcb),ENSMUSG00000021779(Thrb),ENSMUSG00000030230(Plcz1),ENSMUSG00000021835(Bmp4),ENSMUSG00000020647(Ncoa1),ENSMUSG00000015843(Rxrg),ENSMUSG00000007682(Dio2),ENSMUSG00000038583(Pln),ENSMUSG00000039601(Rcan2),ENSMUSG00000041…	http://www.kegg.jp/kegg-bin/show_pathway?map04919/K17903%09%23FFFFFF,green/K19663%09%23FFFFFF,red/K05861%09%23FFFFFF,green/K17904%09%23FFFFFF,green/K02649%09%23FFFFFF,green/K06643%09%23FFFFFF,red/K00408%09%23FFFFFF,red/K05858%09%23FFFFFF,green/K05857%09%23FFFFFF,red/K07754%09%23FFFFFF,red/K05547%09%23FFFFFF,green/K06062%09%23FFFFFF,red/K04662%09%23FFFFFF,green/K06493%09%23FFFFFF,red/K00922%09%23F…
mmu05014	Amyotrophic lateral sclerosis (ALS)	Human Diseases	Neurodegenerative diseases	8	7	15	51	0.257275	0.44324	ENSMUSG00000019979(Apaf1),ENSMUSG00000023484(Prph),ENSMUSG00000018932(Map2k3),ENSMUSG00000028599(Tnfrsf1b),ENSMUSG00000007659(Bcl2l1),ENSMUSG00000063694(Cycs),ENSMUSG00000022365(Derl1),ENSMUSG00000059003(Grin2a)	ENSMUSG00000020524(Gria1),ENSMUSG00000004864(Mapk13),ENSMUSG00000005089(Slc1a2),ENSMUSG00000057329(Bcl2),ENSMUSG00000033981(Gria2),ENSMUSG00000029361(Nos1),ENSMUSG00000030209(Grin2b)	http://www.kegg.jp/kegg-bin/show_pathway?map05014/K04570%09%23FFFFFF,red/K05210%09%23FFFFFF,green/K02084%09%23FFFFFF,red/K05209%09%23FFFFFF,red/K11519%09%23FFFFFF,red/K02161%09%23FFFFFF,green/K05198%09%23FFFFFF,green/K04432%09%23FFFFFF,red/K05613%09%23FFFFFF,green/K07607%09%23FFFFFF,red/K04441%09%23FFFFFF,green/K05197%09%23FFFFFF,green/K13240%09%23FFFFFF,green/K05141%09%23FFFFFF,red/K08738%09%23F…
mmu04520	Adherens junction	Cellular Processes	Cellular community - eukaryotes	7	13	20	70	0.258737	0.443349	ENSMUSG00000068036(Afdn),ENSMUSG00000030516(Tjp1),ENSMUSG00000032012(Nectin1),ENSMUSG00000025006(Sorbs1),ENSMUSG00000062300(Nectin2),ENSMUSG00000031565(Fgfr1),ENSMUSG00000025812(Pard3)	ENSMUSG00000033295(Ptprf),ENSMUSG00000000782(Tcf7),ENSMUSG00000000303(Cdh1),ENSMUSG00000024985(Tcf7l2),ENSMUSG00000005533(Igf1r),ENSMUSG00000060843(Ctnna3),ENSMUSG00000019831(Wasf1),ENSMUSG00000009376(Met),ENSMUSG00000055799(Tcf7l1),ENSMUSG00000006411(Nectin4),ENSMUSG00000018012(Rac3),ENSMUSG00000036825(Ssx2ip),ENSMUSG00000029636(Wasf3)	http://www.kegg.jp/kegg-bin/show_pathway?map04520/K05099%09%23FFFFFF,green/K07861%09%23FFFFFF,green/K04237%09%23FFFFFF,red/K05689%09%23FFFFFF,green/K05695%09%23FFFFFF,green/K06083%09%23FFFFFF,green/K06531%09%23FFFFFF,red/K05753%09%23FFFFFF,green/K06086%09%23FFFFFF,red/K02620%09%23FFFFFF,green/K05701%09%23FFFFFF,red/K05087%09%23FFFFFF,green/K05691%09%23FFFFFF,green/K06081%09%23FFFFFF,red/K04491%09…
mmu05221	Acute myeloid leukemia	Human Diseases	Cancers: Specific types	8	11	19	67	0.27802	0.472845	ENSMUSG00000024621(Csf1r),ENSMUSG00000031490(Eif4ebp1),ENSMUSG00000035027(Map2k2),ENSMUSG00000066687(Zbtb16),ENSMUSG00000024014(Pim1),ENSMUSG00000032462(Pik3cb),ENSMUSG00000022952(Runx1),ENSMUSG00000005672(Kit)	ENSMUSG00000030786(Itgam),ENSMUSG00000000782(Tcf7),ENSMUSG00000019699(Akt3),ENSMUSG00000009350(Mpo),ENSMUSG00000024985(Tcf7l2),ENSMUSG00000006586(Runx1t1),ENSMUSG00000042817(Flt3),ENSMUSG00000020919(Stat5b),ENSMUSG00000055799(Tcf7l1),ENSMUSG00000041417(Pik3r1),ENSMUSG00000052435(Cebpe)	http://www.kegg.jp/kegg-bin/show_pathway?map05221/K10051%09%23FFFFFF,green/K05090%09%23FFFFFF,red/K10789%09%23FFFFFF,green/K06461%09%23FFFFFF,green/K02649%09%23FFFFFF,green/K04702%09%23FFFFFF,red/K11224%09%23FFFFFF,green/K07205%09%23FFFFFF,red/K08367%09%23FFFFFF,red/K00922%09%23FFFFFF,red/K02620%09%23FFFFFF,green/K04456%09%23FFFFFF,green/K10055%09%23FFFFFF,red/K05091%09%23FFFFFF,red/K04491%09%23F…
mmu05020	Prion diseases	Human Diseases	Neurodegenerative diseases	7	3	10	33	0.280426	0.472845	ENSMUSG00000026478(Lamc1),ENSMUSG00000035027(Map2k2),ENSMUSG00000027399(Il1a),ENSMUSG00000026864(Hspa5),ENSMUSG00000079105(C7),ENSMUSG00000079037(Prnp),ENSMUSG00000025746(Il6)	ENSMUSG00000036887(C1qa),ENSMUSG00000022149(C9),ENSMUSG00000036905(C1qb)	http://www.kegg.jp/kegg-bin/show_pathway?map05020/K09490%09%23FFFFFF,red/K04000%09%23FFFFFF,green/K05635%09%23FFFFFF,red/K04383%09%23FFFFFF,red/K05634%09%23FFFFFF,red/K05405%09%23FFFFFF,red/K03986%09%23FFFFFF,green/K03996%09%23FFFFFF,red/K03987%09%23FFFFFF,green/K04369%09%23FFFFFF,red/
mmu00500	Starch and sucrose metabolism	Metabolism	Carbohydrate metabolism	4	6	10	33	0.280426	0.472845	ENSMUSG00000000628(Hk2),ENSMUSG00000022707(Gbe1),ENSMUSG00000029171(Pgm2),ENSMUSG00000003865(Gys1)	ENSMUSG00000041798(Gck),ENSMUSG00000033059(Pygb),ENSMUSG00000019989(Enpp3),ENSMUSG00000074264(Amy1),ENSMUSG00000032648(Pygm),ENSMUSG00000030729(Pgm2l1)	http://www.kegg.jp/kegg-bin/show_pathway?map00500/K00700%09%23FFFFFF,red/K12407%09%23FFFFFF,green/K00844%09%23FFFFFF,red/K15779%09%23FFFFFF,red/K01176%09%23FFFFFF,green/K00688%09%23FFFFFF,green/K11809%09%23FFFFFF,green/K00693%09%23FFFFFF,red/K01513%09%23FFFFFF,green/
mmu00514	Other types of O-glycan biosynthesis	Metabolism	Glycan biosynthesis and metabolism	2	5	7	22	0.285206	0.478361	ENSMUSG00000028413(B4galt1),ENSMUSG00000029570(Lfng)	ENSMUSG00000022885(St6gal1),ENSMUSG00000024172(St6gal2),ENSMUSG00000028541(B4galt2),ENSMUSG00000030074(Gxylt2),ENSMUSG00000034160(Ogt)	http://www.kegg.jp/kegg-bin/show_pathway?map00514/K13676%09%23FFFFFF,green/K07966%09%23FFFFFF,red/K09667%09%23FFFFFF,green/K00778%09%23FFFFFF,green/K00779%09%23FFFFFF,green/K07967%09%23FFFFFF,green/K05948%09%23FFFFFF,red/
mmu04392	Hippo signaling pathway - multiple species	Environmental Information Processing	Signal transduction	2	6	8	26	0.297813	0.494276	ENSMUSG00000030353(Tead4),ENSMUSG00000021067(Sav1)	ENSMUSG00000029370(Rassf6),ENSMUSG00000036862(Dchs1),ENSMUSG00000030796(Tead2),ENSMUSG00000018849(Wwc1),ENSMUSG00000030774(Pak1),ENSMUSG00000027339(Rassf2)	http://www.kegg.jp/kegg-bin/show_pathway?map04392/K04409%09%23FFFFFF,green/K16685%09%23FFFFFF,green/K09851%09%23FFFFFF,green/K09448%09%23FFFFFF,purple/K09854%09%23FFFFFF,green/K16507%09%23FFFFFF,green/K16686%09%23FFFFFF,red/
mmu00790	Folate biosynthesis	Metabolism	Metabolism of cofactors and vitamins	6	2	8	26	0.297813	0.494276	ENSMUSG00000037580(Gch1),ENSMUSG00000026246(Alppl2),ENSMUSG00000001642(Akr1b3),ENSMUSG00000064120(Mocs1),ENSMUSG00000039616(Mocos),ENSMUSG00000028766(Alpl)	ENSMUSG00000020098(Pcbd1),ENSMUSG00000052131(Akr1b7)	http://www.kegg.jp/kegg-bin/show_pathway?map00790/K01724%09%23FFFFFF,green/K20967%09%23FFFFFF,red/K15631%09%23FFFFFF,red/K01077%09%23FFFFFF,red/K00011%09%23FFFFFF,purple/K01495%09%23FFFFFF,red/
mmu00630	Glyoxylate and dicarboxylate metabolism	Metabolism	Carbohydrate metabolism	8	1	9	30	0.307891	0.508341	ENSMUSG00000026272(Agxt),ENSMUSG00000026473(Glul),ENSMUSG00000034424(Gcsh),ENSMUSG00000022477(Aco2),ENSMUSG00000019179(Mdh2),ENSMUSG00000025176(Hoga1),ENSMUSG00000024827(Gldc),ENSMUSG00000027452(Acss1)	ENSMUSG00000032607(Amt)	http://www.kegg.jp/kegg-bin/show_pathway?map00630/K18123%09%23FFFFFF,red/K01681%09%23FFFFFF,red/K00830%09%23FFFFFF,red/K02437%09%23FFFFFF,red/K01915%09%23FFFFFF,red/K00605%09%23FFFFFF,green/K00281%09%23FFFFFF,red/K01895%09%23FFFFFF,red/K00026%09%23FFFFFF,red/
mmu00564	Glycerophospholipid metabolism	Metabolism	Lipid metabolism	16	10	26	96	0.321776	0.528513	ENSMUSG00000030275(Etnk1),ENSMUSG00000070719(Pla2g4d),ENSMUSG00000031570(Plpp5),ENSMUSG00000021759(Plpp1),ENSMUSG00000031467(Agpat5),ENSMUSG00000021919(Chat),ENSMUSG00000062393(Dgkk),ENSMUSG00000026623(Lpgat1),ENSMUSG00000029314(Gpat3),ENSMUSG00000050860(Phospho1),ENSMUSG00000028517(Plpp3),ENSMUSG00000046971(Pla2g4f),ENSMUSG00000019232(Etnppl),ENSMUSG00000050627(Gpd1l),ENSMUSG00000027412(Lpin3),E…	ENSMUSG00000024978(Gpam),ENSMUSG00000022683(Pla2g10),ENSMUSG00000041193(Pla2g5),ENSMUSG00000022861(Dgkg),ENSMUSG00000024843(Chka),ENSMUSG00000023019(Gpd1),ENSMUSG00000060002(Chpt1),ENSMUSG00000038665(Dgki),ENSMUSG00000041202(Pla2g2d),ENSMUSG00000029134(Plb1)	http://www.kegg.jp/kegg-bin/show_pathway?map00564/K00623%09%23FFFFFF,red/K13506%09%23FFFFFF,red/K16342%09%23FFFFFF,red/K13514%09%23FFFFFF,red/K15728%09%23FFFFFF,red/K00994%09%23FFFFFF,green/K14286%09%23FFFFFF,red/K01047%09%23FFFFFF,purple/K14621%09%23FFFFFF,green/K00894%09%23FFFFFF,red/K00006%09%23FFFFFF,purple/K00629%09%23FFFFFF,green/K00901%09%23FFFFFF,purple/K01080%09%23FFFFFF,red/K19007%09%23…
mmu00565	Ether lipid metabolism	Metabolism	Lipid metabolism	5	8	13	46	0.333948	0.545677	ENSMUSG00000070719(Pla2g4d),ENSMUSG00000021759(Plpp1),ENSMUSG00000028517(Plpp3),ENSMUSG00000046971(Pla2g4f),ENSMUSG00000009646(Pla2g12b)	ENSMUSG00000022683(Pla2g10),ENSMUSG00000022425(Enpp2),ENSMUSG00000023913(Pla2g7),ENSMUSG00000029134(Plb1),ENSMUSG00000041193(Pla2g5),ENSMUSG00000049721(Gal3st1),ENSMUSG00000060002(Chpt1),ENSMUSG00000041202(Pla2g2d)	http://www.kegg.jp/kegg-bin/show_pathway?map00565/K14621%09%23FFFFFF,green/K16342%09%23FFFFFF,red/K01080%09%23FFFFFF,red/K01062%09%23FFFFFF,green/K01019%09%23FFFFFF,green/K00994%09%23FFFFFF,green/K01122%09%23FFFFFF,green/K01047%09%23FFFFFF,purple/
mmu04210	Apoptosis	Cellular Processes	Cell growth and death	24	12	36	136	0.336674	0.545695	ENSMUSG00000017716(Birc5),ENSMUSG00000042406(Atf4),ENSMUSG00000000817(Fasl),ENSMUSG00000024910(Ctsw),ENSMUSG00000042644(Itpr3),ENSMUSG00000015312(Gadd45b),ENSMUSG00000035027(Map2k2),ENSMUSG00000037202(Prf1),ENSMUSG00000007659(Bcl2l1),ENSMUSG00000032462(Pik3cb),ENSMUSG00000063694(Cycs),ENSMUSG00000021453(Gadd45g),ENSMUSG00000020715(Ern1),ENSMUSG00000030137(Tuba8),ENSMUSG00000015437(Gzmb),ENSMUSG00…	ENSMUSG00000019699(Akt3),ENSMUSG00000057329(Bcl2),ENSMUSG00000027381(Bcl2l11),ENSMUSG00000046709(Mapk10),ENSMUSG00000032359(Ctsh),ENSMUSG00000030287(Itpr2),ENSMUSG00000046607(Hrk),ENSMUSG00000039304(Tnfsf10),ENSMUSG00000038642(Ctss),ENSMUSG00000041417(Pik3r1),ENSMUSG00000024778(Fas),ENSMUSG00000030102(Itpr1)	http://www.kegg.jp/kegg-bin/show_pathway?map04210/K04959%09%23FFFFFF,green/K01353%09%23FFFFFF,red/K04960%09%23FFFFFF,red/K01367%09%23FFFFFF,red/K02649%09%23FFFFFF,green/K02512%09%23FFFFFF,green/K04374%09%23FFFFFF,red/K04958%09%23FFFFFF,green/K07818%09%23FFFFFF,red/K04389%09%23FFFFFF,red/K01374%09%23FFFFFF,red/K04721%09%23FFFFFF,green/K04440%09%23FFFFFF,green/K01365%09%23FFFFFF,red/K01368%09%23FFF…
mmu04950	Maturity onset diabetes of the young	Human Diseases	Endocrine and metabolic diseases	4	4	8	27	0.339123	0.545695	ENSMUSG00000027690(Slc2a2),ENSMUSG00000044312(Neurog3),ENSMUSG00000017950(Hnf4a),ENSMUSG00000052271(Bhlha15)	ENSMUSG00000041798(Gck),ENSMUSG00000017688(Hnf4g),ENSMUSG00000037025(Foxa2),ENSMUSG00000029556(Hnf1a)	http://www.kegg.jp/kegg-bin/show_pathway?map04950/K08037%09%23FFFFFF,green/K07593%09%23FFFFFF,red/K12407%09%23FFFFFF,green/K08035%09%23FFFFFF,green/K08040%09%23FFFFFF,red/K08028%09%23FFFFFF,red/K07292%09%23FFFFFF,red/K08036%09%23FFFFFF,green/
mmu04744	Phototransduction	Organismal Systems	Sensory system	5	3	8	27	0.339123	0.545695	ENSMUSG00000067220(Cnga1),ENSMUSG00000063130(Calml3),ENSMUSG00000020907(Rcvrn),ENSMUSG00000033765(Calm4),ENSMUSG00000030324(Rho)	ENSMUSG00000023979(Guca1b),ENSMUSG00000020890(Gucy2e),ENSMUSG00000031789(Cngb1)	http://www.kegg.jp/kegg-bin/show_pathway?map04744/K04250%09%23FFFFFF,red/K08328%09%23FFFFFF,green/K02183%09%23FFFFFF,red/K04948%09%23FFFFFF,red/K12321%09%23FFFFFF,green/K04952%09%23FFFFFF,green/K13764%09%23FFFFFF,red/
mmu00280	Valine, leucine and isoleucine degradation	Metabolism	Amino acid metabolism	12	3	15	54	0.342157	0.547797	ENSMUSG00000027709(Mccc1),ENSMUSG00000093930(Hmgcs1),ENSMUSG00000021238(Aldh6a1),ENSMUSG00000026687(Aldh9a1),ENSMUSG00000010025(Aldh3a2),ENSMUSG00000021460(Auh),ENSMUSG00000076436(Oxct2a),ENSMUSG00000035561(Aldh1b1),ENSMUSG00000010651(Acaa1b),ENSMUSG00000057880(Abat),ENSMUSG00000027875(Hmgcs2),ENSMUSG00000059447(Hadhb)	ENSMUSG00000007908(Hmgcll1),ENSMUSG00000030268(Bcat1),ENSMUSG00000038242(Aox4)	http://www.kegg.jp/kegg-bin/show_pathway?map00280/K01641%09%23FFFFFF,red/K13524%09%23FFFFFF,red/K01640%09%23FFFFFF,green/K00149%09%23FFFFFF,red/K01968%09%23FFFFFF,red/K00826%09%23FFFFFF,green/K07509%09%23FFFFFF,red/K07513%09%23FFFFFF,red/K00128%09%23FFFFFF,red/K05607%09%23FFFFFF,red/K00157%09%23FFFFFF,green/K00140%09%23FFFFFF,red/K01027%09%23FFFFFF,red/
mmu05142	Chagas disease (American trypanosomiasis)	Human Diseases	Infectious diseases: Parasitic	13	14	27	101	0.344983	0.549545	ENSMUSG00000000817(Fasl),ENSMUSG00000037411(Serpine1),ENSMUSG00000032462(Pik3cb),ENSMUSG00000025746(Il6),ENSMUSG00000031748(Gnao1),ENSMUSG00000003814(Calr),ENSMUSG00000039239(Tgfb2),ENSMUSG00000000001(Gnai3),ENSMUSG00000035385(Ccl2),ENSMUSG00000047123(Ticam1),ENSMUSG00000002603(Tgfb1),ENSMUSG00000005763(Cd247),ENSMUSG00000021250(Fos)	ENSMUSG00000036887(C1qa),ENSMUSG00000004864(Mapk13),ENSMUSG00000039943(Plcb4),ENSMUSG00000021070(Bdkrb2),ENSMUSG00000019699(Akt3),ENSMUSG00000036905(C1qb),ENSMUSG00000034792(Gna15),ENSMUSG00000029120(Ppp2r2c),ENSMUSG00000046709(Mapk10),ENSMUSG00000032093(Cd3e),ENSMUSG00000020431(Adcy1),ENSMUSG00000024500(Ppp2r2b),ENSMUSG00000041417(Pik3r1),ENSMUSG00000024778(Fas)	http://www.kegg.jp/kegg-bin/show_pathway?map05142/K04637%09%23FFFFFF,green/K04630%09%23FFFFFF,red/K04379%09%23FFFFFF,red/K04534%09%23FFFFFF,red/K02649%09%23FFFFFF,green/K05858%09%23FFFFFF,green/K03916%09%23FFFFFF,green/K06451%09%23FFFFFF,green/K08041%09%23FFFFFF,green/K04354%09%23FFFFFF,green/K06453%09%23FFFFFF,red/K00922%09%23FFFFFF,red/K04456%09%23FFFFFF,green/K14624%09%23FFFFFF,red/K04389%09%2…
mmu04722	Neurotrophin signaling pathway	Organismal Systems	Nervous system	18	14	32	121	0.351344	0.55688	ENSMUSG00000046432(Bex3),ENSMUSG00000020227(Irak3),ENSMUSG00000042406(Atf4),ENSMUSG00000028072(Ntrk1),ENSMUSG00000039844(Rapgef1),ENSMUSG00000000817(Fasl),ENSMUSG00000025665(Rps6ka6),ENSMUSG00000048482(Bdnf),ENSMUSG00000074121(Ntf5),ENSMUSG00000035027(Map2k2),ENSMUSG00000021180(Rps6ka5),ENSMUSG00000033765(Calm4),ENSMUSG00000005057(Sh2b2),ENSMUSG00000032462(Pik3cb),ENSMUSG00000063130(Calml3),ENSMU…	ENSMUSG00000046709(Mapk10),ENSMUSG00000004864(Mapk13),ENSMUSG00000024617(Camk2a),ENSMUSG00000019699(Akt3),ENSMUSG00000068747(Sort1),ENSMUSG00000049107(Ntf3),ENSMUSG00000057329(Bcl2),ENSMUSG00000000120(Ngfr),ENSMUSG00000055980(Irs1),ENSMUSG00000041417(Pik3r1),ENSMUSG00000004933(Matk),ENSMUSG00000057897(Camk2b),ENSMUSG00000021448(Shc3),ENSMUSG00000031714(Gab1)	http://www.kegg.jp/kegg-bin/show_pathway?map04722/K04356%09%23FFFFFF,green/K17448%09%23FFFFFF,green/K06277%09%23FFFFFF,red/K12457%09%23FFFFFF,red/K03176%09%23FFFFFF,red/K02649%09%23FFFFFF,green/K12388%09%23FFFFFF,green/K16172%09%23FFFFFF,green/K06279%09%23FFFFFF,red/K04374%09%23FFFFFF,red/K09593%09%23FFFFFF,green/K02183%09%23FFFFFF,red/K00922%09%23FFFFFF,red/K04515%09%23FFFFFF,green/K02583%09%23F…
mmu00524	Neomycin, kanamycin and gentamicin biosynthesis	Metabolism	Biosynthesis of other secondary metabolites	1	1	2	5	0.358824	0.565823	ENSMUSG00000000628(Hk2)	ENSMUSG00000041798(Gck)	http://www.kegg.jp/kegg-bin/show_pathway?map00524/K12407%09%23FFFFFF,green/K00844%09%23FFFFFF,red/
mmu04962	Vasopressin-regulated water reabsorption	Organismal Systems	Excretory system	4	8	12	43	0.36217	0.565823	ENSMUSG00000035041(Creb3l3),ENSMUSG00000028435(Aqp3),ENSMUSG00000034187(Nsf),ENSMUSG00000030220(Arhgdib)	ENSMUSG00000024253(Dync2li1),ENSMUSG00000024411(Aqp4),ENSMUSG00000027230(Creb3l1),ENSMUSG00000022994(Adcy6),ENSMUSG00000053007(Creb5),ENSMUSG00000027938(Creb3l4),ENSMUSG00000029757(Dync1i1),ENSMUSG00000047193(Dync2h1)	http://www.kegg.jp/kegg-bin/show_pathway?map04962/K09876%09%23FFFFFF,red/K09866%09%23FFFFFF,green/K09048%09%23FFFFFF,purple/K10414%09%23FFFFFF,green/K10415%09%23FFFFFF,green/K10417%09%23FFFFFF,green/K08046%09%23FFFFFF,green/K06027%09%23FFFFFF,red/K09047%09%23FFFFFF,green/K12462%09%23FFFFFF,red/
mmu04211	Longevity regulating pathway	Organismal Systems	Aging	10	14	24	90	0.362754	0.565823	ENSMUSG00000028156(Eif4e),ENSMUSG00000028944(Prkag2),ENSMUSG00000035041(Creb3l3),ENSMUSG00000042406(Atf4),ENSMUSG00000021536(Adcy2),ENSMUSG00000038205(Prkab2),ENSMUSG00000031490(Eif4ebp1),ENSMUSG00000032462(Pik3cb),ENSMUSG00000047182(Irs3),ENSMUSG00000030168(Adipor2)	ENSMUSG00000031659(Adcy7),ENSMUSG00000020431(Adcy1),ENSMUSG00000055980(Irs1),ENSMUSG00000027230(Creb3l1),ENSMUSG00000022994(Adcy6),ENSMUSG00000019699(Akt3),ENSMUSG00000053007(Creb5),ENSMUSG00000032009(Sesn3),ENSMUSG00000027938(Creb3l4),ENSMUSG00000041417(Pik3r1),ENSMUSG00000022840(Adcy5),ENSMUSG00000029167(Ppargc1a),ENSMUSG00000029471(Camkk2),ENSMUSG00000005533(Igf1r)	http://www.kegg.jp/kegg-bin/show_pathway?map04211/K07359%09%23FFFFFF,green/K08047%09%23FFFFFF,green/K02649%09%23FFFFFF,green/K16172%09%23FFFFFF,green/K08041%09%23FFFFFF,green/K07205%09%23FFFFFF,red/K04374%09%23FFFFFF,red/K00922%09%23FFFFFF,red/K09047%09%23FFFFFF,green/K04456%09%23FFFFFF,green/K08042%09%23FFFFFF,red/K05087%09%23FFFFFF,green/K07199%09%23FFFFFF,red/K09048%09%23FFFFFF,purple/K08045%0…
mmu05204	Chemical carcinogenesis	Human Diseases	Cancers: Overview	9	16	25	94	0.364126	0.565823	ENSMUSG00000030711(Sult1a1),ENSMUSG00000019102(Aldh3a1),ENSMUSG00000024087(Cyp1b1),ENSMUSG00000015134(Aldh1a3),ENSMUSG00000030483(Cyp2b10),ENSMUSG00000090124(Ugt1a7c),ENSMUSG00000032487(Ptgs2),ENSMUSG00000016194(Hsd11b1),ENSMUSG00000074604(Mgst2)	ENSMUSG00000033318(Gstt2),ENSMUSG00000057933(Gsta2),ENSMUSG00000032348(Gsta4),ENSMUSG00000004032(Gstm5),ENSMUSG00000025068(Gsto1),ENSMUSG00000001663(Gstt1),ENSMUSG00000001665(Gstt3),ENSMUSG00000068762(Gstm6),ENSMUSG00000029260(Ugt2b34),ENSMUSG00000038776(Ephx1),ENSMUSG00000030525(Chrna7),ENSMUSG00000058135(Gstm1),ENSMUSG00000004035(Gstm7),ENSMUSG00000074207(Adh1),ENSMUSG00000040213(Kyat3),ENSMUSG…	http://www.kegg.jp/kegg-bin/show_pathway?map05204/K07410%09%23FFFFFF,red/K13951%09%23FFFFFF,green/K01014%09%23FFFFFF,red/K11987%09%23FFFFFF,red/K15680%09%23FFFFFF,red/K00699%09%23FFFFFF,purple/K07412%09%23FFFFFF,red/K04809%09%23FFFFFF,green/K00816%09%23FFFFFF,green/K00129%09%23FFFFFF,red/K00799%09%23FFFFFF,purple/K01253%09%23FFFFFF,green/
mmu04215	Apoptosis - multiple species	Cellular Processes	Cell growth and death	5	4	9	32	0.386055	0.596973	ENSMUSG00000017716(Birc5),ENSMUSG00000007659(Bcl2l1),ENSMUSG00000063694(Cycs),ENSMUSG00000019979(Apaf1),ENSMUSG00000024521(Pmaip1)	ENSMUSG00000057329(Bcl2),ENSMUSG00000000120(Ngfr),ENSMUSG00000027381(Bcl2l11),ENSMUSG00000046709(Mapk10)	http://www.kegg.jp/kegg-bin/show_pathway?map04215/K04570%09%23FFFFFF,red/K02084%09%23FFFFFF,red/K02161%09%23FFFFFF,green/K16341%09%23FFFFFF,green/K04440%09%23FFFFFF,green/K10131%09%23FFFFFF,red/K08731%09%23FFFFFF,red/K02583%09%23FFFFFF,green/K08738%09%23FFFFFF,red/
mmu05219	Bladder cancer	Human Diseases	Cancers: Specific types	7	4	11	40	0.393196	0.605063	ENSMUSG00000020184(Mdm2),ENSMUSG00000035027(Map2k2),ENSMUSG00000021180(Rps6ka5),ENSMUSG00000041620(Mmp1b),ENSMUSG00000044303(Cdkn2a),ENSMUSG00000054252(Fgfr3),ENSMUSG00000023067(Cdkn1a)	ENSMUSG00000018983(E2f2),ENSMUSG00000021559(Dapk1),ENSMUSG00000000303(Cdh1),ENSMUSG00000040152(Thbs1)	http://www.kegg.jp/kegg-bin/show_pathway?map05219/K01388%09%23FFFFFF,red/K05689%09%23FFFFFF,green/K04445%09%23FFFFFF,red/K06643%09%23FFFFFF,red/K09389%09%23FFFFFF,green/K16857%09%23FFFFFF,green/K05094%09%23FFFFFF,red/K06625%09%23FFFFFF,red/K08803%09%23FFFFFF,green/K06621%09%23FFFFFF,red/K04369%09%23FFFFFF,red/
mmu04340	Hedgehog signaling pathway	Environmental Information Processing	Signal transduction	2	10	12	44	0.395869	0.606234	ENSMUSG00000022687(Boc),ENSMUSG00000021318(Gli3)	ENSMUSG00000042249(Grk3),ENSMUSG00000048402(Gli2),ENSMUSG00000021466(Ptch1),ENSMUSG00000000184(Ccnd2),ENSMUSG00000027070(Lrp2),ENSMUSG00000057329(Bcl2),ENSMUSG00000064325(Hhip),ENSMUSG00000028681(Ptch2),ENSMUSG00000025407(Gli1),ENSMUSG00000006538(Ihh)	http://www.kegg.jp/kegg-bin/show_pathway?map04340/K16798%09%23FFFFFF,green/K06225%09%23FFFFFF,green/K11989%09%23FFFFFF,green/K06231%09%23FFFFFF,green/K20020%09%23FFFFFF,red/K02161%09%23FFFFFF,green/K06233%09%23FFFFFF,green/K00910%09%23FFFFFF,green/K11101%09%23FFFFFF,green/K06230%09%23FFFFFF,red/K16797%09%23FFFFFF,green/K10151%09%23FFFFFF,green/
mmu05211	Renal cell carcinoma	Human Diseases	Cancers: Specific types	11	7	18	68	0.405325	0.617374	ENSMUSG00000074923(Pak6),ENSMUSG00000029999(Tgfa),ENSMUSG00000035027(Map2k2),ENSMUSG00000028645(Slc2a1),ENSMUSG00000039844(Rapgef1),ENSMUSG00000032462(Pik3cb),ENSMUSG00000035105(Egln3),ENSMUSG00000002603(Tgfb1),ENSMUSG00000024140(Epas1),ENSMUSG00000023067(Cdkn1a),ENSMUSG00000039239(Tgfb2)	ENSMUSG00000015709(Arnt2),ENSMUSG00000009376(Met),ENSMUSG00000019699(Akt3),ENSMUSG00000041417(Pik3r1),ENSMUSG00000030774(Pak1),ENSMUSG00000031284(Pak3),ENSMUSG00000031714(Gab1)	http://www.kegg.jp/kegg-bin/show_pathway?map05211/K08774%09%23FFFFFF,red/K05099%09%23FFFFFF,green/K06277%09%23FFFFFF,red/K05735%09%23FFFFFF,red/K09095%09%23FFFFFF,red/K02649%09%23FFFFFF,green/K06625%09%23FFFFFF,red/K05733%09%23FFFFFF,green/K09593%09%23FFFFFF,green/K00922%09%23FFFFFF,red/K04456%09%23FFFFFF,green/K13375%09%23FFFFFF,red/K04409%09%23FFFFFF,green/K15589%09%23FFFFFF,green/K13376%09%23F…
mmu05133	Pertussis	Human Diseases	Infectious diseases: Bacterial	11	9	20	76	0.407039	0.617374	ENSMUSG00000023224(Serping1),ENSMUSG00000025383(Il23a),ENSMUSG00000000555(Itga5),ENSMUSG00000000001(Gnai3),ENSMUSG00000027399(Il1a),ENSMUSG00000047123(Ticam1),ENSMUSG00000033765(Calm4),ENSMUSG00000029371(Cxcl5),ENSMUSG00000063130(Calml3),ENSMUSG00000021250(Fos),ENSMUSG00000025746(Il6)	ENSMUSG00000046709(Mapk10),ENSMUSG00000036887(C1qa),ENSMUSG00000004864(Mapk13),ENSMUSG00000038521(C1s1),ENSMUSG00000000157(Itgb2l),ENSMUSG00000026405(C4bp),ENSMUSG00000030786(Itgam),ENSMUSG00000036905(C1qb),ENSMUSG00000079343(C1s2)	http://www.kegg.jp/kegg-bin/show_pathway?map05133/K04630%09%23FFFFFF,red/K04379%09%23FFFFFF,red/K06461%09%23FFFFFF,green/K06484%09%23FFFFFF,red/K06464%09%23FFFFFF,green/K02183%09%23FFFFFF,red/K04001%09%23FFFFFF,red/K05506%09%23FFFFFF,red/K04440%09%23FFFFFF,green/K05842%09%23FFFFFF,red/K04383%09%23FFFFFF,red/K05405%09%23FFFFFF,red/K04002%09%23FFFFFF,green/K05426%09%23FFFFFF,red/K03986%09%23FFFFFF,…
mmu04152	AMPK signaling pathway	Environmental Information Processing	Signal transduction	16	16	32	124	0.411297	0.620863	ENSMUSG00000028944(Prkag2),ENSMUSG00000027513(Pck1),ENSMUSG00000002944(Cd36),ENSMUSG00000038205(Prkab2),ENSMUSG00000027715(Ccna2),ENSMUSG00000025648(Pfkfb4),ENSMUSG00000031490(Eif4ebp1),ENSMUSG00000017950(Hnf4a),ENSMUSG00000047182(Irs3),ENSMUSG00000021670(Hmgcr),ENSMUSG00000030168(Adipor2),ENSMUSG00000035041(Creb3l3),ENSMUSG00000021196(Pfkp),ENSMUSG00000025202(Scd3),ENSMUSG00000032462(Pik3cb),ENS…	ENSMUSG00000027230(Creb3l1),ENSMUSG00000019699(Akt3),ENSMUSG00000027938(Creb3l4),ENSMUSG00000029471(Camkk2),ENSMUSG00000005533(Igf1r),ENSMUSG00000024500(Ppp2r2b),ENSMUSG00000055980(Irs1),ENSMUSG00000018566(Slc2a4),ENSMUSG00000026773(Pfkfb3),ENSMUSG00000045875(Adra1a),ENSMUSG00000053007(Creb5),ENSMUSG00000041301(Cftr),ENSMUSG00000041417(Pik3r1),ENSMUSG00000029120(Ppp2r2c),ENSMUSG00000029167(Ppargc…	http://www.kegg.jp/kegg-bin/show_pathway?map04152/K07359%09%23FFFFFF,green/K00507%09%23FFFFFF,red/K02649%09%23FFFFFF,green/K16172%09%23FFFFFF,green/K07205%09%23FFFFFF,red/K07191%09%23FFFFFF,green/K04354%09%23FFFFFF,green/K04135%09%23FFFFFF,green/K05031%09%23FFFFFF,green/K00922%09%23FFFFFF,red/K01103%09%23FFFFFF,green/K09047%09%23FFFFFF,green/K04456%09%23FFFFFF,green/K05087%09%23FFFFFF,green/K0719…
mmu04662	B cell receptor signaling pathway	Organismal Systems	Immune system	4	14	18	69	0.432653	0.647166	ENSMUSG00000071042(Rasgrp3),ENSMUSG00000035027(Map2k2),ENSMUSG00000032462(Pik3cb),ENSMUSG00000021250(Fos)	ENSMUSG00000027544(Nfatc2),ENSMUSG00000031264(Btk),ENSMUSG00000019699(Akt3),ENSMUSG00000028159(Dapp1),ENSMUSG00000028459(Cd72),ENSMUSG00000061132(Blnk),ENSMUSG00000033721(Vav3),ENSMUSG00000030577(Cd22),ENSMUSG00000018012(Rac3),ENSMUSG00000025491(Ifitm1),ENSMUSG00000041417(Pik3r1),ENSMUSG00000052889(Prkcb),ENSMUSG00000040592(Cd79b),ENSMUSG00000003379(Cd79a)	http://www.kegg.jp/kegg-bin/show_pathway?map04662/K07370%09%23FFFFFF,green/K12362%09%23FFFFFF,red/K04379%09%23FFFFFF,red/K07861%09%23FFFFFF,green/K05730%09%23FFFFFF,green/K02649%09%23FFFFFF,green/K06507%09%23FFFFFF,green/K06504%09%23FFFFFF,green/K06467%09%23FFFFFF,green/K00922%09%23FFFFFF,red/K04456%09%23FFFFFF,green/K19831%09%23FFFFFF,green/K12229%09%23FFFFFF,green/K07371%09%23FFFFFF,green/K0650…
mmu05100	Bacterial invasion of epithelial cells	Human Diseases	Infectious diseases: Bacterial	9	10	19	73	0.432805	0.647166	ENSMUSG00000006304(Arpc2),ENSMUSG00000032462(Pik3cb),ENSMUSG00000042626(Shc1),ENSMUSG00000000555(Itga5),ENSMUSG00000047547(Cltb),ENSMUSG00000031078(Cttn),ENSMUSG00000008475(Arpc5),ENSMUSG00000029622(Arpc1b),ENSMUSG00000061665(Cd2ap)	ENSMUSG00000026825(Dnm1),ENSMUSG00000060843(Ctnna3),ENSMUSG00000031714(Gab1),ENSMUSG00000022456(Septin3),ENSMUSG00000000303(Cdh1),ENSMUSG00000019831(Wasf1),ENSMUSG00000009376(Met),ENSMUSG00000036885(Arhgef26),ENSMUSG00000041417(Pik3r1),ENSMUSG00000021448(Shc3)	http://www.kegg.jp/kegg-bin/show_pathway?map05100/K16938%09%23FFFFFF,green/K05099%09%23FFFFFF,green/K17448%09%23FFFFFF,green/K13744%09%23FFFFFF,green/K05689%09%23FFFFFF,green/K04645%09%23FFFFFF,red/K06484%09%23FFFFFF,red/K02649%09%23FFFFFF,green/K05754%09%23FFFFFF,red/K01528%09%23FFFFFF,green/K06279%09%23FFFFFF,red/K13738%09%23FFFFFF,red/K05753%09%23FFFFFF,green/K09593%09%23FFFFFF,green/K00922%09…
mmu05132	Salmonella infection	Human Diseases	Infectious diseases: Bacterial	12	8	20	78	0.458789	0.67416	ENSMUSG00000006304(Arpc2),ENSMUSG00000016024(Lbp),ENSMUSG00000030516(Tjp1),ENSMUSG00000029380(Cxcl1),ENSMUSG00000027399(Il1a),ENSMUSG00000068699(Flnc),ENSMUSG00000008475(Arpc5),ENSMUSG00000029622(Arpc1b),ENSMUSG00000079164(Tlr5),ENSMUSG00000021250(Fos),ENSMUSG00000025746(Il6),ENSMUSG00000020580(Rock2)	ENSMUSG00000046709(Mapk10),ENSMUSG00000004864(Mapk13),ENSMUSG00000052688(Rab7b),ENSMUSG00000029757(Dync1i1),ENSMUSG00000040714(Klc3),ENSMUSG00000039217(Il18),ENSMUSG00000019831(Wasf1),ENSMUSG00000047193(Dync2h1)	http://www.kegg.jp/kegg-bin/show_pathway?map05132/K04379%09%23FFFFFF,red/K10414%09%23FFFFFF,green/K10168%09%23FFFFFF,red/K05754%09%23FFFFFF,red/K10415%09%23FFFFFF,green/K05753%09%23FFFFFF,green/K05482%09%23FFFFFF,green/K05701%09%23FFFFFF,red/K05505%09%23FFFFFF,red/K10407%09%23FFFFFF,green/K05758%09%23FFFFFF,red/K04437%09%23FFFFFF,red/K04440%09%23FFFFFF,green/K04383%09%23FFFFFF,red/K07898%09%23FFF…
mmu04664	Fc epsilon RI signaling pathway	Organismal Systems	Immune system	7	10	17	66	0.4606	0.67416	ENSMUSG00000070719(Pla2g4d),ENSMUSG00000004508(Gab2),ENSMUSG00000035027(Map2k2),ENSMUSG00000018932(Map2k3),ENSMUSG00000032462(Pik3cb),ENSMUSG00000046971(Pla2g4f),ENSMUSG00000025701(Alox5)	ENSMUSG00000046709(Mapk10),ENSMUSG00000004864(Mapk13),ENSMUSG00000031264(Btk),ENSMUSG00000019699(Akt3),ENSMUSG00000024680(Ms4a2),ENSMUSG00000030742(Lat),ENSMUSG00000033721(Vav3),ENSMUSG00000018012(Rac3),ENSMUSG00000041417(Pik3r1),ENSMUSG00000000869(Il4)	http://www.kegg.jp/kegg-bin/show_pathway?map04664/K07370%09%23FFFFFF,green/K07362%09%23FFFFFF,green/K07861%09%23FFFFFF,green/K05730%09%23FFFFFF,green/K02649%09%23FFFFFF,green/K16342%09%23FFFFFF,red/K08091%09%23FFFFFF,red/K04432%09%23FFFFFF,red/K00922%09%23FFFFFF,red/K04456%09%23FFFFFF,green/K00461%09%23FFFFFF,red/K04440%09%23FFFFFF,green/K08090%09%23FFFFFF,green/K05430%09%23FFFFFF,green/K04441%09…
mmu04213	Longevity regulating pathway - multiple species	Organismal Systems	Aging	6	10	16	62	0.461204	0.67416	ENSMUSG00000028944(Prkag2),ENSMUSG00000021536(Adcy2),ENSMUSG00000038205(Prkab2),ENSMUSG00000047182(Irs3),ENSMUSG00000032060(Cryab),ENSMUSG00000032462(Pik3cb)	ENSMUSG00000022994(Adcy6),ENSMUSG00000019699(Akt3),ENSMUSG00000037025(Foxa2),ENSMUSG00000005533(Igf1r),ENSMUSG00000031659(Adcy7),ENSMUSG00000020431(Adcy1),ENSMUSG00000055980(Irs1),ENSMUSG00000091971(Hspa1a),ENSMUSG00000041417(Pik3r1),ENSMUSG00000022840(Adcy5)	http://www.kegg.jp/kegg-bin/show_pathway?map04213/K08047%09%23FFFFFF,green/K02649%09%23FFFFFF,green/K16172%09%23FFFFFF,green/K09542%09%23FFFFFF,red/K08041%09%23FFFFFF,green/K03283%09%23FFFFFF,green/K00922%09%23FFFFFF,red/K04456%09%23FFFFFF,green/K08042%09%23FFFFFF,red/K05087%09%23FFFFFF,green/K07199%09%23FFFFFF,red/K08045%09%23FFFFFF,green/K08035%09%23FFFFFF,green/K07200%09%23FFFFFF,red/K08046%09…
mmu00350	Tyrosine metabolism	Metabolism	Amino acid metabolism	4	6	10	38	0.464628	0.67416	ENSMUSG00000020182(Ddc),ENSMUSG00000019102(Aldh3a1),ENSMUSG00000015134(Aldh1a3),ENSMUSG00000025190(Got1)	ENSMUSG00000020673(Tpo),ENSMUSG00000074207(Adh1),ENSMUSG00000038242(Aox4),ENSMUSG00000019326(Aoc3),ENSMUSG00000000889(Dbh),ENSMUSG00000055301(Adh7)	http://www.kegg.jp/kegg-bin/show_pathway?map00350/K01593%09%23FFFFFF,red/K13951%09%23FFFFFF,green/K00276%09%23FFFFFF,green/K00129%09%23FFFFFF,red/K14454%09%23FFFFFF,red/K00503%09%23FFFFFF,green/K00431%09%23FFFFFF,green/K00157%09%23FFFFFF,green/
mmu00533	Glycosaminoglycan biosynthesis - keratan sulfate	Metabolism	Glycan biosynthesis and metabolism	3	1	4	14	0.464683	0.67416	ENSMUSG00000013846(St3gal1),ENSMUSG00000021065(Fut8),ENSMUSG00000028413(B4galt1)	ENSMUSG00000028541(B4galt2)	http://www.kegg.jp/kegg-bin/show_pathway?map00533/K07966%09%23FFFFFF,red/K00717%09%23FFFFFF,red/K07967%09%23FFFFFF,green/K00780%09%23FFFFFF,red/
mmu04710	Circadian rhythm	Organismal Systems	Environmental adaptation	4	4	8	30	0.465478	0.67416	ENSMUSG00000020893(Per1),ENSMUSG00000028944(Prkag2),ENSMUSG00000030103(Bhlhe40),ENSMUSG00000038205(Prkab2)	ENSMUSG00000028150(Rorc),ENSMUSG00000020889(Nr1d1),ENSMUSG00000028957(Per3),ENSMUSG00000030256(Bhlhe41)	http://www.kegg.jp/kegg-bin/show_pathway?map04710/K21945%09%23FFFFFF,green/K07199%09%23FFFFFF,red/K21944%09%23FFFFFF,red/K03728%09%23FFFFFF,green/K07200%09%23FFFFFF,red/K08534%09%23FFFFFF,green/K03729%09%23FFFFFF,red/K03730%09%23FFFFFF,green/
mmu00650	Butanoate metabolism	Metabolism	Carbohydrate metabolism	5	2	7	26	0.465744	0.67416	ENSMUSG00000093930(Hmgcs1),ENSMUSG00000076436(Oxct2a),ENSMUSG00000057880(Abat),ENSMUSG00000027875(Hmgcs2),ENSMUSG00000070880(Gad1)	ENSMUSG00000007908(Hmgcll1),ENSMUSG00000026787(Gad2)	http://www.kegg.jp/kegg-bin/show_pathway?map00650/K01641%09%23FFFFFF,red/K13524%09%23FFFFFF,red/K01580%09%23FFFFFF,purple/K01640%09%23FFFFFF,green/K01027%09%23FFFFFF,red/
mmu04742	Taste transduction	Organismal Systems	Sensory system	9	13	22	87	0.482182	0.69478	ENSMUSG00000032338(Hcn4),ENSMUSG00000042644(Itpr3),ENSMUSG00000028738(Tas1r2),ENSMUSG00000037578(Pkd2l1),ENSMUSG00000000560(Gabra2),ENSMUSG00000063239(Grm4),ENSMUSG00000000216(Scnn1g),ENSMUSG00000028777(Gnat3),ENSMUSG00000049511(Htr1b)	ENSMUSG00000004347(Pde1c),ENSMUSG00000015085(Entpd2),ENSMUSG00000051331(Cacna1c),ENSMUSG00000022994(Adcy6),ENSMUSG00000027765(P2ry1),ENSMUSG00000031343(Gabra3),ENSMUSG00000022489(Pde1b),ENSMUSG00000029211(Gabra4),ENSMUSG00000030340(Scnn1a),ENSMUSG00000057182(Scn3a),ENSMUSG00000009246(Trpm5),ENSMUSG00000030873(Scnn1b),ENSMUSG00000075318(Scn2a)	http://www.kegg.jp/kegg-bin/show_pathway?map04742/K04960%09%23FFFFFF,red/K04153%09%23FFFFFF,red/K04825%09%23FFFFFF,green/K04850%09%23FFFFFF,green/K13755%09%23FFFFFF,green/K04827%09%23FFFFFF,red/K04957%09%23FFFFFF,red/K04834%09%23FFFFFF,green/K04824%09%23FFFFFF,green/K04980%09%23FFFFFF,green/K04836%09%23FFFFFF,green/K19729%09%23FFFFFF,red/K05175%09%23FFFFFF,purple/K04990%09%23FFFFFF,red/K04270%09%…
mmu05220	Chronic myeloid leukemia	Human Diseases	Cancers: Specific types	13	6	19	75	0.485881	0.696942	ENSMUSG00000004508(Gab2),ENSMUSG00000044303(Cdkn2a),ENSMUSG00000015312(Gadd45b),ENSMUSG00000035027(Map2k2),ENSMUSG00000007659(Bcl2l1),ENSMUSG00000032462(Pik3cb),ENSMUSG00000021453(Gadd45g),ENSMUSG00000042626(Shc1),ENSMUSG00000020184(Mdm2),ENSMUSG00000039239(Tgfb2),ENSMUSG00000002603(Tgfb1),ENSMUSG00000022952(Runx1),ENSMUSG00000023067(Cdkn1a)	ENSMUSG00000027684(Mecom),ENSMUSG00000018983(E2f2),ENSMUSG00000019699(Akt3),ENSMUSG00000020919(Stat5b),ENSMUSG00000041417(Pik3r1),ENSMUSG00000021448(Shc3)	http://www.kegg.jp/kegg-bin/show_pathway?map05220/K17448%09%23FFFFFF,green/K04570%09%23FFFFFF,red/K02649%09%23FFFFFF,green/K08091%09%23FFFFFF,red/K06643%09%23FFFFFF,red/K09389%09%23FFFFFF,green/K11224%09%23FFFFFF,green/K06279%09%23FFFFFF,red/K08367%09%23FFFFFF,red/K06625%09%23FFFFFF,red/K00922%09%23FFFFFF,red/K04456%09%23FFFFFF,green/K13375%09%23FFFFFF,red/K04462%09%23FFFFFF,green/K04402%09%23FFF…
mmu05134	Legionellosis	Human Diseases	Infectious diseases: Bacterial	6	8	14	55	0.493363	0.70359	ENSMUSG00000020386(Sar1b),ENSMUSG00000063694(Cycs),ENSMUSG00000079164(Tlr5),ENSMUSG00000025746(Il6),ENSMUSG00000019979(Apaf1),ENSMUSG00000029380(Cxcl1)	ENSMUSG00000030786(Itgam),ENSMUSG00000071203(Naip5),ENSMUSG00000039217(Il18),ENSMUSG00000078942(Naip6),ENSMUSG00000021640(Naip1),ENSMUSG00000000157(Itgb2l),ENSMUSG00000091971(Hspa1a),ENSMUSG00000016349(Eef1a2)	http://www.kegg.jp/kegg-bin/show_pathway?map05134/K03231%09%23FFFFFF,green/K05505%09%23FFFFFF,red/K12807%09%23FFFFFF,green/K06461%09%23FFFFFF,green/K07953%09%23FFFFFF,red/K10168%09%23FFFFFF,red/K02084%09%23FFFFFF,red/K03283%09%23FFFFFF,green/K06464%09%23FFFFFF,green/K05405%09%23FFFFFF,red/K05482%09%23FFFFFF,green/K08738%09%23FFFFFF,red/
mmu04142	Lysosome	Cellular Processes	Transport and catabolism	20	10	30	120	0.494954	0.70359	ENSMUSG00000004849(Ap1s1),ENSMUSG00000004207(Psap),ENSMUSG00000028185(Dnase2b),ENSMUSG00000021003(Galc),ENSMUSG00000002204(Napsa),ENSMUSG00000029408(Abcb9),ENSMUSG00000025232(Hexa),ENSMUSG00000031266(Gla),ENSMUSG00000001751(Naglu),ENSMUSG00000024910(Ctsw),ENSMUSG00000021242(Npc2),ENSMUSG00000033793(Atp6v1h),ENSMUSG00000021477(Ctsl),ENSMUSG00000028238(Atp6v0d2),ENSMUSG00000040314(Ctsg),ENSMUSG0000…	ENSMUSG00000032359(Ctsh),ENSMUSG00000062444(Ap3b2),ENSMUSG00000003309(Ap1m2),ENSMUSG00000068747(Sort1),ENSMUSG00000054702(Ap1s3),ENSMUSG00000043430(Psapl1),ENSMUSG00000038642(Ctss),ENSMUSG00000004552(Ctse),ENSMUSG00000033540(Idua),ENSMUSG00000026177(Slc11a1)	http://www.kegg.jp/kegg-bin/show_pathway?map04142/K01189%09%23FFFFFF,red/K01366%09%23FFFFFF,green/K04645%09%23FFFFFF,red/K12388%09%23FFFFFF,green/K06497%09%23FFFFFF,red/K12383%09%23FFFFFF,red/K12382%09%23FFFFFF,purple/K08569%09%23FFFFFF,red/K01202%09%23FFFFFF,red/K12393%09%23FFFFFF,green/K02144%09%23FFFFFF,red/K01217%09%23FFFFFF,green/K12373%09%23FFFFFF,red/K12347%09%23FFFFFF,green/K01374%09%23FF…
mmu04218	Cellular senescence	Cellular Processes	Cell growth and death	27	16	43	173	0.498668	0.705705	ENSMUSG00000034165(Ccnd3),ENSMUSG00000020184(Mdm2),ENSMUSG00000027715(Ccna2),ENSMUSG00000042644(Itpr3),ENSMUSG00000031490(Eif4ebp1),ENSMUSG00000061436(Hipk2),ENSMUSG00000041431(Ccnb1),ENSMUSG00000044303(Cdkn2a),ENSMUSG00000015312(Gadd45b),ENSMUSG00000037411(Serpine1),ENSMUSG00000039239(Tgfb2),ENSMUSG00000055723(Rras2),ENSMUSG00000035027(Map2k2),ENSMUSG00000018932(Map2k3),ENSMUSG00000027399(Il1a),…	ENSMUSG00000027544(Nfatc2),ENSMUSG00000000184(Ccnd2),ENSMUSG00000004864(Mapk13),ENSMUSG00000060550(H2-Q7),ENSMUSG00000030287(Itpr2),ENSMUSG00000018983(E2f2),ENSMUSG00000019699(Akt3),ENSMUSG00000091705(H2-Q2),ENSMUSG00000051592(Ccnb3),ENSMUSG00000038569(Rad9b),ENSMUSG00000015968(Cacna1d),ENSMUSG00000035929(H2-Q4),ENSMUSG00000040424(Hipk4),ENSMUSG00000041417(Pik3r1),ENSMUSG00000073409(H2-Q6),ENSMUS…	http://www.kegg.jp/kegg-bin/show_pathway?map04218/K04959%09%23FFFFFF,green/K07830%09%23FFFFFF,red/K04960%09%23FFFFFF,red/K04685%09%23FFFFFF,red/K01367%09%23FFFFFF,red/K02649%09%23FFFFFF,green/K04851%09%23FFFFFF,green/K06625%09%23FFFFFF,red/K07205%09%23FFFFFF,red/K04432%09%23FFFFFF,red/K04958%09%23FFFFFF,green/K02183%09%23FFFFFF,red/K10151%09%23FFFFFF,green/K09406%09%23FFFFFF,red/K03982%09%23FFFFF…
mmu04910	Insulin signaling pathway	Organismal Systems	Endocrine system	20	14	34	137	0.509812	0.715441	ENSMUSG00000028944(Prkag2),ENSMUSG00000027513(Pck1),ENSMUSG00000039844(Rapgef1),ENSMUSG00000038205(Prkab2),ENSMUSG00000031490(Eif4ebp1),ENSMUSG00000022637(Cblb),ENSMUSG00000047182(Irs3),ENSMUSG00000000628(Hk2),ENSMUSG00000025006(Sorbs1),ENSMUSG00000028156(Eif4e),ENSMUSG00000035027(Map2k2),ENSMUSG00000033765(Calm4),ENSMUSG00000005057(Sh2b2),ENSMUSG00000032462(Pik3cb),ENSMUSG00000046794(Ppp1r3b),EN…	ENSMUSG00000041798(Gck),ENSMUSG00000046709(Mapk10),ENSMUSG00000033295(Ptprf),ENSMUSG00000033059(Pygb),ENSMUSG00000019699(Akt3),ENSMUSG00000055980(Irs1),ENSMUSG00000018566(Slc2a4),ENSMUSG00000025855(Prkar1b),ENSMUSG00000032648(Pygm),ENSMUSG00000041417(Pik3r1),ENSMUSG00000029053(Prkcz),ENSMUSG00000029167(Ppargc1a),ENSMUSG00000021448(Shc3),ENSMUSG00000021456(Fbp2)	http://www.kegg.jp/kegg-bin/show_pathway?map04910/K06277%09%23FFFFFF,red/K02649%09%23FFFFFF,green/K00844%09%23FFFFFF,red/K07205%09%23FFFFFF,red/K07191%09%23FFFFFF,green/K02183%09%23FFFFFF,red/K00688%09%23FFFFFF,green/K07189%09%23FFFFFF,red/K03259%09%23FFFFFF,red/K03841%09%23FFFFFF,green/K07200%09%23FFFFFF,red/K04440%09%23FFFFFF,green/K07202%09%23FFFFFF,green/K17445%09%23FFFFFF,red/K17448%09%23FFF…
mmu00053	Ascorbate and aldarate metabolism	Metabolism	Carbohydrate metabolism	5	2	7	27	0.510062	0.715441	ENSMUSG00000026687(Aldh9a1),ENSMUSG00000010025(Aldh3a2),ENSMUSG00000029201(Ugdh),ENSMUSG00000035561(Aldh1b1),ENSMUSG00000090124(Ugt1a7c)	ENSMUSG00000034450(Gulo),ENSMUSG00000029260(Ugt2b34)	http://www.kegg.jp/kegg-bin/show_pathway?map00053/K00012%09%23FFFFFF,red/K00128%09%23FFFFFF,red/K00149%09%23FFFFFF,red/K00103%09%23FFFFFF,green/K00699%09%23FFFFFF,purple/
mmu01522	Endocrine resistance	Human Diseases	Drug resistance: Antineoplastic	9	14	23	93	0.528633	0.738223	ENSMUSG00000044303(Cdkn2a),ENSMUSG00000035027(Map2k2),ENSMUSG00000032462(Pik3cb),ENSMUSG00000042626(Shc1),ENSMUSG00000020184(Mdm2),ENSMUSG00000021536(Adcy2),ENSMUSG00000015468(Notch4),ENSMUSG00000023067(Cdkn1a),ENSMUSG00000021250(Fos)	ENSMUSG00000004864(Mapk13),ENSMUSG00000053647(Gper1),ENSMUSG00000018983(E2f2),ENSMUSG00000019699(Akt3),ENSMUSG00000057329(Bcl2),ENSMUSG00000031659(Adcy7),ENSMUSG00000022840(Adcy5),ENSMUSG00000046709(Mapk10),ENSMUSG00000022994(Adcy6),ENSMUSG00000027276(Jag1),ENSMUSG00000005533(Igf1r),ENSMUSG00000020431(Adcy1),ENSMUSG00000041417(Pik3r1),ENSMUSG00000021448(Shc3)	http://www.kegg.jp/kegg-bin/show_pathway?map01522/K08047%09%23FFFFFF,green/K17448%09%23FFFFFF,green/K04379%09%23FFFFFF,red/K02649%09%23FFFFFF,green/K06643%09%23FFFFFF,red/K09389%09%23FFFFFF,green/K06052%09%23FFFFFF,green/K08041%09%23FFFFFF,green/K06625%09%23FFFFFF,red/K06279%09%23FFFFFF,red/K00922%09%23FFFFFF,red/K04456%09%23FFFFFF,green/K08042%09%23FFFFFF,red/K05087%09%23FFFFFF,green/K08045%09%2…
mmu01040	Biosynthesis of unsaturated fatty acids	Metabolism	Lipid metabolism	6	2	8	32	0.547059	0.757282	ENSMUSG00000010651(Acaa1b),ENSMUSG00000025202(Scd3),ENSMUSG00000039653(Baat),ENSMUSG00000035376(Hacd2),ENSMUSG00000038754(Elovl3),ENSMUSG00000021364(Elovl2)	ENSMUSG00000032262(Elovl4),ENSMUSG00000072949(Acot1)	http://www.kegg.jp/kegg-bin/show_pathway?map01040/K00507%09%23FFFFFF,red/K10248%09%23FFFFFF,red/K10703%09%23FFFFFF,red/K00659%09%23FFFFFF,red/K10205%09%23FFFFFF,red/K07513%09%23FFFFFF,red/K10249%09%23FFFFFF,green/K01068%09%23FFFFFF,green/
mmu00062	Fatty acid elongation	Metabolism	Lipid metabolism	5	3	8	32	0.547059	0.757282	ENSMUSG00000035376(Hacd2),ENSMUSG00000038754(Elovl3),ENSMUSG00000028145(Them4),ENSMUSG00000021364(Elovl2),ENSMUSG00000059447(Hadhb)	ENSMUSG00000032262(Elovl4),ENSMUSG00000028148(Them5),ENSMUSG00000072949(Acot1)	http://www.kegg.jp/kegg-bin/show_pathway?map00062/K22554%09%23FFFFFF,green/K10248%09%23FFFFFF,red/K10703%09%23FFFFFF,red/K10205%09%23FFFFFF,red/K16339%09%23FFFFFF,red/K07509%09%23FFFFFF,red/K10249%09%23FFFFFF,green/K01068%09%23FFFFFF,green/
mmu00534	Glycosaminoglycan biosynthesis - heparan sulfate / heparin	Metabolism	Glycan biosynthesis and metabolism	2	4	6	24	0.560186	0.770596	ENSMUSG00000030657(Xylt1),ENSMUSG00000028838(Extl1)	ENSMUSG00000021978(Extl3),ENSMUSG00000027977(Ndst3),ENSMUSG00000062184(Hs6st2),ENSMUSG00000046321(Hs3st2)	http://www.kegg.jp/kegg-bin/show_pathway?map00534/K02370%09%23FFFFFF,green/K07808%09%23FFFFFF,green/K08102%09%23FFFFFF,green/K02578%09%23FFFFFF,green/K00771%09%23FFFFFF,red/K02368%09%23FFFFFF,red/
mmu00591	Linoleic acid metabolism	Metabolism	Lipid metabolism	5	7	12	49	0.562318	0.770596	ENSMUSG00000070719(Pla2g4d),ENSMUSG00000066097(Cyp2j11),ENSMUSG00000046971(Pla2g4f),ENSMUSG00000081225(Cyp2j12),ENSMUSG00000009646(Pla2g12b)	ENSMUSG00000029134(Plb1),ENSMUSG00000041193(Pla2g5),ENSMUSG00000018924(Alox15),ENSMUSG00000041202(Pla2g2d),ENSMUSG00000022683(Pla2g10),ENSMUSG00000052914(Cyp2j6),ENSMUSG00000015224(Cyp2j9)	http://www.kegg.jp/kegg-bin/show_pathway?map00591/K14621%09%23FFFFFF,green/K00460%09%23FFFFFF,green/K07418%09%23FFFFFF,purple/K16342%09%23FFFFFF,red/K01047%09%23FFFFFF,purple/
mmu04625	C-type lectin receptor signaling pathway	Organismal Systems	Immune system	15	12	27	111	0.563969	0.770596	ENSMUSG00000018334(Ksr1),ENSMUSG00000042644(Itpr3),ENSMUSG00000030142(Clec4e),ENSMUSG00000022637(Cblb),ENSMUSG00000053175(Bcl3),ENSMUSG00000055723(Rras2),ENSMUSG00000032462(Pik3cb),ENSMUSG00000063130(Calml3),ENSMUSG00000037868(Egr2),ENSMUSG00000025746(Il6),ENSMUSG00000020184(Mdm2),ENSMUSG00000025383(Il23a),ENSMUSG00000028680(Plk3),ENSMUSG00000032487(Ptgs2),ENSMUSG00000033765(Calm4)	ENSMUSG00000004864(Mapk13),ENSMUSG00000019699(Akt3),ENSMUSG00000050222(Il17d),ENSMUSG00000031779(Ccl22),ENSMUSG00000033730(Egr3),ENSMUSG00000046709(Mapk10),ENSMUSG00000027544(Nfatc2),ENSMUSG00000030287(Itpr2),ENSMUSG00000041417(Pik3r1),ENSMUSG00000030774(Pak1),ENSMUSG00000030102(Itpr1),ENSMUSG00000018819(Lsp1)	http://www.kegg.jp/kegg-bin/show_pathway?map04625/K04959%09%23FFFFFF,green/K07830%09%23FFFFFF,red/K04960%09%23FFFFFF,red/K09258%09%23FFFFFF,red/K10059%09%23FFFFFF,red/K08862%09%23FFFFFF,red/K02649%09%23FFFFFF,green/K06643%09%23FFFFFF,red/K11987%09%23FFFFFF,red/K05492%09%23FFFFFF,green/K14958%09%23FFFFFF,red/K22517%09%23FFFFFF,red/K21095%09%23FFFFFF,green/K12497%09%23FFFFFF,green/K04958%09%23FFFFF…
mmu05223	Non-small cell lung cancer	Human Diseases	Cancers: Specific types	9	7	16	66	0.574538	0.781668	ENSMUSG00000044303(Cdkn2a),ENSMUSG00000015312(Gadd45b),ENSMUSG00000035027(Map2k2),ENSMUSG00000029999(Tgfa),ENSMUSG00000032462(Pik3cb),ENSMUSG00000021453(Gadd45g),ENSMUSG00000078816(Prkcg),ENSMUSG00000017491(Rarb),ENSMUSG00000023067(Cdkn1a)	ENSMUSG00000018983(E2f2),ENSMUSG00000019699(Akt3),ENSMUSG00000052889(Prkcb),ENSMUSG00000060579(Fhit),ENSMUSG00000015843(Rxrg),ENSMUSG00000020919(Stat5b),ENSMUSG00000041417(Pik3r1)	http://www.kegg.jp/kegg-bin/show_pathway?map05223/K08526%09%23FFFFFF,green/K01522%09%23FFFFFF,green/K08774%09%23FFFFFF,red/K19663%09%23FFFFFF,red/K02649%09%23FFFFFF,green/K09389%09%23FFFFFF,green/K04402%09%23FFFFFF,red/K11224%09%23FFFFFF,green/K06625%09%23FFFFFF,red/K08528%09%23FFFFFF,red/K00922%09%23FFFFFF,red/K19662%09%23FFFFFF,green/K06621%09%23FFFFFF,red/K04456%09%23FFFFFF,green/K04369%09%23F…
mmu05213	Endometrial cancer	Human Diseases	Cancers: Specific types	5	9	14	58	0.583265	0.786998	ENSMUSG00000015312(Gadd45b),ENSMUSG00000035027(Map2k2),ENSMUSG00000032462(Pik3cb),ENSMUSG00000021453(Gadd45g),ENSMUSG00000023067(Cdkn1a)	ENSMUSG00000000782(Tcf7),ENSMUSG00000019699(Akt3),ENSMUSG00000000303(Cdh1),ENSMUSG00000020135(Apc2),ENSMUSG00000024985(Tcf7l2),ENSMUSG00000060843(Ctnna3),ENSMUSG00000000142(Axin2),ENSMUSG00000055799(Tcf7l1),ENSMUSG00000041417(Pik3r1)	http://www.kegg.jp/kegg-bin/show_pathway?map05213/K04385%09%23FFFFFF,green/K05691%09%23FFFFFF,green/K02085%09%23FFFFFF,green/K05689%09%23FFFFFF,green/K02649%09%23FFFFFF,green/K04402%09%23FFFFFF,red/K04491%09%23FFFFFF,green/K04490%09%23FFFFFF,green/K06625%09%23FFFFFF,red/K00922%09%23FFFFFF,red/K04369%09%23FFFFFF,red/K04456%09%23FFFFFF,green/K02620%09%23FFFFFF,green/
mmu04146	Peroxisome	Cellular Processes	Transport and catabolism	12	8	20	83	0.584996	0.786998	ENSMUSG00000031378(Abcd1),ENSMUSG00000031767(Nudt7),ENSMUSG00000024066(Xdh),ENSMUSG00000031278(Acsl4),ENSMUSG00000026664(Phyh),ENSMUSG00000025950(Idh1),ENSMUSG00000039653(Baat),ENSMUSG00000018796(Acsl1),ENSMUSG00000032883(Acsl3),ENSMUSG00000026272(Agxt),ENSMUSG00000041939(Mvk),ENSMUSG00000010651(Acaa1b)	ENSMUSG00000007908(Hmgcll1),ENSMUSG00000020333(Acsl6),ENSMUSG00000063428(Ddo),ENSMUSG00000017453(Pipox),ENSMUSG00000055782(Abcd2),ENSMUSG00000027674(Pex5l),ENSMUSG00000042096(Dao),ENSMUSG00000028127(Abcd3)	http://www.kegg.jp/kegg-bin/show_pathway?map04146/K01897%09%23FFFFFF,purple/K01640%09%23FFFFFF,green/K13342%09%23FFFFFF,green/K05675%09%23FFFFFF,red/K17879%09%23FFFFFF,red/K00031%09%23FFFFFF,red/K00477%09%23FFFFFF,red/K00106%09%23FFFFFF,red/K05677%09%23FFFFFF,green/K00830%09%23FFFFFF,red/K00272%09%23FFFFFF,green/K00306%09%23FFFFFF,green/K00659%09%23FFFFFF,red/K00869%09%23FFFFFF,red/K05676%09%23FF…
mmu00020	Citrate cycle (TCA cycle)	Metabolism	Carbohydrate metabolism	8	0	8	33	0.585904	0.786998	ENSMUSG00000027513(Pck1),ENSMUSG00000032279(Idh3a),ENSMUSG00000021913(Ogdhl),ENSMUSG00000022477(Aco2),ENSMUSG00000024892(Pcx),ENSMUSG00000019179(Mdh2),ENSMUSG00000025950(Idh1),ENSMUSG00000009863(Sdhb)	-	http://www.kegg.jp/kegg-bin/show_pathway?map00020/K01681%09%23FFFFFF,red/K01958%09%23FFFFFF,red/K00164%09%23FFFFFF,red/K00030%09%23FFFFFF,red/K01596%09%23FFFFFF,red/K00031%09%23FFFFFF,red/K00235%09%23FFFFFF,red/K00026%09%23FFFFFF,red/
mmu04650	Natural killer cell mediated cytotoxicity	Organismal Systems	Immune system	17	15	32	133	0.591436	0.788214	ENSMUSG00000015437(Gzmb),ENSMUSG00000001029(Icam2),ENSMUSG00000078452(Raet1d),ENSMUSG00000000817(Fasl),ENSMUSG00000005696(Sh2d1a),ENSMUSG00000062524(Ncr1),ENSMUSG00000079685(Ulbp1),ENSMUSG00000035027(Map2k2),ENSMUSG00000037202(Prf1),ENSMUSG00000004709(Cd244a),ENSMUSG00000026117(Zap70),ENSMUSG00000032462(Pik3cb),ENSMUSG00000037405(Icam1),ENSMUSG00000078816(Prkcg),ENSMUSG00000067201(H2-M9),ENSMUSG0…	ENSMUSG00000027544(Nfatc2),ENSMUSG00000060550(H2-Q7),ENSMUSG00000000157(Itgb2l),ENSMUSG00000030742(Lat),ENSMUSG00000033721(Vav3),ENSMUSG00000039304(Tnfsf10),ENSMUSG00000091705(H2-Q2),ENSMUSG00000018012(Rac3),ENSMUSG00000035929(H2-Q4),ENSMUSG00000041417(Pik3r1),ENSMUSG00000030774(Pak1),ENSMUSG00000024778(Fas),ENSMUSG00000052889(Prkcb),ENSMUSG00000073409(H2-Q6),ENSMUSG00000021448(Shc3)	http://www.kegg.jp/kegg-bin/show_pathway?map04650/K01353%09%23FFFFFF,red/K17448%09%23FFFFFF,green/K19663%09%23FFFFFF,red/K07362%09%23FFFFFF,green/K07861%09%23FFFFFF,green/K05730%09%23FFFFFF,green/K06523%09%23FFFFFF,red/K02649%09%23FFFFFF,green/K07986%09%23FFFFFF,red/K06279%09%23FFFFFF,red/K06464%09%23FFFFFF,green/K06453%09%23FFFFFF,red/K00922%09%23FFFFFF,red/K06741%09%23FFFFFF,red/K07818%09%23FFF…
mmu00071	Fatty acid degradation	Metabolism	Lipid metabolism	9	3	12	50	0.593685	0.788214	ENSMUSG00000031278(Acsl4),ENSMUSG00000035561(Aldh1b1),ENSMUSG00000018796(Acsl1),ENSMUSG00000032281(Acsbg1),ENSMUSG00000032883(Acsl3),ENSMUSG00000026687(Aldh9a1),ENSMUSG00000010025(Aldh3a2),ENSMUSG00000010651(Acaa1b),ENSMUSG00000059447(Hadhb)	ENSMUSG00000020333(Acsl6),ENSMUSG00000074207(Adh1),ENSMUSG00000055301(Adh7)	http://www.kegg.jp/kegg-bin/show_pathway?map00071/K13951%09%23FFFFFF,green/K01897%09%23FFFFFF,purple/K07513%09%23FFFFFF,red/K07509%09%23FFFFFF,red/K00128%09%23FFFFFF,red/K15013%09%23FFFFFF,red/K00149%09%23FFFFFF,red/
mmu04660	T cell receptor signaling pathway	Organismal Systems	Immune system	10	14	24	100	0.594269	0.788214	ENSMUSG00000074923(Pak6),ENSMUSG00000022637(Cblb),ENSMUSG00000035027(Map2k2),ENSMUSG00000026011(Ctla4),ENSMUSG00000026285(Pdcd1),ENSMUSG00000026117(Zap70),ENSMUSG00000032462(Pik3cb),ENSMUSG00000027347(Rasgrp1),ENSMUSG00000005763(Cd247),ENSMUSG00000021250(Fos)	ENSMUSG00000027544(Nfatc2),ENSMUSG00000004864(Mapk13),ENSMUSG00000023274(Cd4),ENSMUSG00000019699(Akt3),ENSMUSG00000030742(Lat),ENSMUSG00000042351(Grap2),ENSMUSG00000031284(Pak3),ENSMUSG00000053044(Cd8b1),ENSMUSG00000032093(Cd3e),ENSMUSG00000033721(Vav3),ENSMUSG00000041417(Pik3r1),ENSMUSG00000030774(Pak1),ENSMUSG00000066877(Nck2),ENSMUSG00000000869(Il4)	http://www.kegg.jp/kegg-bin/show_pathway?map04660/K07362%09%23FFFFFF,green/K05735%09%23FFFFFF,red/K04379%09%23FFFFFF,red/K05730%09%23FFFFFF,green/K02649%09%23FFFFFF,green/K06454%09%23FFFFFF,green/K04350%09%23FFFFFF,red/K06451%09%23FFFFFF,green/K22517%09%23FFFFFF,red/K06453%09%23FFFFFF,red/K06459%09%23FFFFFF,green/K05733%09%23FFFFFF,green/K00922%09%23FFFFFF,red/K04456%09%23FFFFFF,green/K19862%09%2…
mmu04917	Prolactin signaling pathway	Organismal Systems	Endocrine system	8	9	17	72	0.622492	0.812864	ENSMUSG00000005268(Prlr),ENSMUSG00000035027(Map2k2),ENSMUSG00000027690(Slc2a2),ENSMUSG00000028298(Cga),ENSMUSG00000032462(Pik3cb),ENSMUSG00000042626(Shc1),ENSMUSG00000021250(Fos),ENSMUSG00000053113(Socs3)	ENSMUSG00000041798(Gck),ENSMUSG00000046709(Mapk10),ENSMUSG00000000184(Ccnd2),ENSMUSG00000004864(Mapk13),ENSMUSG00000019699(Akt3),ENSMUSG00000027186(Elf5),ENSMUSG00000020919(Stat5b),ENSMUSG00000041417(Pik3r1),ENSMUSG00000021448(Shc3)	http://www.kegg.jp/kegg-bin/show_pathway?map04917/K17448%09%23FFFFFF,green/K04379%09%23FFFFFF,red/K02649%09%23FFFFFF,green/K11224%09%23FFFFFF,green/K06279%09%23FFFFFF,red/K17101%09%23FFFFFF,green/K00922%09%23FFFFFF,red/K08522%09%23FFFFFF,red/K10151%09%23FFFFFF,green/K04456%09%23FFFFFF,green/K07593%09%23FFFFFF,red/K12407%09%23FFFFFF,green/K05081%09%23FFFFFF,red/K04440%09%23FFFFFF,green/K04441%09%2…
mmu00190	Oxidative phosphorylation	Metabolism	Energy metabolism	24	4	28	118	0.622673	0.812864	ENSMUSG00000029632(Ndufa4),ENSMUSG00000020089(Ppa1),ENSMUSG00000041697(Cox6a1),ENSMUSG00000059534(Uqcr10),ENSMUSG00000015575(Atp6v0e),ENSMUSG00000031231(Cox7b),ENSMUSG00000025393(Atp5b),ENSMUSG00000019210(Atp6v1e1),ENSMUSG00000032330(Cox7a2),ENSMUSG00000028238(Atp6v0d2),ENSMUSG00000018770(Atp5g3),ENSMUSG00000000088(Cox5a),ENSMUSG00000020566(Atp6v1c2),ENSMUSG00000061518(Cox5b),ENSMUSG00000035885(C…	ENSMUSG00000025488(Cox8b),ENSMUSG00000039347(Atp6v0e2),ENSMUSG00000024403(Atp6v1g2),ENSMUSG00000030946(Lhpp)	http://www.kegg.jp/kegg-bin/show_pathway?map00190/K02147%09%23FFFFFF,red/K02128%09%23FFFFFF,red/K00420%09%23FFFFFF,red/K02267%09%23FFFFFF,red/K02148%09%23FFFFFF,red/K02150%09%23FFFFFF,red/K02145%09%23FFFFFF,red/K02153%09%23FFFFFF,purple/K02264%09%23FFFFFF,red/K01507%09%23FFFFFF,red/K02270%09%23FFFFFF,red/K02271%09%23FFFFFF,red/K11725%09%23FFFFFF,green/K02266%09%23FFFFFF,red/K02144%09%23FFFFFF,red…
mmu00040	Pentose and glucuronate interconversions	Metabolism	Carbohydrate metabolism	3	5	8	34	0.623077	0.812864	ENSMUSG00000029201(Ugdh),ENSMUSG00000090124(Ugt1a7c),ENSMUSG00000001642(Akr1b3)	ENSMUSG00000039450(Dcxr),ENSMUSG00000011382(Dhdh),ENSMUSG00000052131(Akr1b7),ENSMUSG00000021947(Cryl1),ENSMUSG00000029260(Ugt2b34)	http://www.kegg.jp/kegg-bin/show_pathway?map00040/K03331%09%23FFFFFF,green/K00012%09%23FFFFFF,red/K13247%09%23FFFFFF,green/K00011%09%23FFFFFF,purple/K00078%09%23FFFFFF,green/K00699%09%23FFFFFF,purple/
mmu05161	Hepatitis B	Human Diseases	Infectious diseases: Viral	21	13	34	143	0.623111	0.812864	ENSMUSG00000017716(Birc5),ENSMUSG00000042406(Atf4),ENSMUSG00000000817(Fasl),ENSMUSG00000019979(Apaf1),ENSMUSG00000027715(Ccna2),ENSMUSG00000025498(Irf7),ENSMUSG00000031639(Tlr3),ENSMUSG00000039239(Tgfb2),ENSMUSG00000035027(Map2k2),ENSMUSG00000035041(Creb3l3),ENSMUSG00000047123(Ticam1),ENSMUSG00000028530(Jak1),ENSMUSG00000032462(Pik3cb),ENSMUSG00000002603(Tgfb1),ENSMUSG00000078816(Prkcg),ENSMUSG00…	ENSMUSG00000046709(Mapk10),ENSMUSG00000027544(Nfatc2),ENSMUSG00000018983(E2f2),ENSMUSG00000027230(Creb3l1),ENSMUSG00000019699(Akt3),ENSMUSG00000027938(Creb3l4),ENSMUSG00000057329(Bcl2),ENSMUSG00000020919(Stat5b),ENSMUSG00000053007(Creb5),ENSMUSG00000041417(Pik3r1),ENSMUSG00000024778(Fas),ENSMUSG00000052889(Prkcb),ENSMUSG00000033730(Egr3)	http://www.kegg.jp/kegg-bin/show_pathway?map05161/K02649%09%23FFFFFF,green/K11224%09%23FFFFFF,green/K06625%09%23FFFFFF,red/K04374%09%23FFFFFF,red/K11217%09%23FFFFFF,red/K12497%09%23FFFFFF,green/K10610%09%23FFFFFF,red/K09047%09%23FFFFFF,green/K04389%09%23FFFFFF,red/K13375%09%23FFFFFF,red/K04440%09%23FFFFFF,green/K05842%09%23FFFFFF,red/K06627%09%23FFFFFF,red/K17332%09%23FFFFFF,green/K05401%09%23FFF…
mmu00450	Selenocompound metabolism	Metabolism	Metabolism of other amino acids	2	2	4	17	0.632943	0.822307	ENSMUSG00000049091(Sephs2),ENSMUSG00000024899(Papss2)	ENSMUSG00000003477(Inmt),ENSMUSG00000040213(Kyat3)	http://www.kegg.jp/kegg-bin/show_pathway?map00450/K00816%09%23FFFFFF,green/K00562%09%23FFFFFF,green/K13811%09%23FFFFFF,red/K01008%09%23FFFFFF,red/
mmu04144	Endocytosis	Cellular Processes	Transport and catabolism	31	31	62	260	0.636193	0.823156	ENSMUSG00000020184(Mdm2),ENSMUSG00000006304(Arpc2),ENSMUSG00000003200(Sh3gl1),ENSMUSG00000034312(Iqsec1),ENSMUSG00000026770(Il2ra),ENSMUSG00000086040(Wipf3),ENSMUSG00000020056(Washc3),ENSMUSG00000022637(Cblb),ENSMUSG00000022797(Tfrc),ENSMUSG00000054277(Arfgap3),ENSMUSG00000032504(Pdcd6ip),ENSMUSG00000047547(Cltb),ENSMUSG00000001588(Acap1),ENSMUSG00000030465(Psd3),ENSMUSG00000066278(Vps37b),ENSMUS…	ENSMUSG00000042249(Grk3),ENSMUSG00000036995(Asap3),ENSMUSG00000044641(Pard6b),ENSMUSG00000026825(Dnm1),ENSMUSG00000055013(Agap1),ENSMUSG00000060550(H2-Q7),ENSMUSG00000028488(Sh3gl2),ENSMUSG00000030638(Sh3gl3),ENSMUSG00000024347(Psd2),ENSMUSG00000040525(Cblc),ENSMUSG00000028528(Dnajc6),ENSMUSG00000017639(Rab11fip4),ENSMUSG00000005533(Igf1r),ENSMUSG00000026180(Cxcr2),ENSMUSG00000052783(Grk4),ENSMUS…	http://www.kegg.jp/kegg-bin/show_pathway?map04144/K04645%09%23FFFFFF,red/K12494%09%23FFFFFF,purple/K12489%09%23FFFFFF,red/K12186%09%23FFFFFF,green/K12485%09%23FFFFFF,green/K03283%09%23FFFFFF,green/K01528%09%23FFFFFF,green/K22518%09%23FFFFFF,green/K09526%09%23FFFFFF,green/K12471%09%23FFFFFF,green/K05087%09%23FFFFFF,green/K12493%09%23FFFFFF,red/K04363%09%23FFFFFF,red/K18440%09%23FFFFFF,red/K12562%0…
mmu04932	Non-alcoholic fatty liver disease (NAFLD)	Human Diseases	Endocrine and metabolic diseases	27	7	34	144	0.640927	0.825892	ENSMUSG00000028944(Prkag2),ENSMUSG00000041697(Cox6a1),ENSMUSG00000042406(Atf4),ENSMUSG00000000088(Cox5a),ENSMUSG00000000817(Fasl),ENSMUSG00000035885(Cox8a),ENSMUSG00000038205(Prkab2),ENSMUSG00000020163(Uqcr11),ENSMUSG00000031231(Cox7b),ENSMUSG00000030168(Adipor2),ENSMUSG00000061518(Cox5b),ENSMUSG00000036751(Cox6b1),ENSMUSG00000029632(Ndufa4),ENSMUSG00000020484(Xbp1),ENSMUSG00000027947(Il6ra),ENSM…	ENSMUSG00000046709(Mapk10),ENSMUSG00000019699(Akt3),ENSMUSG00000025488(Cox8b),ENSMUSG00000055980(Irs1),ENSMUSG00000027381(Bcl2l11),ENSMUSG00000041417(Pik3r1),ENSMUSG00000024778(Fas)	http://www.kegg.jp/kegg-bin/show_pathway?map04932/K02267%09%23FFFFFF,red/K02649%09%23FFFFFF,green/K09027%09%23FFFFFF,red/K04374%09%23FFFFFF,red/K02271%09%23FFFFFF,red/K02266%09%23FFFFFF,red/K00419%09%23FFFFFF,red/K04389%09%23FFFFFF,red/K13375%09%23FFFFFF,red/K03937%09%23FFFFFF,red/K07200%09%23FFFFFF,red/K02273%09%23FFFFFF,purple/K04440%09%23FFFFFF,green/K00418%09%23FFFFFF,red/K00420%09%23FFFFFF,r…
mmu05010	Alzheimer's disease	Human Diseases	Neurodegenerative diseases	26	13	39	165	0.643518	0.825892	ENSMUSG00000025889(Snca),ENSMUSG00000041697(Cox6a1),ENSMUSG00000025393(Atp5b),ENSMUSG00000000088(Cox5a),ENSMUSG00000035885(Cox8a),ENSMUSG00000019979(Apaf1),ENSMUSG00000042644(Itpr3),ENSMUSG00000020163(Uqcr11),ENSMUSG00000031231(Cox7b),ENSMUSG00000061518(Cox5b),ENSMUSG00000036751(Cox6b1),ENSMUSG00000029632(Ndufa4),ENSMUSG00000059534(Uqcr10),ENSMUSG00000032330(Cox7a2),ENSMUSG00000021764(Ndufs4),ENS…	ENSMUSG00000051331(Cacna1c),ENSMUSG00000030287(Itpr2),ENSMUSG00000039943(Plcb4),ENSMUSG00000057378(Ryr3),ENSMUSG00000020788(Atp2a3),ENSMUSG00000015568(Lpl),ENSMUSG00000025488(Cox8b),ENSMUSG00000002985(Apoe),ENSMUSG00000029361(Nos1),ENSMUSG00000030209(Grin2b),ENSMUSG00000015968(Cacna1d),ENSMUSG00000024778(Fas),ENSMUSG00000030102(Itpr1)	http://www.kegg.jp/kegg-bin/show_pathway?map05010/K04959%09%23FFFFFF,green/K04960%09%23FFFFFF,red/K01367%09%23FFFFFF,red/K02267%09%23FFFFFF,red/K05858%09%23FFFFFF,green/K04850%09%23FFFFFF,green/K04851%09%23FFFFFF,green/K01059%09%23FFFFFF,green/K04958%09%23FFFFFF,green/K02183%09%23FFFFFF,red/K13240%09%23FFFFFF,green/K02271%09%23FFFFFF,red/K02266%09%23FFFFFF,red/K00419%09%23FFFFFF,red/K02133%09%23F…
mmu00360	Phenylalanine metabolism	Metabolism	Amino acid metabolism	4	1	5	22	0.661147	0.845095	ENSMUSG00000020182(Ddc),ENSMUSG00000019102(Aldh3a1),ENSMUSG00000015134(Aldh1a3),ENSMUSG00000025190(Got1)	ENSMUSG00000019326(Aoc3)	http://www.kegg.jp/kegg-bin/show_pathway?map00360/K00276%09%23FFFFFF,green/K00129%09%23FFFFFF,red/K01593%09%23FFFFFF,red/K14454%09%23FFFFFF,red/
mmu05152	Tuberculosis	Human Diseases	Infectious diseases: Bacterial	18	23	41	175	0.66985	0.85108	ENSMUSG00000056501(Cebpb),ENSMUSG00000018334(Ksr1),ENSMUSG00000061878(Sphk1),ENSMUSG00000019979(Apaf1),ENSMUSG00000016024(Lbp),ENSMUSG00000033793(Atp6v1h),ENSMUSG00000030142(Clec4e),ENSMUSG00000025383(Il23a),ENSMUSG00000028238(Atp6v0d2),ENSMUSG00000039239(Tgfb2),ENSMUSG00000028680(Plk3),ENSMUSG00000027399(Il1a),ENSMUSG00000033765(Calm4),ENSMUSG00000028530(Jak1),ENSMUSG00000002603(Tgfb1),ENSMUSG00…	ENSMUSG00000046709(Mapk10),ENSMUSG00000041538(H2-Ob),ENSMUSG00000004864(Mapk13),ENSMUSG00000024617(Camk2a),ENSMUSG00000000157(Itgb2l),ENSMUSG00000030786(Itgam),ENSMUSG00000022504(Ciita),ENSMUSG00000019699(Akt3),ENSMUSG00000036594(H2-Aa),ENSMUSG00000073421(H2-Ab1),ENSMUSG00000057329(Bcl2),ENSMUSG00000024610(Cd74),ENSMUSG00000037548(H2-DMb2),ENSMUSG00000038642(Ctss),ENSMUSG00000039217(Il18),ENSMUSG…	http://www.kegg.jp/kegg-bin/show_pathway?map05152/K06461%09%23FFFFFF,green/K10059%09%23FFFFFF,red/K08862%09%23FFFFFF,red/K11217%09%23FFFFFF,red/K06464%09%23FFFFFF,green/K02183%09%23FFFFFF,red/K02144%09%23FFFFFF,red/K06462%09%23FFFFFF,green/K14957%09%23FFFFFF,green/K13375%09%23FFFFFF,red/K04440%09%23FFFFFF,green/K01368%09%23FFFFFF,green/K04718%09%23FFFFFF,red/K05398%09%23FFFFFF,green/K05426%09%23F…
mmu05212	Pancreatic cancer	Human Diseases	Cancers: Specific types	11	6	17	74	0.671198	0.85108	ENSMUSG00000044303(Cdkn2a),ENSMUSG00000015312(Gadd45b),ENSMUSG00000029999(Tgfa),ENSMUSG00000028530(Jak1),ENSMUSG00000007659(Bcl2l1),ENSMUSG00000032462(Pik3cb),ENSMUSG00000021453(Gadd45g),ENSMUSG00000031133(Arhgef6),ENSMUSG00000039239(Tgfb2),ENSMUSG00000002603(Tgfb1),ENSMUSG00000023067(Cdkn1a)	ENSMUSG00000018983(E2f2),ENSMUSG00000019699(Akt3),ENSMUSG00000018012(Rac3),ENSMUSG00000046709(Mapk10),ENSMUSG00000041417(Pik3r1),ENSMUSG00000026821(Ralgds)	http://www.kegg.jp/kegg-bin/show_pathway?map05212/K08774%09%23FFFFFF,red/K04570%09%23FFFFFF,red/K07861%09%23FFFFFF,green/K02649%09%23FFFFFF,green/K09389%09%23FFFFFF,green/K06625%09%23FFFFFF,red/K11217%09%23FFFFFF,red/K00922%09%23FFFFFF,red/K04456%09%23FFFFFF,green/K13375%09%23FFFFFF,red/K04402%09%23FFFFFF,red/K04440%09%23FFFFFF,green/K13376%09%23FFFFFF,red/K05729%09%23FFFFFF,red/K06621%09%23FFFFF…
mmu00471	D-Glutamine and D-glutamate metabolism	Metabolism	Metabolism of other amino acids	1	0	1	4	0.676894	0.85149	ENSMUSG00000021185(Dglucy)	-	http://www.kegg.jp/kegg-bin/show_pathway?map00471/K22210%09%23FFFFFF,red/
mmu00290	Valine, leucine and isoleucine biosynthesis	Metabolism	Amino acid metabolism	0	1	1	4	0.676894	0.85149	-	ENSMUSG00000030268(Bcat1)	http://www.kegg.jp/kegg-bin/show_pathway?map00290/K00826%09%23FFFFFF,green/
mmu00750	Vitamin B6 metabolism	Metabolism	Metabolism of cofactors and vitamins	0	2	2	9	0.690118	0.862666	-	ENSMUSG00000038242(Aox4),ENSMUSG00000032788(Pdxk)	http://www.kegg.jp/kegg-bin/show_pathway?map00750/K00868%09%23FFFFFF,green/K00157%09%23FFFFFF,green/
mmu04137	Mitophagy - animal	Cellular Processes	Transport and catabolism	11	3	14	62	0.691221	0.862666	ENSMUSG00000031950(Gabarapl2),ENSMUSG00000042406(Atf4),ENSMUSG00000006056(Calcoco2),ENSMUSG00000039910(Cited2),ENSMUSG00000004535(Tax1bp1),ENSMUSG00000055723(Rras2),ENSMUSG00000026672(Optn),ENSMUSG00000007659(Bcl2l1),ENSMUSG00000035158(Mitf),ENSMUSG00000022051(Bnip3l),ENSMUSG00000038295(Atg9b)	ENSMUSG00000046709(Mapk10),ENSMUSG00000052688(Rab7b),ENSMUSG00000023826(Prkn)	http://www.kegg.jp/kegg-bin/show_pathway?map04137/K07830%09%23FFFFFF,red/K04570%09%23FFFFFF,red/K09455%09%23FFFFFF,red/K15465%09%23FFFFFF,red/K04556%09%23FFFFFF,green/K21347%09%23FFFFFF,red/K21348%09%23FFFFFF,red/K04440%09%23FFFFFF,green/K21361%09%23FFFFFF,red/K04374%09%23FFFFFF,red/K07898%09%23FFFFFF,green/K08341%09%23FFFFFF,red/K17907%09%23FFFFFF,red/K19946%09%23FFFFFF,red/
mmu05164	Influenza A	Human Diseases	Infectious diseases: Viral	18	20	38	165	0.709611	0.882144	ENSMUSG00000022136(Dnajc3),ENSMUSG00000000817(Fasl),ENSMUSG00000025498(Irf7),ENSMUSG00000031639(Tlr3),ENSMUSG00000035027(Map2k2),ENSMUSG00000018932(Map2k3),ENSMUSG00000035385(Ccl2),ENSMUSG00000027399(Il1a),ENSMUSG00000047123(Ticam1),ENSMUSG00000059743(Fdps),ENSMUSG00000022875(Kng1),ENSMUSG00000028530(Jak1),ENSMUSG00000032462(Pik3cb),ENSMUSG00000031410(Nxf7),ENSMUSG00000037405(Icam1),ENSMUSG000000…	ENSMUSG00000046709(Mapk10),ENSMUSG00000041538(H2-Ob),ENSMUSG00000004864(Mapk13),ENSMUSG00000022504(Ciita),ENSMUSG00000019699(Akt3),ENSMUSG00000036594(H2-Aa),ENSMUSG00000073421(H2-Ab1),ENSMUSG00000037548(H2-DMb2),ENSMUSG00000039304(Tnfsf10),ENSMUSG00000066800(Rnasel),ENSMUSG00000039217(Il18),ENSMUSG00000024334(H2-Oa),ENSMUSG00000091971(Hspa1a),ENSMUSG00000037649(H2-DMa),ENSMUSG00000079547(H2-DMb1)…	http://www.kegg.jp/kegg-bin/show_pathway?map05164/K14754%09%23FFFFFF,red/K08060%09%23FFFFFF,green/K02649%09%23FFFFFF,green/K03283%09%23FFFFFF,green/K11217%09%23FFFFFF,red/K04432%09%23FFFFFF,red/K00922%09%23FFFFFF,red/K14284%09%23FFFFFF,red/K14396%09%23FFFFFF,green/K05482%09%23FFFFFF,green/K04456%09%23FFFFFF,green/K14624%09%23FFFFFF,red/K09447%09%23FFFFFF,red/K04389%09%23FFFFFF,red/K04721%09%23FFF…
mmu04714	Thermogenesis	Organismal Systems	Environmental adaptation	33	16	49	212	0.71872	0.889978	ENSMUSG00000028944(Prkag2),ENSMUSG00000041697(Cox6a1),ENSMUSG00000025393(Atp5b),ENSMUSG00000021536(Adcy2),ENSMUSG00000000088(Cox5a),ENSMUSG00000035885(Cox8a),ENSMUSG00000038205(Prkab2),ENSMUSG00000020163(Uqcr11),ENSMUSG00000025665(Rps6ka6),ENSMUSG00000031231(Cox7b),ENSMUSG00000033174(Mgll),ENSMUSG00000061518(Cox5b),ENSMUSG00000021221(Dpf3),ENSMUSG00000036751(Cox6b1),ENSMUSG00000031278(Acsl4),ENSM…	ENSMUSG00000004864(Mapk13),ENSMUSG00000020333(Acsl6),ENSMUSG00000027230(Creb3l1),ENSMUSG00000022994(Adcy6),ENSMUSG00000027938(Creb3l4),ENSMUSG00000002384(Bmp8b),ENSMUSG00000025488(Cox8b),ENSMUSG00000031659(Adcy7),ENSMUSG00000020431(Adcy1),ENSMUSG00000031489(Adrb3),ENSMUSG00000039410(Prdm16),ENSMUSG00000053007(Creb5),ENSMUSG00000052920(Prkg1),ENSMUSG00000022840(Adcy5),ENSMUSG00000044288(Cnr1),ENSM…	http://www.kegg.jp/kegg-bin/show_pathway?map04714/K08047%09%23FFFFFF,green/K01897%09%23FFFFFF,purple/K02267%09%23FFFFFF,red/K04277%09%23FFFFFF,green/K04432%09%23FFFFFF,red/K02271%09%23FFFFFF,red/K09047%09%23FFFFFF,green/K02266%09%23FFFFFF,red/K19477%09%23FFFFFF,red/K08042%09%23FFFFFF,red/K00419%09%23FFFFFF,red/K02133%09%23FFFFFF,red/K02129%09%23FFFFFF,red/K08045%09%23FFFFFF,green/K03937%09%23FFFF…
mmu05016	Huntington's disease	Human Diseases	Neurodegenerative diseases	25	16	41	182	0.768658	0.948111	ENSMUSG00000041697(Cox6a1),ENSMUSG00000025393(Atp5b),ENSMUSG00000000088(Cox5a),ENSMUSG00000035885(Cox8a),ENSMUSG00000019979(Apaf1),ENSMUSG00000020163(Uqcr11),ENSMUSG00000048482(Bdnf),ENSMUSG00000052861(Dnah6),ENSMUSG00000031231(Cox7b),ENSMUSG00000033987(Dnah17),ENSMUSG00000061518(Cox5b),ENSMUSG00000036751(Cox6b1),ENSMUSG00000029632(Ndufa4),ENSMUSG00000047547(Cltb),ENSMUSG00000059534(Uqcr10),ENSMU…	ENSMUSG00000041144(Dnah7b),ENSMUSG00000006930(Hap1),ENSMUSG00000039943(Plcb4),ENSMUSG00000027230(Creb3l1),ENSMUSG00000022262(Dnah5),ENSMUSG00000027938(Creb3l4),ENSMUSG00000047369(Dnah14),ENSMUSG00000025488(Cox8b),ENSMUSG00000030209(Grin2b),ENSMUSG00000005237(Dnah2),ENSMUSG00000053007(Creb5),ENSMUSG00000018581(Dnah11),ENSMUSG00000019027(Dnah1),ENSMUSG00000029167(Ppargc1a),ENSMUSG00000030102(Itpr1)…	http://www.kegg.jp/kegg-bin/show_pathway?map05016/K00420%09%23FFFFFF,red/K10408%09%23FFFFFF,purple/K02128%09%23FFFFFF,red/K02267%09%23FFFFFF,red/K04645%09%23FFFFFF,red/K05858%09%23FFFFFF,green/K04958%09%23FFFFFF,green/K02264%09%23FFFFFF,red/K02270%09%23FFFFFF,red/K02271%09%23FFFFFF,red/K09047%09%23FFFFFF,green/K02266%09%23FFFFFF,red/K03007%09%23FFFFFF,red/K00419%09%23FFFFFF,red/K02133%09%23FFFFFF…
mmu04380	Osteoclast differentiation	Organismal Systems	Development	16	11	27	123	0.783576	0.962765	ENSMUSG00000024912(Fosl1),ENSMUSG00000029135(Fosl2),ENSMUSG00000024621(Csf1r),ENSMUSG00000004508(Gab2),ENSMUSG00000063727(Tnfrsf11b),ENSMUSG00000039239(Tgfb2),ENSMUSG00000027399(Il1a),ENSMUSG00000026480(Ncf2),ENSMUSG00000020689(Itgb3),ENSMUSG00000028530(Jak1),ENSMUSG00000032462(Pik3cb),ENSMUSG00000002603(Tgfb1),ENSMUSG00000035158(Mitf),ENSMUSG00000052837(Junb),ENSMUSG00000021250(Fos),ENSMUSG00000…	ENSMUSG00000046709(Mapk10),ENSMUSG00000027544(Nfatc2),ENSMUSG00000004864(Mapk13),ENSMUSG00000031264(Btk),ENSMUSG00000019699(Akt3),ENSMUSG00000030427(Lilra6),ENSMUSG00000061132(Blnk),ENSMUSG00000074677(Sirpb1c),ENSMUSG00000008136(Fhl2),ENSMUSG00000041417(Pik3r1),ENSMUSG00000015950(Ncf1)	http://www.kegg.jp/kegg-bin/show_pathway?map04380/K07370%09%23FFFFFF,green/K05090%09%23FFFFFF,red/K04379%09%23FFFFFF,red/K05148%09%23FFFFFF,red/K02649%09%23FFFFFF,green/K06512%09%23FFFFFF,green/K04502%09%23FFFFFF,red/K08091%09%23FFFFFF,red/K11217%09%23FFFFFF,red/K06493%09%23FFFFFF,red/K00922%09%23FFFFFF,red/K04456%09%23FFFFFF,green/K13375%09%23FFFFFF,red/K09455%09%23FFFFFF,red/K08010%09%23FFFFFF,…
mmu00130	Ubiquinone and other terpenoid-quinone biosynthesis	Metabolism	Metabolism of cofactors and vitamins	2	0	2	11	0.794694	0.97147	ENSMUSG00000028247(Coq3),ENSMUSG00000066735(Vkorc1l1)	-	http://www.kegg.jp/kegg-bin/show_pathway?map00130/K05357%09%23FFFFFF,red/K00591%09%23FFFFFF,red/
mmu00531	Glycosaminoglycan degradation	Metabolism	Glycan biosynthesis and metabolism	3	1	4	21	0.797129	0.97147	ENSMUSG00000035273(Hpse),ENSMUSG00000025232(Hexa),ENSMUSG00000001751(Naglu)	ENSMUSG00000033540(Idua)	http://www.kegg.jp/kegg-bin/show_pathway?map00531/K01217%09%23FFFFFF,green/K12373%09%23FFFFFF,red/K01205%09%23FFFFFF,red/K07964%09%23FFFFFF,red/
mmu00270	Cysteine and methionine metabolism	Metabolism	Amino acid metabolism	5	5	10	49	0.799854	0.97147	ENSMUSG00000019179(Mdh2),ENSMUSG00000074768(Bhmt),ENSMUSG00000006442(Srm),ENSMUSG00000075232(Amd1),ENSMUSG00000025190(Got1)	ENSMUSG00000030268(Bcat1),ENSMUSG00000044986(Tst),ENSMUSG00000030851(Ldhc),ENSMUSG00000024039(Cbs),ENSMUSG00000040213(Kyat3)	http://www.kegg.jp/kegg-bin/show_pathway?map00270/K00544%09%23FFFFFF,red/K00826%09%23FFFFFF,green/K01697%09%23FFFFFF,green/K00816%09%23FFFFFF,green/K01611%09%23FFFFFF,red/K00016%09%23FFFFFF,green/K01011%09%23FFFFFF,green/K14454%09%23FFFFFF,red/K00797%09%23FFFFFF,red/K00026%09%23FFFFFF,red/
mmu04914	Progesterone-mediated oocyte maturation	Organismal Systems	Endocrine system	8	11	19	90	0.813377	0.980255	ENSMUSG00000021536(Adcy2),ENSMUSG00000027715(Ccna2),ENSMUSG00000044201(Cdc25c),ENSMUSG00000025665(Rps6ka6),ENSMUSG00000032462(Pik3cb),ENSMUSG00000041431(Ccnb1),ENSMUSG00000000001(Gnai3),ENSMUSG00000027496(Aurka)	ENSMUSG00000046709(Mapk10),ENSMUSG00000031659(Adcy7),ENSMUSG00000020431(Adcy1),ENSMUSG00000004864(Mapk13),ENSMUSG00000025586(Cpeb1),ENSMUSG00000051592(Ccnb3),ENSMUSG00000022994(Adcy6),ENSMUSG00000019699(Akt3),ENSMUSG00000041417(Pik3r1),ENSMUSG00000022840(Adcy5),ENSMUSG00000005533(Igf1r)	http://www.kegg.jp/kegg-bin/show_pathway?map04914/K08047%09%23FFFFFF,green/K04630%09%23FFFFFF,red/K02649%09%23FFFFFF,green/K05867%09%23FFFFFF,red/K08041%09%23FFFFFF,green/K00922%09%23FFFFFF,red/K04456%09%23FFFFFF,green/K08042%09%23FFFFFF,red/K05087%09%23FFFFFF,green/K08045%09%23FFFFFF,green/K02602%09%23FFFFFF,green/K04373%09%23FFFFFF,red/K04440%09%23FFFFFF,green/K06627%09%23FFFFFF,red/K11481%09%2…
mmu00440	Phosphonate and phosphinate metabolism	Metabolism	Metabolism of other amino acids	0	1	1	6	0.816364	0.980255	-	ENSMUSG00000060002(Chpt1)	http://www.kegg.jp/kegg-bin/show_pathway?map00440/K00994%09%23FFFFFF,green/
mmu00232	Caffeine metabolism	Metabolism	Biosynthesis of other secondary metabolites	1	0	1	6	0.816364	0.980255	ENSMUSG00000024066(Xdh)	-	http://www.kegg.jp/kegg-bin/show_pathway?map00232/K00106%09%23FFFFFF,red/
mmu05012	Parkinson's disease	Human Diseases	Neurodegenerative diseases	23	4	27	127	0.836944	1	ENSMUSG00000029632(Ndufa4),ENSMUSG00000025889(Snca),ENSMUSG00000029223(Uchl1),ENSMUSG00000039904(Gpr37),ENSMUSG00000063694(Cycs),ENSMUSG00000041697(Cox6a1),ENSMUSG00000059534(Uqcr10),ENSMUSG00000031231(Cox7b),ENSMUSG00000025393(Atp5b),ENSMUSG00000032330(Cox7a2),ENSMUSG00000018770(Atp5g3),ENSMUSG00000000088(Cox5a),ENSMUSG00000028277(Ube2j1),ENSMUSG00000061518(Cox5b),ENSMUSG00000035885(Cox8a),ENSMU…	ENSMUSG00000025488(Cox8b),ENSMUSG00000024534(Sncaip),ENSMUSG00000022840(Adcy5),ENSMUSG00000023826(Prkn)	http://www.kegg.jp/kegg-bin/show_pathway?map05012/K04630%09%23FFFFFF,red/K02128%09%23FFFFFF,red/K00420%09%23FFFFFF,red/K02267%09%23FFFFFF,red/K04558%09%23FFFFFF,green/K02264%09%23FFFFFF,red/K04555%09%23FFFFFF,red/K02270%09%23FFFFFF,red/K02271%09%23FFFFFF,red/K02266%09%23FFFFFF,red/K00419%09%23FFFFFF,red/K02133%09%23FFFFFF,red/K08045%09%23FFFFFF,green/K03937%09%23FFFFFF,red/K04556%09%23FFFFFF,gree…
mmu05169	Epstein-Barr virus infection	Human Diseases	Infectious diseases: Viral	21	26	47	215	0.846491	1	ENSMUSG00000034165(Ccnd3),ENSMUSG00000035692(Isg15),ENSMUSG00000020184(Mdm2),ENSMUSG00000018932(Map2k3),ENSMUSG00000003814(Calr),ENSMUSG00000019979(Apaf1),ENSMUSG00000027715(Ccna2),ENSMUSG00000028530(Jak1),ENSMUSG00000032462(Pik3cb),ENSMUSG00000006998(Psmd2),ENSMUSG00000037405(Icam1),ENSMUSG00000070691(Runx3),ENSMUSG00000027248(Pdia3),ENSMUSG00000063694(Cycs),ENSMUSG00000021453(Gadd45g),ENSMUSG00…	ENSMUSG00000037548(H2-DMb2),ENSMUSG00000046709(Mapk10),ENSMUSG00000000184(Ccnd2),ENSMUSG00000041538(H2-Ob),ENSMUSG00000004864(Mapk13),ENSMUSG00000091705(H2-Q2),ENSMUSG00000060550(H2-Q7),ENSMUSG00000036813(Entpd8),ENSMUSG00000024334(H2-Oa),ENSMUSG00000018983(E2f2),ENSMUSG00000031264(Btk),ENSMUSG00000037649(H2-DMa),ENSMUSG00000019699(Akt3),ENSMUSG00000079547(H2-DMb1),ENSMUSG00000060586(H2-Eb1),ENSM…	http://www.kegg.jp/kegg-bin/show_pathway?map05169/K07370%09%23FFFFFF,green/K02649%09%23FFFFFF,green/K06451%09%23FFFFFF,green/K06625%09%23FFFFFF,red/K11217%09%23FFFFFF,red/K04432%09%23FFFFFF,red/K10151%09%23FFFFFF,green/K12159%09%23FFFFFF,red/K08056%09%23FFFFFF,red/K04440%09%23FFFFFF,green/K08057%09%23FFFFFF,red/K06627%09%23FFFFFF,red/K03028%09%23FFFFFF,red/K06256%09%23FFFFFF,green/K06643%09%23FFF…
mmu00670	One carbon pool by folate	Metabolism	Metabolism of cofactors and vitamins	1	2	3	18	0.856557	1	ENSMUSG00000005667(Mthfd2)	ENSMUSG00000029376(Mthfd2l),ENSMUSG00000032607(Amt)	http://www.kegg.jp/kegg-bin/show_pathway?map00670/K13403%09%23FFFFFF,purple/K00605%09%23FFFFFF,green/
mmu00511	Other glycan degradation	Metabolism	Glycan biosynthesis and metabolism	3	0	3	18	0.856557	1	ENSMUSG00000033857(Engase),ENSMUSG00000025232(Hexa),ENSMUSG00000079434(Neu2)	-	http://www.kegg.jp/kegg-bin/show_pathway?map00511/K12373%09%23FFFFFF,red/K01227%09%23FFFFFF,red/K12357%09%23FFFFFF,red/
mmu00400	Phenylalanine, tyrosine and tryptophan biosynthesis	Metabolism	Amino acid metabolism	1	0	1	7	0.861564	1	ENSMUSG00000025190(Got1)	-	http://www.kegg.jp/kegg-bin/show_pathway?map00400/K14454%09%23FFFFFF,red/
mmu03450	Non-homologous end-joining	Genetic Information Processing	Replication and repair	0	2	2	13	0.866741	1	-	ENSMUSG00000025014(Dntt),ENSMUSG00000026187(Xrcc5)	http://www.kegg.jp/kegg-bin/show_pathway?map03450/K10885%09%23FFFFFF,green/K00977%09%23FFFFFF,green/
mmu01523	Antifolate resistance	Human Diseases	Drug resistance: Antineoplastic	2	3	5	29	0.875401	1	ENSMUSG00000022822(Abcc5),ENSMUSG00000025746(Il6)	ENSMUSG00000000320(Alox12),ENSMUSG00000018907(Alox12e),ENSMUSG00000020865(Abcc3)	http://www.kegg.jp/kegg-bin/show_pathway?map01523/K05668%09%23FFFFFF,red/K05405%09%23FFFFFF,red/K05667%09%23FFFFFF,green/K00458%09%23FFFFFF,green/
mmu00532	Glycosaminoglycan biosynthesis - chondroitin sulfate / dermatan sulfate	Metabolism	Glycan biosynthesis and metabolism	2	1	3	19	0.881405	1	ENSMUSG00000058152(Chsy3),ENSMUSG00000030657(Xylt1)	ENSMUSG00000032640(Chsy1)	http://www.kegg.jp/kegg-bin/show_pathway?map00532/K00771%09%23FFFFFF,red/K13499%09%23FFFFFF,purple/
mmu00830	Retinol metabolism	Metabolism	Metabolism of cofactors and vitamins	8	10	18	91	0.88576	1	ENSMUSG00000028003(Lrat),ENSMUSG00000063415(Cyp26b1),ENSMUSG00000024987(Cyp26a1),ENSMUSG00000031845(Bco1),ENSMUSG00000030483(Cyp2b10),ENSMUSG00000090124(Ugt1a7c),ENSMUSG00000062432(Cyp26c1),ENSMUSG00000040703(Cyp2s1)	ENSMUSG00000031220(Awat2),ENSMUSG00000089789(Rdh1),ENSMUSG00000024747(Aldh1a7),ENSMUSG00000069456(Rdh16),ENSMUSG00000074207(Adh1),ENSMUSG00000038242(Aox4),ENSMUSG00000053279(Aldh1a1),ENSMUSG00000029260(Ugt2b34),ENSMUSG00000055301(Adh7),ENSMUSG00000025350(Rdh5)	http://www.kegg.jp/kegg-bin/show_pathway?map00830/K12664%09%23FFFFFF,red/K13951%09%23FFFFFF,green/K12665%09%23FFFFFF,red/K00061%09%23FFFFFF,green/K11154%09%23FFFFFF,green/K00515%09%23FFFFFF,red/K07437%09%23FFFFFF,red/K00699%09%23FFFFFF,purple/K00678%09%23FFFFFF,red/K07412%09%23FFFFFF,red/K07249%09%23FFFFFF,green/K11156%09%23FFFFFF,green/K07420%09%23FFFFFF,red/K00157%09%23FFFFFF,green/
mmu04114	Oocyte meiosis	Cellular Processes	Cell growth and death	9	14	23	114	0.889018	1	ENSMUSG00000021536(Adcy2),ENSMUSG00000042644(Itpr3),ENSMUSG00000025665(Rps6ka6),ENSMUSG00000041431(Ccnb1),ENSMUSG00000027496(Aurka),ENSMUSG00000033765(Calm4),ENSMUSG00000044201(Cdc25c),ENSMUSG00000063130(Calml3),ENSMUSG00000023940(Sgo1)	ENSMUSG00000046532(Ar),ENSMUSG00000048230(Fbxo43),ENSMUSG00000025586(Cpeb1),ENSMUSG00000024617(Camk2a),ENSMUSG00000030230(Plcz1),ENSMUSG00000030287(Itpr2),ENSMUSG00000022994(Adcy6),ENSMUSG00000005533(Igf1r),ENSMUSG00000031659(Adcy7),ENSMUSG00000020431(Adcy1),ENSMUSG00000022840(Adcy5),ENSMUSG00000002324(Rec8),ENSMUSG00000057897(Camk2b),ENSMUSG00000030102(Itpr1)	http://www.kegg.jp/kegg-bin/show_pathway?map04114/K04959%09%23FFFFFF,green/K08047%09%23FFFFFF,green/K04960%09%23FFFFFF,red/K05861%09%23FFFFFF,green/K05867%09%23FFFFFF,red/K08041%09%23FFFFFF,green/K10318%09%23FFFFFF,green/K11580%09%23FFFFFF,red/K04958%09%23FFFFFF,green/K02183%09%23FFFFFF,red/K04515%09%23FFFFFF,green/K08042%09%23FFFFFF,red/K05087%09%23FFFFFF,green/K08045%09%23FFFFFF,green/K02602%09…
mmu04140	Autophagy - animal	Cellular Processes	Transport and catabolism	13	13	26	128	0.893588	1	ENSMUSG00000031950(Gabarapl2),ENSMUSG00000018171(Vmp1),ENSMUSG00000025467(Prap1),ENSMUSG00000021477(Ctsl),ENSMUSG00000047182(Irs3),ENSMUSG00000047767(Atg16l2),ENSMUSG00000055723(Rras2),ENSMUSG00000035027(Map2k2),ENSMUSG00000007659(Bcl2l1),ENSMUSG00000032462(Pik3cb),ENSMUSG00000035354(Uvrag),ENSMUSG00000020715(Ern1),ENSMUSG00000038295(Atg9b)	ENSMUSG00000046709(Mapk10),ENSMUSG00000052688(Rab7b),ENSMUSG00000019699(Akt3),ENSMUSG00000057329(Bcl2),ENSMUSG00000029471(Camkk2),ENSMUSG00000005533(Igf1r),ENSMUSG00000055980(Irs1),ENSMUSG00000022419(Deptor),ENSMUSG00000021559(Dapk1),ENSMUSG00000041658(Rragb),ENSMUSG00000041417(Pik3r1),ENSMUSG00000028278(Rragd),ENSMUSG00000030102(Itpr1)	http://www.kegg.jp/kegg-bin/show_pathway?map04140/K07359%09%23FFFFFF,green/K07830%09%23FFFFFF,red/K04570%09%23FFFFFF,red/K16186%09%23FFFFFF,green/K02649%09%23FFFFFF,green/K16172%09%23FFFFFF,green/K16185%09%23FFFFFF,green/K20402%09%23FFFFFF,green/K08852%09%23FFFFFF,red/K04958%09%23FFFFFF,green/K00922%09%23FFFFFF,red/K08341%09%23FFFFFF,red/K21248%09%23FFFFFF,red/K04456%09%23FFFFFF,green/K05087%09%2…
mmu04122	Sulfur relay system	Genetic Information Processing	Folding, sorting and degradation	0	1	1	8	0.895641	1	-	ENSMUSG00000044986(Tst)	http://www.kegg.jp/kegg-bin/show_pathway?map04122/K01011%09%23FFFFFF,green/
mmu00740	Riboflavin metabolism	Metabolism	Metabolism of cofactors and vitamins	0	1	1	8	0.895641	1	-	ENSMUSG00000019989(Enpp3)	http://www.kegg.jp/kegg-bin/show_pathway?map00740/K01513%09%23FFFFFF,green/
mmu00140	Steroid hormone biosynthesis	Metabolism	Lipid metabolism	12	5	17	88	0.902294	1	ENSMUSG00000021594(Srd5a1),ENSMUSG00000027869(Hsd3b6),ENSMUSG00000032323(Cyp11a1),ENSMUSG00000026675(Hsd17b7),ENSMUSG00000075604(Cyp11b1),ENSMUSG00000003271(Sult2b1),ENSMUSG00000021214(Akr1c18),ENSMUSG00000024087(Cyp1b1),ENSMUSG00000030483(Cyp2b10),ENSMUSG00000090124(Ugt1a7c),ENSMUSG00000019301(Hsd17b1),ENSMUSG00000016194(Hsd11b1)	ENSMUSG00000061740(Cyp2d22),ENSMUSG00000029260(Ugt2b34),ENSMUSG00000039519(Cyp7b1),ENSMUSG00000038541(Srd5a2),ENSMUSG00000031891(Hsd11b2)	http://www.kegg.jp/kegg-bin/show_pathway?map00140/K07410%09%23FFFFFF,red/K05295%09%23FFFFFF,red/K12344%09%23FFFFFF,green/K01015%09%23FFFFFF,red/K00699%09%23FFFFFF,purple/K07412%09%23FFFFFF,red/K12343%09%23FFFFFF,red/K00498%09%23FFFFFF,red/K00071%09%23FFFFFF,green/K00070%09%23FFFFFF,red/K07430%09%23FFFFFF,green/K13373%09%23FFFFFF,red/K15680%09%23FFFFFF,red/K00044%09%23FFFFFF,red/K07433%09%23FFFFFF…
mmu00640	Propanoate metabolism	Metabolism	Carbohydrate metabolism	4	1	5	31	0.909767	1	ENSMUSG00000021238(Aldh6a1),ENSMUSG00000035948(Acss3),ENSMUSG00000057880(Abat),ENSMUSG00000027452(Acss1)	ENSMUSG00000030851(Ldhc)	http://www.kegg.jp/kegg-bin/show_pathway?map00640/K00016%09%23FFFFFF,green/K13524%09%23FFFFFF,red/K01908%09%23FFFFFF,red/K01895%09%23FFFFFF,red/K00140%09%23FFFFFF,red/
mmu00310	Lysine degradation	Metabolism	Amino acid metabolism	7	3	10	57	0.922905	1	ENSMUSG00000026687(Aldh9a1),ENSMUSG00000010025(Aldh3a2),ENSMUSG00000021913(Ogdhl),ENSMUSG00000032374(Plod2),ENSMUSG00000035561(Aldh1b1),ENSMUSG00000049327(Kmt5a),ENSMUSG00000029695(Aass)	ENSMUSG00000035878(Hykk),ENSMUSG00000017453(Pipox),ENSMUSG00000041660(Bbox1)	http://www.kegg.jp/kegg-bin/show_pathway?map00310/K13645%09%23FFFFFF,red/K00306%09%23FFFFFF,green/K11428%09%23FFFFFF,red/K00164%09%23FFFFFF,red/K00149%09%23FFFFFF,red/K14157%09%23FFFFFF,red/K18201%09%23FFFFFF,green/K00128%09%23FFFFFF,red/K00471%09%23FFFFFF,green/
mmu04621	NOD-like receptor signaling pathway	Organismal Systems	Immune system	17	16	33	165	0.932136	1	ENSMUSG00000069830(Nlrp1a),ENSMUSG00000031950(Gabarapl2),ENSMUSG00000070390(Nlrp1b),ENSMUSG00000022534(Mefv),ENSMUSG00000026393(Nek7),ENSMUSG00000042644(Itpr3),ENSMUSG00000032322(Pstpip1),ENSMUSG00000025498(Irf7),ENSMUSG00000029380(Cxcl1),ENSMUSG00000028367(Txn1),ENSMUSG00000035385(Ccl2),ENSMUSG00000047123(Ticam1),ENSMUSG00000028530(Jak1),ENSMUSG00000007659(Bcl2l1),ENSMUSG00000020572(Nampt),ENSMU…	ENSMUSG00000046709(Mapk10),ENSMUSG00000021640(Naip1),ENSMUSG00000004864(Mapk13),ENSMUSG00000030287(Itpr2),ENSMUSG00000029468(P2rx7),ENSMUSG00000039943(Plcb4),ENSMUSG00000040264(Gbp2b),ENSMUSG00000071203(Naip5),ENSMUSG00000057329(Bcl2),ENSMUSG00000078817(Nlrp12),ENSMUSG00000066800(Rnasel),ENSMUSG00000039217(Il18),ENSMUSG00000078942(Naip6),ENSMUSG00000015340(Cybb),ENSMUSG00000038745(Nlrp6),ENSMUSG0…	http://www.kegg.jp/kegg-bin/show_pathway?map04621/K04959%09%23FFFFFF,green/K04960%09%23FFFFFF,red/K04570%09%23FFFFFF,red/K04612%09%23FFFFFF,red/K05858%09%23FFFFFF,green/K12803%09%23FFFFFF,red/K11217%09%23FFFFFF,red/K04958%09%23FFFFFF,green/K08341%09%23FFFFFF,red/K20865%09%23FFFFFF,green/K05482%09%23FFFFFF,green/K21421%09%23FFFFFF,green/K14624%09%23FFFFFF,red/K09447%09%23FFFFFF,red/K20863%09%23FFF…
mmu05160	Hepatitis C	Human Diseases	Infectious diseases: Viral	17	14	31	159	0.947747	1	ENSMUSG00000047109(Cldn14),ENSMUSG00000000817(Fasl),ENSMUSG00000019979(Apaf1),ENSMUSG00000025498(Irf7),ENSMUSG00000031639(Tlr3),ENSMUSG00000035027(Map2k2),ENSMUSG00000047123(Ticam1),ENSMUSG00000037936(Scarb1),ENSMUSG00000032193(Ldlr),ENSMUSG00000022132(Cldn10),ENSMUSG00000022875(Kng1),ENSMUSG00000028530(Jak1),ENSMUSG00000032462(Pik3cb),ENSMUSG00000063694(Cycs),ENSMUSG00000023067(Cdkn1a),ENSMUSG00…	ENSMUSG00000070473(Cldn3),ENSMUSG00000018983(E2f2),ENSMUSG00000019699(Akt3),ENSMUSG00000021638(Ocln),ENSMUSG00000018569(Cldn7),ENSMUSG00000050520(Cldn8),ENSMUSG00000024500(Ppp2r2b),ENSMUSG00000066800(Rnasel),ENSMUSG00000047501(Cldn4),ENSMUSG00000047230(Cldn2),ENSMUSG00000055976(Cldn23),ENSMUSG00000041417(Pik3r1),ENSMUSG00000024778(Fas),ENSMUSG00000029120(Ppp2r2c)	http://www.kegg.jp/kegg-bin/show_pathway?map05160/K14754%09%23FFFFFF,red/K02649%09%23FFFFFF,green/K09389%09%23FFFFFF,green/K06088%09%23FFFFFF,green/K06625%09%23FFFFFF,red/K06087%09%23FFFFFF,purple/K11217%09%23FFFFFF,red/K04354%09%23FFFFFF,green/K00922%09%23FFFFFF,red/K12473%09%23FFFFFF,red/K13885%09%23FFFFFF,red/K04456%09%23FFFFFF,green/K09447%09%23FFFFFF,red/K04389%09%23FFFFFF,red/K01165%09%23FF…
mmu05167	Kaposi's sarcoma-associated herpesvirus infection	Human Diseases	Infectious diseases: Viral	25	16	41	205	0.950321	1	ENSMUSG00000031950(Gabarapl2),ENSMUSG00000036402(Gng12),ENSMUSG00000042644(Itpr3),ENSMUSG00000025498(Irf7),ENSMUSG00000031639(Tlr3),ENSMUSG00000029380(Cxcl1),ENSMUSG00000035027(Map2k2),ENSMUSG00000064039(Ccr1l1),ENSMUSG00000047123(Ticam1),ENSMUSG00000037225(Fgf2),ENSMUSG00000032487(Ptgs2),ENSMUSG00000033765(Calm4),ENSMUSG00000039621(Prex1),ENSMUSG00000028530(Jak1),ENSMUSG00000032462(Pik3cb),ENSMU…	ENSMUSG00000046709(Mapk10),ENSMUSG00000027544(Nfatc2),ENSMUSG00000004864(Mapk13),ENSMUSG00000060550(H2-Q7),ENSMUSG00000030287(Itpr2),ENSMUSG00000018983(E2f2),ENSMUSG00000019699(Akt3),ENSMUSG00000091705(H2-Q2),ENSMUSG00000035448(Ccr3),ENSMUSG00000035929(H2-Q4),ENSMUSG00000048240(Gng7),ENSMUSG00000041417(Pik3r1),ENSMUSG00000024778(Fas),ENSMUSG00000022667(Cd200r1),ENSMUSG00000073409(H2-Q6),ENSMUSG00…	http://www.kegg.jp/kegg-bin/show_pathway?map05167/K04959%09%23FFFFFF,green/K04347%09%23FFFFFF,red/K04960%09%23FFFFFF,red/K02649%09%23FFFFFF,green/K11987%09%23FFFFFF,red/K06625%09%23FFFFFF,red/K04176%09%23FFFFFF,red/K04546%09%23FFFFFF,red/K11217%09%23FFFFFF,red/K21668%09%23FFFFFF,green/K04958%09%23FFFFFF,green/K02183%09%23FFFFFF,red/K08341%09%23FFFFFF,red/K15308%09%23FFFFFF,red/K05466%09%23FFFFFF,…
mmu04064	NF-kappa B signaling pathway	Environmental Information Processing	Signal transduction	7	9	16	92	0.962682	1	ENSMUSG00000016024(Lbp),ENSMUSG00000007659(Bcl2l1),ENSMUSG00000047123(Ticam1),ENSMUSG00000032487(Ptgs2),ENSMUSG00000026117(Zap70),ENSMUSG00000037405(Icam1),ENSMUSG00000013483(Card14)	ENSMUSG00000031264(Btk),ENSMUSG00000061353(Cxcl12),ENSMUSG00000031497(Tnfsf13b),ENSMUSG00000061132(Blnk),ENSMUSG00000057329(Bcl2),ENSMUSG00000005824(Tnfsf14),ENSMUSG00000052889(Prkcb),ENSMUSG00000024399(Ltb),ENSMUSG00000030742(Lat)	http://www.kegg.jp/kegg-bin/show_pathway?map04064/K07370%09%23FFFFFF,green/K07362%09%23FFFFFF,green/K04570%09%23FFFFFF,red/K05477%09%23FFFFFF,green/K11987%09%23FFFFFF,red/K10031%09%23FFFFFF,green/K20913%09%23FFFFFF,red/K03157%09%23FFFFFF,green/K06490%09%23FFFFFF,red/K07371%09%23FFFFFF,green/K05476%09%23FFFFFF,green/K02161%09%23FFFFFF,green/K05842%09%23FFFFFF,red/K05399%09%23FFFFFF,red/K07360%09%2…
mmu04130	SNARE interactions in vesicular transport	Genetic Information Processing	Folding, sorting and degradation	3	1	4	32	0.97199	1	ENSMUSG00000073002(Vamp5),ENSMUSG00000039232(Stx11),ENSMUSG00000032757(Bet1)	ENSMUSG00000030806(Stx1b)	http://www.kegg.jp/kegg-bin/show_pathway?map04130/K08486%09%23FFFFFF,green/K08514%09%23FFFFFF,red/K08504%09%23FFFFFF,red/K08487%09%23FFFFFF,red/
mmu04330	Notch signaling pathway	Environmental Information Processing	Signal transduction	4	3	7	49	0.973669	1	ENSMUSG00000000708(Kat2b),ENSMUSG00000004947(Dtx2),ENSMUSG00000015468(Notch4),ENSMUSG00000029570(Lfng)	ENSMUSG00000027276(Jag1),ENSMUSG00000029603(Dtx1),ENSMUSG00000039982(Dtx4)	http://www.kegg.jp/kegg-bin/show_pathway?map04330/K20996%09%23FFFFFF,red/K06062%09%23FFFFFF,red/K06058%09%23FFFFFF,purple/K05948%09%23FFFFFF,red/K06052%09%23FFFFFF,green/
mmu05203	Viral carcinogenesis	Human Diseases	Cancers: Overview	24	18	42	218	0.975196	1	ENSMUSG00000034165(Ccnd3),ENSMUSG00000020184(Mdm2),ENSMUSG00000001424(Snd1),ENSMUSG00000042406(Atf4),ENSMUSG00000026879(Gsn),ENSMUSG00000027715(Ccna2),ENSMUSG00000026313(Hdac4),ENSMUSG00000002565(Scin),ENSMUSG00000044303(Cdkn2a),ENSMUSG00000025498(Irf7),ENSMUSG00000028238(Atp6v0d2),ENSMUSG00000032294(Pkm),ENSMUSG00000000708(Kat2b),ENSMUSG00000035041(Creb3l3),ENSMUSG00000024521(Pmaip1),ENSMUSG0000…	ENSMUSG00000000184(Ccnd2),ENSMUSG00000060550(H2-Q7),ENSMUSG00000034245(Hdac11),ENSMUSG00000027230(Creb3l1),ENSMUSG00000027938(Creb3l4),ENSMUSG00000001249(Hpn),ENSMUSG00000020919(Stat5b),ENSMUSG00000067455(H4c11),ENSMUSG00000091705(H2-Q2),ENSMUSG00000068854(H2bc21),ENSMUSG00000056895(H2bu2),ENSMUSG00000053007(Creb5),ENSMUSG00000035448(Ccr3),ENSMUSG00000035929(H2-Q4),ENSMUSG00000041417(Pik3r1),ENSM…	http://www.kegg.jp/kegg-bin/show_pathway?map05203/K04685%09%23FFFFFF,red/K08665%09%23FFFFFF,green/K02649%09%23FFFFFF,green/K10152%09%23FFFFFF,red/K06643%09%23FFFFFF,red/K11224%09%23FFFFFF,green/K06625%09%23FFFFFF,red/K06062%09%23FFFFFF,red/K10131%09%23FFFFFF,red/K04374%09%23FFFFFF,red/K11217%09%23FFFFFF,red/K12497%09%23FFFFFF,green/K00922%09%23FFFFFF,red/K10610%09%23FFFFFF,red/K05768%09%23FFFFFF,…
mmu05034	Alcoholism	Human Diseases	Substance dependence	18	18	36	192	0.978698	1	ENSMUSG00000039579(Grin3a),ENSMUSG00000020182(Ddc),ENSMUSG00000036402(Gng12),ENSMUSG00000042406(Atf4),ENSMUSG00000048482(Bdnf),ENSMUSG00000026313(Hdac4),ENSMUSG00000000001(Gnai3),ENSMUSG00000029819(Npy),ENSMUSG00000035041(Creb3l3),ENSMUSG00000033765(Calm4),ENSMUSG00000061482(H4c4),ENSMUSG00000069305(Hist1h4n),ENSMUSG00000018500(Adora2b),ENSMUSG00000032766(Gng11),ENSMUSG00000063130(Calml3),ENSMUSG…	ENSMUSG00000034245(Hdac11),ENSMUSG00000027230(Creb3l1),ENSMUSG00000061718(Ppp1r1b),ENSMUSG00000027938(Creb3l4),ENSMUSG00000027499(Pkia),ENSMUSG00000029471(Camkk2),ENSMUSG00000020086(Macroh2a2),ENSMUSG00000067455(H4c11),ENSMUSG00000020785(Camkk1),ENSMUSG00000068854(H2bc21),ENSMUSG00000056895(H2bu2),ENSMUSG00000030209(Grin2b),ENSMUSG00000053007(Creb5),ENSMUSG00000078851(H2aw),ENSMUSG00000048240(Gng…	http://www.kegg.jp/kegg-bin/show_pathway?map05034/K07359%09%23FFFFFF,green/K00908%09%23FFFFFF,green/K04347%09%23FFFFFF,red/K04267%09%23FFFFFF,red/K17448%09%23FFFFFF,green/K04630%09%23FFFFFF,red/K01593%09%23FFFFFF,red/K04534%09%23FFFFFF,red/K05213%09%23FFFFFF,red/K06279%09%23FFFFFF,red/K04374%09%23FFFFFF,red/K04546%09%23FFFFFF,red/K02183%09%23FFFFFF,red/K15494%09%23FFFFFF,green/K09047%09%23FFFFFF,…
mmu04620	Toll-like receptor signaling pathway	Organismal Systems	Immune system	11	5	16	98	0.982281	1	ENSMUSG00000016024(Lbp),ENSMUSG00000029304(Spp1),ENSMUSG00000025498(Irf7),ENSMUSG00000031639(Tlr3),ENSMUSG00000035027(Map2k2),ENSMUSG00000018932(Map2k3),ENSMUSG00000047123(Ticam1),ENSMUSG00000032462(Pik3cb),ENSMUSG00000079164(Tlr5),ENSMUSG00000021250(Fos),ENSMUSG00000025746(Il6)	ENSMUSG00000046709(Mapk10),ENSMUSG00000004864(Mapk13),ENSMUSG00000019699(Akt3),ENSMUSG00000041417(Pik3r1),ENSMUSG00000044827(Tlr1)	http://www.kegg.jp/kegg-bin/show_pathway?map04620/K04379%09%23FFFFFF,red/K10168%09%23FFFFFF,red/K02649%09%23FFFFFF,green/K04432%09%23FFFFFF,red/K00922%09%23FFFFFF,red/K04456%09%23FFFFFF,green/K09447%09%23FFFFFF,red/K04440%09%23FFFFFF,green/K05842%09%23FFFFFF,red/K05401%09%23FFFFFF,red/K05405%09%23FFFFFF,red/K05398%09%23FFFFFF,green/K05399%09%23FFFFFF,red/K04441%09%23FFFFFF,green/K06250%09%23FFFFF…
mmu03430	Mismatch repair	Genetic Information Processing	Replication and repair	1	1	2	22	0.983674	1	ENSMUSG00000024854(Pold4)	ENSMUSG00000075569(Rsph10b)	http://www.kegg.jp/kegg-bin/show_pathway?map03430/K03505%09%23FFFFFF,red/K10858%09%23FFFFFF,green/
mmu05322	Systemic lupus erythematosus	Human Diseases	Immune diseases	5	19	24	138	0.983907	1	ENSMUSG00000040314(Ctsg),ENSMUSG00000061482(H4c4),ENSMUSG00000079105(C7),ENSMUSG00000069305(Hist1h4n),ENSMUSG00000059003(Grin2a)	ENSMUSG00000036887(C1qa),ENSMUSG00000041538(H2-Ob),ENSMUSG00000038521(C1s1),ENSMUSG00000036594(H2-Aa),ENSMUSG00000073421(H2-Ab1),ENSMUSG00000022149(C9),ENSMUSG00000037548(H2-DMb2),ENSMUSG00000036905(C1qb),ENSMUSG00000020086(Macroh2a2),ENSMUSG00000067455(H4c11),ENSMUSG00000024334(H2-Oa),ENSMUSG00000068854(H2bc21),ENSMUSG00000056895(H2bu2),ENSMUSG00000037649(H2-DMa),ENSMUSG00000079547(H2-DMb1),ENSM…	http://www.kegg.jp/kegg-bin/show_pathway?map05322/K04000%09%23FFFFFF,green/K05210%09%23FFFFFF,green/K05209%09%23FFFFFF,red/K11251%09%23FFFFFF,green/K11254%09%23FFFFFF,purple/K03986%09%23FFFFFF,green/K01319%09%23FFFFFF,red/K03996%09%23FFFFFF,red/K01331%09%23FFFFFF,green/K03987%09%23FFFFFF,green/K06752%09%23FFFFFF,green/K11252%09%23FFFFFF,green/
mmu00860	Porphyrin and chlorophyll metabolism	Metabolism	Metabolism of cofactors and vitamins	4	1	5	41	0.984935	1	ENSMUSG00000025270(Alas2),ENSMUSG00000032786(Alas1),ENSMUSG00000090124(Ugt1a7c),ENSMUSG00000005413(Hmox1)	ENSMUSG00000029260(Ugt2b34)	http://www.kegg.jp/kegg-bin/show_pathway?map00860/K00510%09%23FFFFFF,red/K00643%09%23FFFFFF,red/K00699%09%23FFFFFF,purple/
mmu05162	Measles	Human Diseases	Infectious diseases: Viral	13	10	23	134	0.985373	1	ENSMUSG00000034165(Ccnd3),ENSMUSG00000027399(Il1a),ENSMUSG00000000817(Fasl),ENSMUSG00000022875(Kng1),ENSMUSG00000026770(Il2ra),ENSMUSG00000005696(Sh2d1a),ENSMUSG00000068227(Il2rb),ENSMUSG00000028530(Jak1),ENSMUSG00000032462(Pik3cb),ENSMUSG00000022637(Cblb),ENSMUSG00000025498(Irf7),ENSMUSG00000031304(Il2rg),ENSMUSG00000025746(Il6)	ENSMUSG00000039304(Tnfsf10),ENSMUSG00000020919(Stat5b),ENSMUSG00000000184(Ccnd2),ENSMUSG00000091971(Hspa1a),ENSMUSG00000019699(Akt3),ENSMUSG00000016493(Cd46),ENSMUSG00000041417(Pik3r1),ENSMUSG00000024778(Fas),ENSMUSG00000000869(Il4),ENSMUSG00000032093(Cd3e)	http://www.kegg.jp/kegg-bin/show_pathway?map05162/K05070%09%23FFFFFF,red/K14754%09%23FFFFFF,red/K02649%09%23FFFFFF,green/K10152%09%23FFFFFF,red/K06451%09%23FFFFFF,green/K22517%09%23FFFFFF,red/K03283%09%23FFFFFF,green/K11224%09%23FFFFFF,green/K11217%09%23FFFFFF,red/K00922%09%23FFFFFF,red/K10151%09%23FFFFFF,green/K04456%09%23FFFFFF,green/K09447%09%23FFFFFF,red/K04389%09%23FFFFFF,red/K04721%09%23FFF…
mmu04120	Ubiquitin mediated proteolysis	Genetic Information Processing	Folding, sorting and degradation	14	9	23	137	0.989691	1	ENSMUSG00000020184(Mdm2),ENSMUSG00000060860(Ube2s),ENSMUSG00000024807(Syvn1),ENSMUSG00000041556(Fbxo2),ENSMUSG00000029577(Ube3b),ENSMUSG00000028277(Ube2j1),ENSMUSG00000022637(Cblb),ENSMUSG00000058317(Ube2e2),ENSMUSG00000034343(Ube2f),ENSMUSG00000009293(Ube2g2),ENSMUSG00000028086(Fbxw7),ENSMUSG00000001403(Ube2c),ENSMUSG00000053113(Socs3),ENSMUSG00000024740(Ddb1)	ENSMUSG00000000731(Aire),ENSMUSG00000036782(Klhl13),ENSMUSG00000022075(Rhobtb2),ENSMUSG00000040525(Cblc),ENSMUSG00000052981(Ube2ql1),ENSMUSG00000023826(Prkn),ENSMUSG00000019927(Ube2d1),ENSMUSG00000019944(Rhobtb1),ENSMUSG00000044231(Nhlrc1)	http://www.kegg.jp/kegg-bin/show_pathway?map04120/K06689%09%23FFFFFF,green/K10447%09%23FFFFFF,green/K10601%09%23FFFFFF,red/K06688%09%23FFFFFF,red/K10583%09%23FFFFFF,red/K06643%09%23FFFFFF,red/K20217%09%23FFFFFF,red/K22517%09%23FFFFFF,red/K10099%09%23FFFFFF,red/K10603%09%23FFFFFF,green/K22518%09%23FFFFFF,green/K04555%09%23FFFFFF,red/K10610%09%23FFFFFF,red/K10602%09%23FFFFFF,green/K04556%09%23FFFFF…
mmu04110	Cell cycle	Cellular Processes	Cell growth and death	16	4	20	123	0.990685	1	ENSMUSG00000031016(Wee1),ENSMUSG00000034165(Ccnd3),ENSMUSG00000020184(Mdm2),ENSMUSG00000033102(Cdc14b),ENSMUSG00000027715(Ccna2),ENSMUSG00000041431(Ccnb1),ENSMUSG00000044303(Cdkn2a),ENSMUSG00000015312(Gadd45b),ENSMUSG00000039239(Tgfb2),ENSMUSG00000096472(Cdkn2d),ENSMUSG00000000028(Cdc45),ENSMUSG00000044201(Cdc25c),ENSMUSG00000002603(Tgfb1),ENSMUSG00000073802(Cdkn2b),ENSMUSG00000021453(Gadd45g),EN…	ENSMUSG00000000184(Ccnd2),ENSMUSG00000018983(E2f2),ENSMUSG00000047281(Sfn),ENSMUSG00000051592(Ccnb3)	http://www.kegg.jp/kegg-bin/show_pathway?map04110/K04685%09%23FFFFFF,red/K06639%09%23FFFFFF,red/K10152%09%23FFFFFF,red/K06643%09%23FFFFFF,red/K05867%09%23FFFFFF,red/K09389%09%23FFFFFF,green/K06625%09%23FFFFFF,red/K10151%09%23FFFFFF,green/K06644%09%23FFFFFF,green/K06623%09%23FFFFFF,red/K13375%09%23FFFFFF,red/K04402%09%23FFFFFF,red/K06632%09%23FFFFFF,red/K06627%09%23FFFFFF,red/K05868%09%23FFFFFF,re…
mmu00563	Glycosylphosphatidylinositol (GPI)-anchor biosynthesis	Metabolism	Glycan biosynthesis and metabolism	1	1	2	25	0.992175	1	ENSMUSG00000039047(Pigk)	ENSMUSG00000045625(Pigz)	http://www.kegg.jp/kegg-bin/show_pathway?map00563/K08098%09%23FFFFFF,green/K05290%09%23FFFFFF,red/
mmu03410	Base excision repair	Genetic Information Processing	Replication and repair	2	1	3	33	0.993946	1	ENSMUSG00000054509(Parp4),ENSMUSG00000024854(Pold4)	ENSMUSG00000035121(Neil2)	http://www.kegg.jp/kegg-bin/show_pathway?map03410/K10568%09%23FFFFFF,green/K10798%09%23FFFFFF,red/K03505%09%23FFFFFF,red/
mmu05168	Herpes simplex infection	Human Diseases	Infectious diseases: Viral	16	19	35	200	0.993991	1	ENSMUSG00000020893(Per1),ENSMUSG00000000817(Fasl),ENSMUSG00000028530(Jak1),ENSMUSG00000063694(Cycs),ENSMUSG00000025746(Il6),ENSMUSG00000053113(Socs3),ENSMUSG00000025498(Irf7),ENSMUSG00000031639(Tlr3),ENSMUSG00000032012(Nectin1),ENSMUSG00000031712(Il15),ENSMUSG00000035385(Ccl2),ENSMUSG00000047123(Ticam1),ENSMUSG00000062300(Nectin2),ENSMUSG00000031410(Nxf7),ENSMUSG00000067201(H2-M9),ENSMUSG00000021…	ENSMUSG00000041538(H2-Ob),ENSMUSG00000024610(Cd74),ENSMUSG00000091705(H2-Q2),ENSMUSG00000024334(H2-Oa),ENSMUSG00000079547(H2-DMb1),ENSMUSG00000028957(Per3),ENSMUSG00000005824(Tnfsf14),ENSMUSG00000073409(H2-Q6),ENSMUSG00000046709(Mapk10),ENSMUSG00000060550(H2-Q7),ENSMUSG00000036594(H2-Aa),ENSMUSG00000073421(H2-Ab1),ENSMUSG00000037548(H2-DMb2),ENSMUSG00000066800(Rnasel),ENSMUSG00000037649(H2-DMa),E…	http://www.kegg.jp/kegg-bin/show_pathway?map05168/K04379%09%23FFFFFF,red/K05477%09%23FFFFFF,green/K03121%09%23FFFFFF,green/K05433%09%23FFFFFF,red/K11217%09%23FFFFFF,red/K06531%09%23FFFFFF,red/K14284%09%23FFFFFF,red/K14624%09%23FFFFFF,red/K09447%09%23FFFFFF,red/K04389%09%23FFFFFF,red/K21945%09%23FFFFFF,green/K06751%09%23FFFFFF,purple/K01165%09%23FFFFFF,green/K21944%09%23FFFFFF,red/K06081%09%23FFFF…
mmu03020	RNA polymerase	Genetic Information Processing	Transcription	2	0	2	28	0.996293	1	ENSMUSG00000038489(Polr2l),ENSMUSG00000035834(Polr3g)	-	http://www.kegg.jp/kegg-bin/show_pathway?map03020/K03024%09%23FFFFFF,red/K03007%09%23FFFFFF,red/
mmu00970	Aminoacyl-tRNA biosynthesis	Genetic Information Processing	Translation	4	0	4	44	0.997714	1	ENSMUSG00000021266(Wars),ENSMUSG00000031960(Aars),ENSMUSG00000018848(Rars),ENSMUSG00000024587(Nars)	-	http://www.kegg.jp/kegg-bin/show_pathway?map00970/K01887%09%23FFFFFF,red/K01872%09%23FFFFFF,red/K01893%09%23FFFFFF,red/K01867%09%23FFFFFF,red/
mmu04136	Autophagy - other	Cellular Processes	Transport and catabolism	2	0	2	32	0.998651	1	ENSMUSG00000031950(Gabarapl2),ENSMUSG00000038295(Atg9b)	-	http://www.kegg.jp/kegg-bin/show_pathway?map04136/K08341%09%23FFFFFF,red/K17907%09%23FFFFFF,red/
mmu03440	Homologous recombination	Genetic Information Processing	Replication and repair	1	2	3	41	0.999059	1	ENSMUSG00000024854(Pold4)	ENSMUSG00000020059(Sycp3),ENSMUSG00000059060(Rad51b)	http://www.kegg.jp/kegg-bin/show_pathway?map03440/K19528%09%23FFFFFF,green/K03505%09%23FFFFFF,red/K10869%09%23FFFFFF,green/
mmu04622	RIG-I-like receptor signaling pathway	Organismal Systems	Immune system	5	2	7	68	0.999186	1	ENSMUSG00000035692(Isg15),ENSMUSG00000045364(Ifne),ENSMUSG00000025498(Irf7),ENSMUSG00000042993(Ifnk),ENSMUSG00000034371(Tkfc)	ENSMUSG00000004864(Mapk13),ENSMUSG00000046709(Mapk10)	http://www.kegg.jp/kegg-bin/show_pathway?map04622/K09447%09%23FFFFFF,red/K05441%09%23FFFFFF,red/K00863%09%23FFFFFF,red/K12159%09%23FFFFFF,red/K04441%09%23FFFFFF,green/K05442%09%23FFFFFF,red/K04440%09%23FFFFFF,green/
mmu03030	DNA replication	Genetic Information Processing	Replication and repair	2	0	2	35	0.999374	1	ENSMUSG00000052926(Rnaseh2a),ENSMUSG00000024854(Pold4)	-	http://www.kegg.jp/kegg-bin/show_pathway?map03030/K03505%09%23FFFFFF,red/K10743%09%23FFFFFF,red/
mmu03018	RNA degradation	Genetic Information Processing	Folding, sorting and degradation	4	5	9	82	0.999435	1	ENSMUSG00000063524(Eno1),ENSMUSG00000037573(Tob1),ENSMUSG00000021196(Pfkp),ENSMUSG00000020464(Pnpt1)	ENSMUSG00000073460(Pnldc1),ENSMUSG00000034732(Pabpc5),ENSMUSG00000090919(Pabpc4l),ENSMUSG00000041477(Dcp1b),ENSMUSG00000032056(Btg4)	http://www.kegg.jp/kegg-bin/show_pathway?map03018/K00962%09%23FFFFFF,red/K13126%09%23FFFFFF,green/K00850%09%23FFFFFF,red/K01689%09%23FFFFFF,red/K12611%09%23FFFFFF,green/K14443%09%23FFFFFF,purple/K01148%09%23FFFFFF,green/
mmu03460	Fanconi anemia pathway	Genetic Information Processing	Replication and repair	1	3	4	51	0.999521	1	ENSMUSG00000028560(Usp1)	ENSMUSG00000019841(Rev3l),ENSMUSG00000075569(Rsph10b),ENSMUSG00000021461(Fancc)	http://www.kegg.jp/kegg-bin/show_pathway?map03460/K02350%09%23FFFFFF,green/K10858%09%23FFFFFF,green/K10890%09%23FFFFFF,green/K11832%09%23FFFFFF,red/
mmu04217	Necroptosis	Cellular Processes	Cell growth and death	12	13	25	174	0.999692	1	ENSMUSG00000070719(Pla2g4d),ENSMUSG00000000817(Fasl),ENSMUSG00000028530(Jak1),ENSMUSG00000046971(Pla2g4f),ENSMUSG00000054509(Parp4),ENSMUSG00000026473(Glul),ENSMUSG00000031639(Tlr3),ENSMUSG00000024661(Fth1),ENSMUSG00000027399(Il1a),ENSMUSG00000047123(Ticam1),ENSMUSG00000024942(Capn1),ENSMUSG00000037049(Smpd1)	ENSMUSG00000024617(Camk2a),ENSMUSG00000033059(Pygb),ENSMUSG00000057329(Bcl2),ENSMUSG00000018924(Alox15),ENSMUSG00000032648(Pygm),ENSMUSG00000078851(H2aw),ENSMUSG00000046709(Mapk10),ENSMUSG00000039304(Tnfsf10),ENSMUSG00000020086(Macroh2a2),ENSMUSG00000020919(Stat5b),ENSMUSG00000015340(Cybb),ENSMUSG00000024778(Fas),ENSMUSG00000057897(Camk2b)	http://www.kegg.jp/kegg-bin/show_pathway?map04217/K01367%09%23FFFFFF,red/K16342%09%23FFFFFF,red/K11224%09%23FFFFFF,green/K00522%09%23FFFFFF,red/K11217%09%23FFFFFF,red/K04515%09%23FFFFFF,green/K00688%09%23FFFFFF,green/K10798%09%23FFFFFF,red/K21421%09%23FFFFFF,green/K04389%09%23FFFFFF,red/K00460%09%23FFFFFF,green/K04721%09%23FFFFFF,green/K01915%09%23FFFFFF,red/K02161%09%23FFFFFF,green/K04440%09%23F…
mmu04623	Cytosolic DNA-sensing pathway	Organismal Systems	Immune system	4	1	5	61	0.999762	1	ENSMUSG00000025498(Irf7),ENSMUSG00000038489(Polr2l),ENSMUSG00000025746(Il6),ENSMUSG00000035834(Polr3g)	ENSMUSG00000039217(Il18)	http://www.kegg.jp/kegg-bin/show_pathway?map04623/K09447%09%23FFFFFF,red/K05405%09%23FFFFFF,red/K03024%09%23FFFFFF,red/K05482%09%23FFFFFF,green/K03007%09%23FFFFFF,red/
mmu03420	Nucleotide excision repair	Genetic Information Processing	Replication and repair	2	0	2	43	0.999921	1	ENSMUSG00000024854(Pold4),ENSMUSG00000024740(Ddb1)	-	http://www.kegg.jp/kegg-bin/show_pathway?map03420/K03505%09%23FFFFFF,red/K10610%09%23FFFFFF,red/
mmu03015	mRNA surveillance pathway	Genetic Information Processing	Translation	1	6	7	92	0.999995	1	ENSMUSG00000031410(Nxf7)	ENSMUSG00000054256(Msi1),ENSMUSG00000024500(Ppp2r2b),ENSMUSG00000034732(Pabpc5),ENSMUSG00000090919(Pabpc4l),ENSMUSG00000069867(Pabpn1l),ENSMUSG00000029120(Ppp2r2c)	http://www.kegg.jp/kegg-bin/show_pathway?map03015/K04354%09%23FFFFFF,green/K13126%09%23FFFFFF,green/K14284%09%23FFFFFF,red/K14396%09%23FFFFFF,green/K14411%09%23FFFFFF,green/
mmu03022	Basal transcription factors	Genetic Information Processing	Transcription	0	1	1	43	0.999995	1	-	ENSMUSG00000023079(Gtf2ird1)	http://www.kegg.jp/kegg-bin/show_pathway?map03022/K03121%09%23FFFFFF,green/
mmu03050	Proteasome	Genetic Information Processing	Folding, sorting and degradation	1	0	1	46	0.999998	1	ENSMUSG00000006998(Psmd2)	-	http://www.kegg.jp/kegg-bin/show_pathway?map03050/K03028%09%23FFFFFF,red/
mmu03008	Ribosome biogenesis in eukaryotes	Genetic Information Processing	Translation	2	1	3	78	1	1	ENSMUSG00000031410(Nxf7),ENSMUSG00000079470(Utp14b)	ENSMUSG00000062309(Rpp25)	http://www.kegg.jp/kegg-bin/show_pathway?map03008/K14567%09%23FFFFFF,red/K14284%09%23FFFFFF,red/K14525%09%23FFFFFF,green/
mmu03013	RNA transport	Genetic Information Processing	Translation	7	4	11	165	1	1	ENSMUSG00000028156(Eif4e),ENSMUSG00000020340(Cyfip2),ENSMUSG00000031490(Eif4ebp1),ENSMUSG00000028760(Eif4g3),ENSMUSG00000031410(Nxf7),ENSMUSG00000028614(Ndc1),ENSMUSG00000057561(Eif1a)	ENSMUSG00000034732(Pabpc5),ENSMUSG00000090919(Pabpc4l),ENSMUSG00000062309(Rpp25),ENSMUSG00000016349(Eef1a2)	http://www.kegg.jp/kegg-bin/show_pathway?map03013/K03231%09%23FFFFFF,green/K13126%09%23FFFFFF,green/K03259%09%23FFFFFF,red/K07205%09%23FFFFFF,red/K05749%09%23FFFFFF,red/K03260%09%23FFFFFF,red/K14315%09%23FFFFFF,red/K14284%09%23FFFFFF,red/K14525%09%23FFFFFF,green/K03236%09%23FFFFFF,red/
mmu03010	Ribosome	Genetic Information Processing	Translation	2	1	3	129	1	1	ENSMUSG00000049751(Rpl36al),ENSMUSG00000049281(Scn3b)	ENSMUSG00000039735(Fnbp1l)	http://www.kegg.jp/kegg-bin/show_pathway?map03010/K02905%09%23FFFFFF,green/K02875%09%23FFFFFF,red/K02929%09%23FFFFFF,red/
mmu03040	Spliceosome	Genetic Information Processing	Transcription	1	1	2	130	1	1	ENSMUSG00000027649(Ctnnbl1)	ENSMUSG00000091971(Hspa1a)	http://www.kegg.jp/kegg-bin/show_pathway?map03040/K03283%09%23FFFFFF,green/K12864%09%23FFFFFF,red/
mmu04740	Olfactory transduction	Organismal Systems	Sensory system	12	17	29	1110	1	1	ENSMUSG00000040328(Olfr56),ENSMUSG00000042894(Olfr1260),ENSMUSG00000043925(Olfr544),ENSMUSG00000056600(Olfr90),ENSMUSG00000026360(Rgs2),ENSMUSG00000044824(Olfr545),ENSMUSG00000033765(Calm4),ENSMUSG00000069421(Olfr810),ENSMUSG00000063130(Calml3),ENSMUSG00000044814(Olfr543),ENSMUSG00000111567(Olfr1251),ENSMUSG00000029334(Prkg2)	ENSMUSG00000020168(Olfr299),ENSMUSG00000042249(Grk3),ENSMUSG00000004347(Pde1c),ENSMUSG00000038115(Ano2),ENSMUSG00000024617(Camk2a),ENSMUSG00000030376(Slc8a2),ENSMUSG00000051359(Ncald),ENSMUSG00000079055(Slc8a3),ENSMUSG00000020890(Gucy2e),ENSMUSG00000041771(Slc24a4),ENSMUSG00000052920(Prkg1),ENSMUSG00000048240(Gng7),ENSMUSG00000043366(Olfr78),ENSMUSG00000057897(Camk2b),ENSMUSG00000031789(Cngb1),EN…	http://www.kegg.jp/kegg-bin/show_pathway?map04740/K19695%09%23FFFFFF,green/K13752%09%23FFFFFF,green/K19497%09%23FFFFFF,green/K04952%09%23FFFFFF,green/K00910%09%23FFFFFF,green/K13755%09%23FFFFFF,green/K07376%09%23FFFFFF,green/K18154%09%23FFFFFF,red/K04257%09%23FFFFFF,purple/K05849%09%23FFFFFF,green/K02183%09%23FFFFFF,red/K04515%09%23FFFFFF,green/K04543%09%23FFFFFF,green/K12321%09%23FFFFFF,green/K1…
