# Supplementary material for: Gestational Interrelationships among Gut–Metabolism–Transcriptome in Regulating Early Embryo Implantation and Placental Development in Mice
Source: Microorganisms. 2024 Sep 17;12(9):1902. doi: 10.3390/microorganisms12091902 (PMC11434064; doi:10.3390/microorganisms12091902)
Supplement: Supplementary file 1 [file microorganisms-12-01902-s001.zip › Table S7.xlsx]

## Sheet: Table S6
	row	variable	value	value2	valuep	signif.
1	ASV_35 unclassified_Rikenellaceae	L-Isoleucine	0.756406	(0.75,1)	0.00441191	**
2	ASV_71 unidentified_Rikenellaceae	L-Isoleucine	0.81879	(0.75,1)	0.00112535	**
3	ASV_4 unidentified_Allobaculum	L-Isoleucine	-0.668087	(-0.5,-0.75)	0.0175694	*
4	ASV_104 unidentified_S24-7	L-Isoleucine	-0.710612	(-0.5,-0.75)	0.0095911	**
8	ASV_138 unidentified_S24-7	L-Isoleucine	0.72808	(0.5,0.75)	0.00725763	**
9	ASV_156 unidentified_Odoribacter	L-Isoleucine	0.63239	(0.5,0.75)	0.0273439	*
23	ASV_35 unclassified_Rikenellaceae	L-Kynurenine	-0.795396	(-0.75,-1)	0.00198009	**
24	ASV_71 unidentified_Rikenellaceae	L-Kynurenine	-0.756406	(-0.75,-1)	0.00441191	**
25	ASV_4 unidentified_Allobaculum	L-Kynurenine	0.81738	(0.75,1)	0.00116685	**
26	ASV_104 unidentified_S24-7	L-Kynurenine	0.580091	(0.5,0.75)	0.0480125	*
27	ASV_40 unidentified_S24-7	L-Kynurenine	0.629371	(0.5,0.75)	0.0283197	*
28	ASV_173 unidentified_S24-7	L-Kynurenine	0.692308	(0.5,0.75)	0.012593	*
30	ASV_138 unidentified_S24-7	L-Kynurenine	-0.665674	(-0.5,-0.75)	0.0181341	*
31	ASV_156 unidentified_Odoribacter	L-Kynurenine	-0.823771	(-0.75,-1)	0.0009877	***
32	ASV_67 unidentified_S24-7	L-Kynurenine	0.661988	(0.5,0.75)	0.0190217	*
33	ASV_68 unidentified_S24-7	L-Kynurenine	0.661988	(0.5,0.75)	0.0190217	*
34	ASV_47 Lactobacillus_vaginalis	L-Kynurenine	-0.623469	(-0.5,-0.75)	0.0302994	*
37	ASV_217 unidentified_S24-7	L-Kynurenine	0.700526	(0.5,0.75)	0.0111699	*
48	ASV_104 unidentified_S24-7	Maleic acid	0.652602	(0.5,0.75)	0.0214257	*
58	ASV_167 Bacteroides_fragilis	Maleic acid	0.640982	(0.5,0.75)	0.0247	*
61	ASV_14 unidentified_S24-7	Maleic acid	0.769231	(0.75,1)	0.00344645	**
62	ASV_34 unidentified_S24-7	Maleic acid	0.769231	(0.75,1)	0.00344645	**
66	ASV_168 unidentified_S24-7	Maleic acid	0.647987	(0.5,0.75)	0.0226858	*
69	ASV_4 unidentified_Allobaculum	3-Methylxanthine	-0.67182	(-0.5,-0.75)	0.0167217	*
89	ASV_35 unclassified_Rikenellaceae	Urocanic acid	0.733012	(0.5,0.75)	0.00668381	**
90	ASV_71 unidentified_Rikenellaceae	Urocanic acid	0.865578	(0.75,1)	0.000274627	***
91	ASV_4 unidentified_Allobaculum	Urocanic acid	-0.712875	(-0.5,-0.75)	0.00926089	**
95	ASV_90 unidentified_Bacteroidales	Urocanic acid	-0.657353	(-0.5,-0.75)	0.020183	*
96	ASV_138 unidentified_S24-7	Urocanic acid	0.840413	(0.75,1)	0.000619568	***
98	ASV_67 unidentified_S24-7	Urocanic acid	-0.605649	(-0.5,-0.75)	0.0368796	*
99	ASV_68 unidentified_S24-7	Urocanic acid	-0.605649	(-0.5,-0.75)	0.0368796	*
103	ASV_217 unidentified_S24-7	Urocanic acid	-0.623469	(-0.5,-0.75)	0.0302994	*
107	ASV_208 unidentified_Lactobacillus	Urocanic acid	0.583722	(0.5,0.75)	0.0463025	*
109	ASV_95 unidentified_Lactobacillus	Urocanic acid	0.581437	(0.5,0.75)	0.0473736	*
123	ASV_124 unidentified_Adlercreutzia	3,4-Dihydroxymandelic acid	-0.59895	(-0.5,-0.75)	0.0395981	*
133	ASV_35 unclassified_Rikenellaceae	(S)-1-Phenylethanol	-0.647234	(-0.5,-0.75)	0.0228964	*
134	ASV_71 unidentified_Rikenellaceae	(S)-1-Phenylethanol	-0.577052	(-0.5,-0.75)	0.0494774	*
135	ASV_4 unidentified_Allobaculum	(S)-1-Phenylethanol	0.705411	(0.5,0.75)	0.010383	*
136	ASV_104 unidentified_S24-7	(S)-1-Phenylethanol	0.6381	(0.5,0.75)	0.0255651	*
149	ASV_14 unidentified_S24-7	(S)-1-Phenylethanol	0.692308	(0.5,0.75)	0.012593	*
150	ASV_34 unidentified_S24-7	(S)-1-Phenylethanol	0.629371	(0.5,0.75)	0.0283197	*
155	ASV_35 unclassified_Rikenellaceae	12-Hydroxydodecanoic acid	-0.58485	(-0.5,-0.75)	0.0457805	*
161	ASV_90 unidentified_Bacteroidales	12-Hydroxydodecanoic acid	0.644871	(0.5,0.75)	0.0235663	*
167	ASV_124 unidentified_Adlercreutzia	12-Hydroxydodecanoic acid	-0.721542	(-0.5,-0.75)	0.00807444	**
168	ASV_167 Bacteroides_fragilis	12-Hydroxydodecanoic acid	0.647987	(0.5,0.75)	0.0226858	*
170	ASV_1 unidentified_Lactobacillus	12-Hydroxydodecanoic acid	-0.643357	(-0.5,-0.75)	0.0240032	*
173	ASV_208 unidentified_Lactobacillus	12-Hydroxydodecanoic acid	-0.5944	(-0.5,-0.75)	0.0415238	*
175	ASV_95 unidentified_Lactobacillus	12-Hydroxydodecanoic acid	-0.661998	(-0.5,-0.75)	0.0190195	*
177	ASV_35 unclassified_Rikenellaceae	3-Hydroxymethylglutaric acid	0.70182	(0.5,0.75)	0.0109574	*
178	ASV_71 unidentified_Rikenellaceae	3-Hydroxymethylglutaric acid	0.70182	(0.5,0.75)	0.0109574	*
179	ASV_4 unidentified_Allobaculum	3-Hydroxymethylglutaric acid	-0.806183	(-0.75,-1)	0.00153995	**
183	ASV_90 unidentified_Bacteroidales	3-Hydroxymethylglutaric acid	-0.657353	(-0.5,-0.75)	0.020183	*
184	ASV_138 unidentified_S24-7	3-Hydroxymethylglutaric acid	0.582464	(0.5,0.75)	0.04689	*
189	ASV_124 unidentified_Adlercreutzia	3-Hydroxymethylglutaric acid	0.605955	(0.5,0.75)	0.0367585	*
199	ASV_35 unclassified_Rikenellaceae	N-Methyltyramine	0.748608	(0.5,0.75)	0.00509129	**
200	ASV_71 unidentified_Rikenellaceae	N-Methyltyramine	0.810992	(0.75,1)	0.00136996	**
201	ASV_4 unidentified_Allobaculum	N-Methyltyramine	-0.60837	(-0.5,-0.75)	0.0358144	*
205	ASV_90 unidentified_Bacteroidales	N-Methyltyramine	-0.586625	(-0.5,-0.75)	0.044967	*
206	ASV_138 unidentified_S24-7	N-Methyltyramine	0.719759	(0.5,0.75)	0.00830862	**
207	ASV_156 unidentified_Odoribacter	N-Methyltyramine	0.640711	(0.5,0.75)	0.0247805	*
212	ASV_167 Bacteroides_fragilis	N-Methyltyramine	-0.588442	(-0.5,-0.75)	0.0441448	*
220	ASV_168 unidentified_S24-7	N-Methyltyramine	-0.577934	(-0.5,-0.75)	0.0490488	*
221	ASV_35 unclassified_Rikenellaceae	L-Glutamic acid	0.639436	(0.5,0.75)	0.0251615	*
224	ASV_104 unidentified_S24-7	L-Glutamic acid	-0.580091	(-0.5,-0.75)	0.0480125	*
227	ASV_90 unidentified_Bacteroidales	L-Glutamic acid	-0.590785	(-0.5,-0.75)	0.0431005	*
233	ASV_124 unidentified_Adlercreutzia	L-Glutamic acid	0.619966	(0.5,0.75)	0.0315202	*
234	ASV_167 Bacteroides_fragilis	L-Glutamic acid	-0.616463	(-0.5,-0.75)	0.032776	*
236	ASV_1 unidentified_Lactobacillus	L-Glutamic acid	0.587413	(0.5,0.75)	0.0446093	*
247	ASV_40 unidentified_S24-7	Pyroglutamic acid	-0.692308	(-0.5,-0.75)	0.012593	*
249	ASV_90 unidentified_Bacteroidales	Pyroglutamic acid	-0.732241	(-0.5,-0.75)	0.00677118	**
252	ASV_67 unidentified_S24-7	Pyroglutamic acid	-0.690158	(-0.5,-0.75)	0.0129864	*
253	ASV_68 unidentified_S24-7	Pyroglutamic acid	-0.690158	(-0.5,-0.75)	0.0129864	*
256	ASV_167 Bacteroides_fragilis	Pyroglutamic acid	-0.690019	(-0.5,-0.75)	0.0130122	*
257	ASV_217 unidentified_S24-7	Pyroglutamic acid	-0.623469	(-0.5,-0.75)	0.0302994	*
271	ASV_90 unidentified_Bacteroidales	Hydroquinone	-0.669834	(-0.5,-0.75)	0.0171688	*
276	ASV_47 Lactobacillus_vaginalis	Hydroquinone	0.612961	(0.5,0.75)	0.0340673	*
278	ASV_167 Bacteroides_fragilis	Hydroquinone	-0.823119	(-0.75,-1)	0.00100495	**
280	ASV_1 unidentified_Lactobacillus	Hydroquinone	0.748252	(0.5,0.75)	0.00512408	**
283	ASV_208 unidentified_Lactobacillus	Hydroquinone	0.637112	(0.5,0.75)	0.0258669	*
285	ASV_95 unidentified_Lactobacillus	Hydroquinone	0.683013	(0.5,0.75)	0.0143594	*
293	ASV_90 unidentified_Bacteroidales	O-Phosphoethanolamine	-0.607427	(-0.5,-0.75)	0.036181	*
300	ASV_167 Bacteroides_fragilis	O-Phosphoethanolamine	-0.647987	(-0.5,-0.75)	0.0226858	*
309	ASV_35 unclassified_Rikenellaceae	Quinoline	-0.842184	(-0.75,-1)	0.00058779	***
310	ASV_71 unidentified_Rikenellaceae	Quinoline	-0.74081	(-0.5,-0.75)	0.00584681	**
311	ASV_4 unidentified_Allobaculum	Quinoline	0.664355	(0.5,0.75)	0.0184481	*
317	ASV_156 unidentified_Odoribacter	Quinoline	-0.778006	(-0.75,-1)	0.00288491	**
331	ASV_35 unclassified_Rikenellaceae	3-Indoleacetonitrile	-0.842184	(-0.75,-1)	0.00058779	***
332	ASV_71 unidentified_Rikenellaceae	3-Indoleacetonitrile	-0.74081	(-0.5,-0.75)	0.00584681	**
333	ASV_4 unidentified_Allobaculum	3-Indoleacetonitrile	0.649426	(0.5,0.75)	0.0222874	*
337	ASV_90 unidentified_Bacteroidales	3-Indoleacetonitrile	0.794648	(0.75,1)	0.00201382	**
339	ASV_156 unidentified_Odoribacter	3-Indoleacetonitrile	-0.778006	(-0.75,-1)	0.00288491	**
342	ASV_47 Lactobacillus_vaginalis	3-Indoleacetonitrile	-0.676008	(-0.5,-0.75)	0.0158067	*
343	ASV_124 unidentified_Adlercreutzia	3-Indoleacetonitrile	-0.690019	(-0.5,-0.75)	0.0130122	*
344	ASV_167 Bacteroides_fragilis	3-Indoleacetonitrile	0.700526	(0.5,0.75)	0.0111699	*
346	ASV_1 unidentified_Lactobacillus	3-Indoleacetonitrile	-0.692308	(-0.5,-0.75)	0.012593	*
349	ASV_208 unidentified_Lactobacillus	3-Indoleacetonitrile	-0.758127	(-0.75,-1)	0.00427167	**
350	ASV_201 unidentified_Adlercreutzia	3-Indoleacetonitrile	-0.72537	(-0.5,-0.75)	0.00758833	**
351	ASV_95 unidentified_Lactobacillus	3-Indoleacetonitrile	-0.725045	(-0.5,-0.75)	0.00762875	**
352	ASV_168 unidentified_S24-7	3-Indoleacetonitrile	0.612961	(0.5,0.75)	0.0340673	*
354	ASV_71 unidentified_Rikenellaceae	Phenylacetic acid	0.608244	(0.5,0.75)	0.0358633	*
357	ASV_40 unidentified_S24-7	Phenylacetic acid	-0.643357	(-0.5,-0.75)	0.0240032	*
359	ASV_90 unidentified_Bacteroidales	Phenylacetic acid	-0.673994	(-0.5,-0.75)	0.0162419	*
360	ASV_138 unidentified_S24-7	Phenylacetic acid	0.615748	(0.5,0.75)	0.0330368	*
362	ASV_67 unidentified_S24-7	Phenylacetic acid	-0.633819	(-0.5,-0.75)	0.0268907	*
363	ASV_68 unidentified_S24-7	Phenylacetic acid	-0.633819	(-0.5,-0.75)	0.0268907	*
365	ASV_124 unidentified_Adlercreutzia	Phenylacetic acid	0.59895	(0.5,0.75)	0.0395981	*
366	ASV_167 Bacteroides_fragilis	Phenylacetic acid	-0.612961	(-0.5,-0.75)	0.0340673	*
367	ASV_217 unidentified_S24-7	Phenylacetic acid	-0.612961	(-0.5,-0.75)	0.0340673	*
370	ASV_34 unidentified_S24-7	Phenylacetic acid	-0.58042	(-0.5,-0.75)	0.047856	*
375	ASV_35 unclassified_Rikenellaceae	2-Aminobenzoic acid	0.608244	(0.5,0.75)	0.0358633	*
388	ASV_167 Bacteroides_fragilis	2-Aminobenzoic acid	-0.605955	(-0.5,-0.75)	0.0367585	*
397	ASV_35 unclassified_Rikenellaceae	all-trans-Retinoic acid	-0.748608	(-0.5,-0.75)	0.00509129	**
398	ASV_71 unidentified_Rikenellaceae	all-trans-Retinoic acid	-0.826588	(-0.75,-1)	0.000915842	***
399	ASV_4 unidentified_Allobaculum	all-trans-Retinoic acid	0.877098	(0.75,1)	0.00017904	***
404	ASV_138 unidentified_S24-7	all-trans-Retinoic acid	-0.740562	(-0.5,-0.75)	0.00587214	**
406	ASV_67 unidentified_S24-7	all-trans-Retinoic acid	0.577479	(0.5,0.75)	0.0492696	*
407	ASV_68 unidentified_S24-7	all-trans-Retinoic acid	0.577479	(0.5,0.75)	0.0492696	*
420	ASV_71 unidentified_Rikenellaceae	S-Hexyl-glutathione	-0.592648	(-0.5,-0.75)	0.0422829	*
421	ASV_4 unidentified_Allobaculum	S-Hexyl-glutathione	0.731537	(0.5,0.75)	0.00685173	**
423	ASV_40 unidentified_S24-7	S-Hexyl-glutathione	0.657343	(0.5,0.75)	0.0201855	*
424	ASV_173 unidentified_S24-7	S-Hexyl-glutathione	0.587413	(0.5,0.75)	0.0446093	*
428	ASV_67 unidentified_S24-7	S-Hexyl-glutathione	0.626776	(0.5,0.75)	0.0291781	*
429	ASV_68 unidentified_S24-7	S-Hexyl-glutathione	0.626776	(0.5,0.75)	0.0291781	*
441	ASV_35 unclassified_Rikenellaceae	N,N-Dimethyl-1,4-phenylenediamine	-0.639436	(-0.5,-0.75)	0.0251615	*
443	ASV_4 unidentified_Allobaculum	N,N-Dimethyl-1,4-phenylenediamine	0.612102	(0.5,0.75)	0.0343893	*
453	ASV_124 unidentified_Adlercreutzia	N,N-Dimethyl-1,4-phenylenediamine	-0.700526	(-0.5,-0.75)	0.0111699	*
465	ASV_4 unidentified_Allobaculum	Fisetin	0.638229	(0.5,0.75)	0.0255261	*
485	ASV_35 unclassified_Rikenellaceae	1H-Indole-3-acetamide	0.608244	(0.5,0.75)	0.0358633	*
497	ASV_124 unidentified_Adlercreutzia	1H-Indole-3-acetamide	0.781087	(0.75,1)	0.0027053	**
504	ASV_201 unidentified_Adlercreutzia	1H-Indole-3-acetamide	0.746497	(0.5,0.75)	0.00528802	**
507	ASV_35 unclassified_Rikenellaceae	Cis-zeatin	-0.592648	(-0.5,-0.75)	0.0422829	*
509	ASV_4 unidentified_Allobaculum	Cis-zeatin	0.600905	(0.5,0.75)	0.0387904	*
515	ASV_156 unidentified_Odoribacter	Cis-zeatin	-0.765525	(-0.75,-1)	0.00370706	**
518	ASV_47 Lactobacillus_vaginalis	Cis-zeatin	-0.7986	(-0.75,-1)	0.00184042	**
520	ASV_167 Bacteroides_fragilis	Cis-zeatin	0.728548	(0.5,0.75)	0.00720175	**
521	ASV_217 unidentified_S24-7	Cis-zeatin	0.644484	(0.5,0.75)	0.0236773	*
522	ASV_1 unidentified_Lactobacillus	Cis-zeatin	-0.888112	(-0.75,-1)	0.000114134	***
525	ASV_208 unidentified_Lactobacillus	Cis-zeatin	-0.690501	(-0.5,-0.75)	0.0129231	*
527	ASV_95 unidentified_Lactobacillus	Cis-zeatin	-0.882663	(-0.75,-1)	0.000143397	***
528	ASV_168 unidentified_S24-7	Cis-zeatin	0.640982	(0.5,0.75)	0.0247	*
529	ASV_35 unclassified_Rikenellaceae	Lumichrome	-0.85778	(-0.75,-1)	0.000359119	***
530	ASV_71 unidentified_Rikenellaceae	Lumichrome	-0.733012	(-0.5,-0.75)	0.00668381	**
537	ASV_156 unidentified_Odoribacter	Lumichrome	-0.773845	(-0.75,-1)	0.00314169	**
540	ASV_47 Lactobacillus_vaginalis	Lumichrome	-0.658495	(-0.5,-0.75)	0.0198921	*
542	ASV_167 Bacteroides_fragilis	Lumichrome	0.588442	(0.5,0.75)	0.0441448	*
544	ASV_1 unidentified_Lactobacillus	Lumichrome	-0.699301	(-0.5,-0.75)	0.0113742	*
547	ASV_208 unidentified_Lactobacillus	Lumichrome	-0.662027	(-0.5,-0.75)	0.0190123	*
548	ASV_201 unidentified_Adlercreutzia	Lumichrome	-0.577479	(-0.5,-0.75)	0.0492696	*
549	ASV_95 unidentified_Lactobacillus	Lumichrome	-0.812611	(-0.75,-1)	0.0013161	**
550	ASV_168 unidentified_S24-7	Lumichrome	0.753066	(0.75,1)	0.00469389	**
551	ASV_35 unclassified_Rikenellaceae	p-Hydroxyphenylacetic acid	0.639436	(0.5,0.75)	0.0251615	*
552	ASV_71 unidentified_Rikenellaceae	p-Hydroxyphenylacetic acid	0.58485	(0.5,0.75)	0.0457805	*
554	ASV_104 unidentified_S24-7	p-Hydroxyphenylacetic acid	-0.761369	(-0.75,-1)	0.00401672	**
556	ASV_173 unidentified_S24-7	p-Hydroxyphenylacetic acid	-0.79021	(-0.75,-1)	0.00222314	**
557	ASV_90 unidentified_Bacteroidales	p-Hydroxyphenylacetic acid	-0.615748	(-0.5,-0.75)	0.0330368	*
559	ASV_156 unidentified_Odoribacter	p-Hydroxyphenylacetic acid	0.624069	(0.5,0.75)	0.0300936	*
562	ASV_47 Lactobacillus_vaginalis	p-Hydroxyphenylacetic acid	0.73205	(0.5,0.75)	0.00679293	**
564	ASV_167 Bacteroides_fragilis	p-Hydroxyphenylacetic acid	-0.781087	(-0.75,-1)	0.0027053	**
565	ASV_217 unidentified_S24-7	p-Hydroxyphenylacetic acid	-0.623469	(-0.5,-0.75)	0.0302994	*
566	ASV_1 unidentified_Lactobacillus	p-Hydroxyphenylacetic acid	0.706294	(0.5,0.75)	0.0102452	*
567	ASV_14 unidentified_S24-7	p-Hydroxyphenylacetic acid	-0.755245	(-0.75,-1)	0.00450844	**
568	ASV_34 unidentified_S24-7	p-Hydroxyphenylacetic acid	-0.769231	(-0.75,-1)	0.00344645	**
569	ASV_208 unidentified_Lactobacillus	p-Hydroxyphenylacetic acid	0.697619	(0.5,0.75)	0.0116589	*
570	ASV_201 unidentified_Adlercreutzia	p-Hydroxyphenylacetic acid	0.711285	(0.5,0.75)	0.00949192	**
571	ASV_95 unidentified_Lactobacillus	p-Hydroxyphenylacetic acid	0.654992	(0.5,0.75)	0.0207937	*
572	ASV_168 unidentified_S24-7	p-Hydroxyphenylacetic acid	-0.823119	(-0.75,-1)	0.00100495	**
573	ASV_35 unclassified_Rikenellaceae	Trehalose	-0.670628	(-0.5,-0.75)	0.0169891	*
574	ASV_71 unidentified_Rikenellaceae	Trehalose	-0.810992	(-0.75,-1)	0.00136996	**
575	ASV_4 unidentified_Allobaculum	Trehalose	0.836042	(0.75,1)	0.000703706	***
577	ASV_40 unidentified_S24-7	Trehalose	0.58042	(0.5,0.75)	0.047856	*
580	ASV_138 unidentified_S24-7	Trehalose	-0.81545	(-0.75,-1)	0.00122559	**
581	ASV_156 unidentified_Odoribacter	Trehalose	-0.599106	(-0.5,-0.75)	0.0395332	*
582	ASV_67 unidentified_S24-7	Trehalose	0.619734	(0.5,0.75)	0.0316024	*
583	ASV_68 unidentified_S24-7	Trehalose	0.619734	(0.5,0.75)	0.0316024	*
591	ASV_208 unidentified_Lactobacillus	Trehalose	-0.576604	(-0.5,-0.75)	0.049696	*
620	ASV_104 unidentified_S24-7	3,4-Dihydroxyphenylglycol	-0.746867	(-0.5,-0.75)	0.00525314	**
622	ASV_173 unidentified_S24-7	3,4-Dihydroxyphenylglycol	-0.776224	(-0.75,-1)	0.00299286	**
628	ASV_47 Lactobacillus_vaginalis	3,4-Dihydroxyphenylglycol	0.71804	(0.5,0.75)	0.00853932	**
630	ASV_167 Bacteroides_fragilis	3,4-Dihydroxyphenylglycol	-0.837129	(-0.75,-1)	0.000682001	***
631	ASV_217 unidentified_S24-7	3,4-Dihydroxyphenylglycol	-0.605955	(-0.5,-0.75)	0.0367585	*
632	ASV_1 unidentified_Lactobacillus	3,4-Dihydroxyphenylglycol	0.804196	(0.75,1)	0.00161477	**
633	ASV_14 unidentified_S24-7	3,4-Dihydroxyphenylglycol	-0.811189	(-0.75,-1)	0.00136332	**
634	ASV_34 unidentified_S24-7	3,4-Dihydroxyphenylglycol	-0.811189	(-0.75,-1)	0.00136332	**
635	ASV_208 unidentified_Lactobacillus	3,4-Dihydroxyphenylglycol	0.662027	(0.5,0.75)	0.0190123	*
637	ASV_95 unidentified_Lactobacillus	3,4-Dihydroxyphenylglycol	0.725045	(0.5,0.75)	0.00762875	**
638	ASV_168 unidentified_S24-7	3,4-Dihydroxyphenylglycol	-0.868653	(-0.75,-1)	0.000245942	***
639	ASV_35 unclassified_Rikenellaceae	Phthalic acid	0.62384	(0.5,0.75)	0.030172	*
640	ASV_71 unidentified_Rikenellaceae	Phthalic acid	0.764204	(0.75,1)	0.00380346	**
643	ASV_40 unidentified_S24-7	Phthalic acid	-0.594406	(-0.5,-0.75)	0.0415215	*
646	ASV_138 unidentified_S24-7	Phthalic acid	0.798808	(0.75,1)	0.00183163	**
647	ASV_156 unidentified_Odoribacter	Phthalic acid	0.615748	(0.5,0.75)	0.0330368	*
648	ASV_67 unidentified_S24-7	Phthalic acid	-0.626776	(-0.5,-0.75)	0.0291781	*
649	ASV_68 unidentified_S24-7	Phthalic acid	-0.626776	(-0.5,-0.75)	0.0291781	*
653	ASV_217 unidentified_S24-7	Phthalic acid	-0.591945	(-0.5,-0.75)	0.0425902	*
662	ASV_71 unidentified_Rikenellaceae	Dodecanedioic acid	-0.631638	(-0.5,-0.75)	0.0275846	*
667	ASV_90 unidentified_Bacteroidales	Dodecanedioic acid	0.603267	(0.5,0.75)	0.0378306	*
673	ASV_124 unidentified_Adlercreutzia	Dodecanedioic acid	-0.861648	(-0.75,-1)	0.000315007	***
683	ASV_35 unclassified_Rikenellaceae	Diphenylamine	-0.631638	(-0.5,-0.75)	0.0275846	*
685	ASV_4 unidentified_Allobaculum	Diphenylamine	0.627032	(0.5,0.75)	0.0290927	*
686	ASV_104 unidentified_S24-7	Diphenylamine	0.783123	(0.75,1)	0.00259138	**
688	ASV_173 unidentified_S24-7	Diphenylamine	0.741259	(0.5,0.75)	0.00580115	**
691	ASV_156 unidentified_Odoribacter	Diphenylamine	-0.578304	(-0.5,-0.75)	0.0488702	*
694	ASV_47 Lactobacillus_vaginalis	Diphenylamine	-0.676008	(-0.5,-0.75)	0.0158067	*
696	ASV_167 Bacteroides_fragilis	Diphenylamine	0.819616	(0.75,1)	0.00110155	**
697	ASV_217 unidentified_S24-7	Diphenylamine	0.609458	(0.5,0.75)	0.0353946	*
698	ASV_1 unidentified_Lactobacillus	Diphenylamine	-0.79021	(-0.75,-1)	0.00222314	**
699	ASV_14 unidentified_S24-7	Diphenylamine	0.832168	(0.75,1)	0.000785442	***
700	ASV_34 unidentified_S24-7	Diphenylamine	0.811189	(0.75,1)	0.00136332	**
701	ASV_208 unidentified_Lactobacillus	Diphenylamine	-0.701179	(-0.5,-0.75)	0.0110624	*
702	ASV_201 unidentified_Adlercreutzia	Diphenylamine	-0.612691	(-0.5,-0.75)	0.0341681	*
703	ASV_95 unidentified_Lactobacillus	Diphenylamine	-0.739055	(-0.5,-0.75)	0.00602782	**
704	ASV_168 unidentified_S24-7	Diphenylamine	0.840632	(0.75,1)	0.000615569	***
705	ASV_35 unclassified_Rikenellaceae	Nicotine	-0.66283	(-0.5,-0.75)	0.0188163	*
706	ASV_71 unidentified_Rikenellaceae	Nicotine	-0.655032	(-0.5,-0.75)	0.0207834	*
713	ASV_156 unidentified_Odoribacter	Nicotine	-0.619908	(-0.5,-0.75)	0.0315405	*
727	ASV_35 unclassified_Rikenellaceae	6-Methylmercaptopurine	-0.733012	(-0.5,-0.75)	0.00668381	**
728	ASV_71 unidentified_Rikenellaceae	6-Methylmercaptopurine	-0.678426	(-0.5,-0.75)	0.0152956	*
729	ASV_4 unidentified_Allobaculum	6-Methylmercaptopurine	0.746466	(0.5,0.75)	0.00529097	**
731	ASV_40 unidentified_S24-7	6-Methylmercaptopurine	0.629371	(0.5,0.75)	0.0283197	*
733	ASV_90 unidentified_Bacteroidales	6-Methylmercaptopurine	0.649032	(0.5,0.75)	0.022396	*
735	ASV_156 unidentified_Odoribacter	6-Methylmercaptopurine	-0.615748	(-0.5,-0.75)	0.0330368	*
736	ASV_67 unidentified_S24-7	6-Methylmercaptopurine	0.654946	(0.5,0.75)	0.0208059	*
737	ASV_68 unidentified_S24-7	6-Methylmercaptopurine	0.654946	(0.5,0.75)	0.0208059	*
738	ASV_47 Lactobacillus_vaginalis	6-Methylmercaptopurine	-0.58494	(-0.5,-0.75)	0.0457391	*
739	ASV_124 unidentified_Adlercreutzia	6-Methylmercaptopurine	-0.58494	(-0.5,-0.75)	0.0457391	*
740	ASV_167 Bacteroides_fragilis	6-Methylmercaptopurine	0.676008	(0.5,0.75)	0.0158067	*
741	ASV_217 unidentified_S24-7	6-Methylmercaptopurine	0.661998	(0.5,0.75)	0.0190195	*
742	ASV_1 unidentified_Lactobacillus	6-Methylmercaptopurine	-0.685315	(-0.5,-0.75)	0.013906	*
747	ASV_95 unidentified_Lactobacillus	6-Methylmercaptopurine	-0.676008	(-0.5,-0.75)	0.0158067	*
751	ASV_4 unidentified_Allobaculum	(+)-Camphor	-0.72034	(-0.5,-0.75)	0.00823184	**
752	ASV_104 unidentified_S24-7	(+)-Camphor	-0.790374	(-0.75,-1)	0.00221511	**
753	ASV_40 unidentified_S24-7	(+)-Camphor	-0.748252	(-0.5,-0.75)	0.00512408	**
754	ASV_173 unidentified_S24-7	(+)-Camphor	-0.727273	(-0.5,-0.75)	0.00735503	**
756	ASV_138 unidentified_S24-7	(+)-Camphor	0.582464	(0.5,0.75)	0.04689	*
758	ASV_67 unidentified_S24-7	(+)-Camphor	-0.739455	(-0.5,-0.75)	0.00598623	**
759	ASV_68 unidentified_S24-7	(+)-Camphor	-0.739455	(-0.5,-0.75)	0.00598623	**
763	ASV_217 unidentified_S24-7	(+)-Camphor	-0.683013	(-0.5,-0.75)	0.0143594	*
765	ASV_14 unidentified_S24-7	(+)-Camphor	-0.72028	(-0.5,-0.75)	0.00823977	**
766	ASV_34 unidentified_S24-7	(+)-Camphor	-0.657343	(-0.5,-0.75)	0.0201855	*
783	ASV_124 unidentified_Adlercreutzia	2-Pyrocatechuic acid	0.711034	(0.5,0.75)	0.00952876	**
790	ASV_201 unidentified_Adlercreutzia	2-Pyrocatechuic acid	0.718328	(0.5,0.75)	0.00850036	**
815	ASV_35 unclassified_Rikenellaceae	Hydrogen phosphate	-0.608244	(-0.5,-0.75)	0.0358633	*
818	ASV_104 unidentified_S24-7	Hydrogen phosphate	0.623598	(0.5,0.75)	0.0302549	*
827	ASV_124 unidentified_Adlercreutzia	Hydrogen phosphate	-0.672505	(-0.5,-0.75)	0.0165693	*
840	ASV_104 unidentified_S24-7	N-a-Acetylcitrulline	-0.768621	(-0.75,-1)	0.00348837	**
842	ASV_173 unidentified_S24-7	N-a-Acetylcitrulline	-0.671329	(-0.5,-0.75)	0.0168315	*
848	ASV_47 Lactobacillus_vaginalis	N-a-Acetylcitrulline	0.58494	(0.5,0.75)	0.0457391	*
850	ASV_167 Bacteroides_fragilis	N-a-Acetylcitrulline	-0.704029	(-0.5,-0.75)	0.0106012	*
851	ASV_217 unidentified_S24-7	N-a-Acetylcitrulline	-0.595447	(-0.5,-0.75)	0.0410748	*
852	ASV_1 unidentified_Lactobacillus	N-a-Acetylcitrulline	0.629371	(0.5,0.75)	0.0283197	*
853	ASV_14 unidentified_S24-7	N-a-Acetylcitrulline	-0.818182	(-0.75,-1)	0.00114311	**
854	ASV_34 unidentified_S24-7	N-a-Acetylcitrulline	-0.874126	(-0.75,-1)	0.000200713	***
857	ASV_95 unidentified_Lactobacillus	N-a-Acetylcitrulline	0.591945	(0.5,0.75)	0.0425902	*
858	ASV_168 unidentified_S24-7	N-a-Acetylcitrulline	-0.805605	(-0.75,-1)	0.00156143	**
859	ASV_35 unclassified_Rikenellaceae	Thymine	-0.647234	(-0.5,-0.75)	0.0228964	*
861	ASV_4 unidentified_Allobaculum	Thymine	0.645693	(0.5,0.75)	0.0233316	*
862	ASV_104 unidentified_S24-7	Thymine	0.594593	(0.5,0.75)	0.0414408	*
864	ASV_173 unidentified_S24-7	Thymine	0.58042	(0.5,0.75)	0.047856	*
871	ASV_124 unidentified_Adlercreutzia	Thymine	-0.637479	(-0.5,-0.75)	0.0257544	*
878	ASV_201 unidentified_Adlercreutzia	Thymine	-0.605649	(-0.5,-0.75)	0.0368796	*
881	ASV_35 unclassified_Rikenellaceae	Ureidosuccinic acid	0.631638	(0.5,0.75)	0.0275846	*
882	ASV_71 unidentified_Rikenellaceae	Ureidosuccinic acid	0.70182	(0.5,0.75)	0.0109574	*
883	ASV_4 unidentified_Allobaculum	Ureidosuccinic acid	-0.780057	(-0.75,-1)	0.00276436	**
884	ASV_104 unidentified_S24-7	Ureidosuccinic acid	-0.609096	(-0.5,-0.75)	0.0355341	*
885	ASV_40 unidentified_S24-7	Ureidosuccinic acid	-0.692308	(-0.5,-0.75)	0.012593	*
888	ASV_138 unidentified_S24-7	Ureidosuccinic acid	0.619908	(0.5,0.75)	0.0315405	*
890	ASV_67 unidentified_S24-7	Ureidosuccinic acid	-0.669031	(-0.5,-0.75)	0.0173522	*
891	ASV_68 unidentified_S24-7	Ureidosuccinic acid	-0.669031	(-0.5,-0.75)	0.0173522	*
893	ASV_124 unidentified_Adlercreutzia	Ureidosuccinic acid	0.619966	(0.5,0.75)	0.0315202	*
897	ASV_14 unidentified_S24-7	Ureidosuccinic acid	-0.678322	(-0.5,-0.75)	0.0153173	*
898	ASV_34 unidentified_S24-7	Ureidosuccinic acid	-0.65035	(-0.5,-0.75)	0.0220342	*
903	ASV_35 unclassified_Rikenellaceae	12(S)-HpETE	0.616042	(0.5,0.75)	0.0329296	*
906	ASV_104 unidentified_S24-7	12(S)-HpETE	-0.746867	(-0.5,-0.75)	0.00525314	**
908	ASV_173 unidentified_S24-7	12(S)-HpETE	-0.706294	(-0.5,-0.75)	0.0102452	*
911	ASV_156 unidentified_Odoribacter	12(S)-HpETE	0.669834	(0.5,0.75)	0.0171688	*
914	ASV_47 Lactobacillus_vaginalis	12(S)-HpETE	0.739055	(0.5,0.75)	0.00602782	**
916	ASV_167 Bacteroides_fragilis	12(S)-HpETE	-0.647987	(-0.5,-0.75)	0.0226858	*
917	ASV_217 unidentified_S24-7	12(S)-HpETE	-0.658495	(-0.5,-0.75)	0.0198921	*
918	ASV_1 unidentified_Lactobacillus	12(S)-HpETE	0.734266	(0.5,0.75)	0.00654349	**
919	ASV_14 unidentified_S24-7	12(S)-HpETE	-0.713287	(-0.5,-0.75)	0.00920178	**
920	ASV_34 unidentified_S24-7	12(S)-HpETE	-0.699301	(-0.5,-0.75)	0.0113742	*
923	ASV_95 unidentified_Lactobacillus	12(S)-HpETE	0.767076	(0.75,1)	0.00359618	**
924	ASV_168 unidentified_S24-7	12(S)-HpETE	-0.819616	(-0.75,-1)	0.00110155	**
925	ASV_35 unclassified_Rikenellaceae	2-Dehydropantoate	0.608244	(0.5,0.75)	0.0358633	*
926	ASV_71 unidentified_Rikenellaceae	2-Dehydropantoate	0.647234	(0.5,0.75)	0.0228964	*
928	ASV_104 unidentified_S24-7	2-Dehydropantoate	-0.819379	(-0.75,-1)	0.00110835	**
930	ASV_173 unidentified_S24-7	2-Dehydropantoate	-0.587413	(-0.5,-0.75)	0.0446093	*
941	ASV_14 unidentified_S24-7	2-Dehydropantoate	-0.734266	(-0.5,-0.75)	0.00654349	**
942	ASV_34 unidentified_S24-7	2-Dehydropantoate	-0.762238	(-0.75,-1)	0.00395045	**
946	ASV_168 unidentified_S24-7	2-Dehydropantoate	-0.605955	(-0.5,-0.75)	0.0367585	*
948	ASV_71 unidentified_Rikenellaceae	Azatyrosine	0.631638	(0.5,0.75)	0.0275846	*
950	ASV_104 unidentified_S24-7	Azatyrosine	-0.696109	(-0.5,-0.75)	0.011919	*
952	ASV_173 unidentified_S24-7	Azatyrosine	-0.657343	(-0.5,-0.75)	0.0201855	*
954	ASV_138 unidentified_S24-7	Azatyrosine	0.698957	(0.5,0.75)	0.0114319	*
961	ASV_217 unidentified_S24-7	Azatyrosine	-0.637479	(-0.5,-0.75)	0.0257544	*
969	ASV_35 unclassified_Rikenellaceae	O-Ureido-L-serine	0.733012	(0.5,0.75)	0.00668381	**
970	ASV_71 unidentified_Rikenellaceae	O-Ureido-L-serine	0.803194	(0.75,1)	0.00165353	**
971	ASV_4 unidentified_Allobaculum	O-Ureido-L-serine	-0.776325	(-0.75,-1)	0.00298666	**
973	ASV_40 unidentified_S24-7	O-Ureido-L-serine	-0.58042	(-0.5,-0.75)	0.047856	*
974	ASV_173 unidentified_S24-7	O-Ureido-L-serine	-0.594406	(-0.5,-0.75)	0.0415215	*
976	ASV_138 unidentified_S24-7	O-Ureido-L-serine	0.773845	(0.75,1)	0.00314169	**
977	ASV_156 unidentified_Odoribacter	O-Ureido-L-serine	0.732241	(0.5,0.75)	0.00677118	**
978	ASV_67 unidentified_S24-7	O-Ureido-L-serine	-0.640861	(-0.5,-0.75)	0.0247359	*
979	ASV_68 unidentified_S24-7	O-Ureido-L-serine	-0.640861	(-0.5,-0.75)	0.0247359	*
983	ASV_217 unidentified_S24-7	O-Ureido-L-serine	-0.686516	(-0.5,-0.75)	0.0136736	*
991	ASV_35 unclassified_Rikenellaceae	1,2-Epoxy-p-menth-8-ene	0.733012	(0.5,0.75)	0.00668381	**
992	ASV_71 unidentified_Rikenellaceae	1,2-Epoxy-p-menth-8-ene	0.647234	(0.5,0.75)	0.0228964	*
993	ASV_4 unidentified_Allobaculum	1,2-Epoxy-p-menth-8-ene	-0.67182	(-0.5,-0.75)	0.0167217	*
994	ASV_104 unidentified_S24-7	1,2-Epoxy-p-menth-8-ene	-0.804876	(-0.75,-1)	0.00158885	**
995	ASV_40 unidentified_S24-7	1,2-Epoxy-p-menth-8-ene	-0.629371	(-0.5,-0.75)	0.0283197	*
996	ASV_173 unidentified_S24-7	1,2-Epoxy-p-menth-8-ene	-0.804196	(-0.75,-1)	0.00161477	**
999	ASV_156 unidentified_Odoribacter	1,2-Epoxy-p-menth-8-ene	0.753043	(0.75,1)	0.00469586	**
1000	ASV_67 unidentified_S24-7	1,2-Epoxy-p-menth-8-ene	-0.626776	(-0.5,-0.75)	0.0291781	*
1001	ASV_68 unidentified_S24-7	1,2-Epoxy-p-menth-8-ene	-0.626776	(-0.5,-0.75)	0.0291781	*
1002	ASV_47 Lactobacillus_vaginalis	1,2-Epoxy-p-menth-8-ene	0.770579	(0.75,1)	0.00335518	**
1004	ASV_167 Bacteroides_fragilis	1,2-Epoxy-p-menth-8-ene	-0.661998	(-0.5,-0.75)	0.0190195	*
1005	ASV_217 unidentified_S24-7	1,2-Epoxy-p-menth-8-ene	-0.760071	(-0.75,-1)	0.00411738	**
1006	ASV_1 unidentified_Lactobacillus	1,2-Epoxy-p-menth-8-ene	0.748252	(0.5,0.75)	0.00512408	**
1007	ASV_14 unidentified_S24-7	1,2-Epoxy-p-menth-8-ene	-0.818182	(-0.75,-1)	0.00114311	**
1008	ASV_34 unidentified_S24-7	1,2-Epoxy-p-menth-8-ene	-0.783217	(-0.75,-1)	0.00258621	**
1009	ASV_208 unidentified_Lactobacillus	1,2-Epoxy-p-menth-8-ene	0.64423	(0.5,0.75)	0.0237505	*
1011	ASV_95 unidentified_Lactobacillus	1,2-Epoxy-p-menth-8-ene	0.756569	(0.75,1)	0.00439849	**
1012	ASV_168 unidentified_S24-7	1,2-Epoxy-p-menth-8-ene	-0.823119	(-0.75,-1)	0.00100495	**
1013	ASV_35 unclassified_Rikenellaceae	L-Leucine	0.592648	(0.5,0.75)	0.0422829	*
1019	ASV_90 unidentified_Bacteroidales	L-Leucine	-0.807129	(-0.75,-1)	0.0015053	**
1024	ASV_47 Lactobacillus_vaginalis	L-Leucine	0.59895	(0.5,0.75)	0.0395981	*
1025	ASV_124 unidentified_Adlercreutzia	L-Leucine	0.795098	(0.75,1)	0.00199349	**
1026	ASV_167 Bacteroides_fragilis	L-Leucine	-0.770579	(-0.75,-1)	0.00335518	**
1028	ASV_1 unidentified_Lactobacillus	L-Leucine	0.748252	(0.5,0.75)	0.00512408	**
1031	ASV_208 unidentified_Lactobacillus	L-Leucine	0.747449	(0.5,0.75)	0.00519858	**
1032	ASV_201 unidentified_Adlercreutzia	L-Leucine	0.669031	(0.5,0.75)	0.0173522	*
1033	ASV_95 unidentified_Lactobacillus	L-Leucine	0.739055	(0.5,0.75)	0.00602782	**
1034	ASV_168 unidentified_S24-7	L-Leucine	-0.640982	(-0.5,-0.75)	0.0247	*
1035	ASV_35 unclassified_Rikenellaceae	L-Valine	0.717416	(0.5,0.75)	0.00862419	**
1036	ASV_71 unidentified_Rikenellaceae	L-Valine	0.694022	(0.5,0.75)	0.0122857	*
1040	ASV_173 unidentified_S24-7	L-Valine	-0.629371	(-0.5,-0.75)	0.0283197	*
1041	ASV_90 unidentified_Bacteroidales	L-Valine	-0.694797	(-0.5,-0.75)	0.0121486	*
1042	ASV_138 unidentified_S24-7	L-Valine	0.607427	(0.5,0.75)	0.036181	*
1043	ASV_156 unidentified_Odoribacter	L-Valine	0.682315	(0.5,0.75)	0.014499	*
1046	ASV_47 Lactobacillus_vaginalis	L-Valine	0.802103	(0.75,1)	0.00169653	**
1047	ASV_124 unidentified_Adlercreutzia	L-Valine	0.658495	(0.5,0.75)	0.0198921	*
1048	ASV_167 Bacteroides_fragilis	L-Valine	-0.59895	(-0.5,-0.75)	0.0395981	*
1050	ASV_1 unidentified_Lactobacillus	L-Valine	0.587413	(0.5,0.75)	0.0446093	*
1052	ASV_34 unidentified_S24-7	L-Valine	-0.58042	(-0.5,-0.75)	0.047856	*
1053	ASV_208 unidentified_Lactobacillus	L-Valine	0.701179	(0.5,0.75)	0.0110624	*
1054	ASV_201 unidentified_Adlercreutzia	L-Valine	0.760582	(0.75,1)	0.00407753	**
1055	ASV_95 unidentified_Lactobacillus	L-Valine	0.591945	(0.5,0.75)	0.0425902	*
1056	ASV_168 unidentified_S24-7	L-Valine	-0.654992	(-0.5,-0.75)	0.0207937	*
1057	ASV_35 unclassified_Rikenellaceae	Cytidine	0.592648	(0.5,0.75)	0.0422829	*
1058	ASV_71 unidentified_Rikenellaceae	Cytidine	0.58485	(0.5,0.75)	0.0457805	*
1061	ASV_40 unidentified_S24-7	Cytidine	-0.58042	(-0.5,-0.75)	0.047856	*
1063	ASV_90 unidentified_Bacteroidales	Cytidine	-0.640711	(-0.5,-0.75)	0.0247805	*
1069	ASV_124 unidentified_Adlercreutzia	Cytidine	0.774082	(0.75,1)	0.00312666	**
1076	ASV_201 unidentified_Adlercreutzia	Cytidine	0.605649	(0.5,0.75)	0.0368796	*
1079	ASV_35 unclassified_Rikenellaceae	(R)-3-Hydroxybutyric acid	-0.592648	(-0.5,-0.75)	0.0422829	*
1087	ASV_156 unidentified_Odoribacter	(R)-3-Hydroxybutyric acid	-0.698957	(-0.5,-0.75)	0.0114319	*
1090	ASV_47 Lactobacillus_vaginalis	(R)-3-Hydroxybutyric acid	-0.73205	(-0.5,-0.75)	0.00679293	**
1099	ASV_95 unidentified_Lactobacillus	(R)-3-Hydroxybutyric acid	-0.626971	(-0.5,-0.75)	0.0291129	*
1102	ASV_71 unidentified_Rikenellaceae	Salicylic acid	-0.577052	(-0.5,-0.75)	0.0494774	*
1107	ASV_90 unidentified_Bacteroidales	Salicylic acid	0.715599	(0.5,0.75)	0.00887488	**
1108	ASV_138 unidentified_S24-7	Salicylic acid	-0.582464	(-0.5,-0.75)	0.04689	*
1113	ASV_124 unidentified_Adlercreutzia	Salicylic acid	-0.59895	(-0.5,-0.75)	0.0395981	*
1146	ASV_71 unidentified_Rikenellaceae	N-Acetylglutamic acid	0.600446	(0.5,0.75)	0.0389791	*
1151	ASV_90 unidentified_Bacteroidales	N-Acetylglutamic acid	-0.682315	(-0.5,-0.75)	0.014499	*
1152	ASV_138 unidentified_S24-7	N-Acetylglutamic acid	0.607427	(0.5,0.75)	0.036181	*
1158	ASV_167 Bacteroides_fragilis	N-Acetylglutamic acid	-0.690019	(-0.5,-0.75)	0.0130122	*
1161	ASV_14 unidentified_S24-7	N-Acetylglutamic acid	-0.671329	(-0.5,-0.75)	0.0168315	*
1162	ASV_34 unidentified_S24-7	N-Acetylglutamic acid	-0.692308	(-0.5,-0.75)	0.012593	*
1163	ASV_208 unidentified_Lactobacillus	N-Acetylglutamic acid	0.683382	(0.5,0.75)	0.014286	*
1164	ASV_201 unidentified_Adlercreutzia	N-Acetylglutamic acid	0.690158	(0.5,0.75)	0.0129864	*
1166	ASV_168 unidentified_S24-7	N-Acetylglutamic acid	-0.704029	(-0.5,-0.75)	0.0106012	*
1167	ASV_35 unclassified_Rikenellaceae	L-Aspartic acid	0.834386	(0.75,1)	0.000737803	***
1168	ASV_71 unidentified_Rikenellaceae	L-Aspartic acid	0.764204	(0.75,1)	0.00380346	**
1169	ASV_4 unidentified_Allobaculum	L-Aspartic acid	-0.683017	(-0.5,-0.75)	0.0143587	*
1173	ASV_90 unidentified_Bacteroidales	L-Aspartic acid	-0.63239	(-0.5,-0.75)	0.0273439	*
1174	ASV_138 unidentified_S24-7	L-Aspartic acid	0.582464	(0.5,0.75)	0.04689	*
1175	ASV_156 unidentified_Odoribacter	L-Aspartic acid	0.707278	(0.5,0.75)	0.0100932	*
1179	ASV_124 unidentified_Adlercreutzia	L-Aspartic acid	0.683013	(0.5,0.75)	0.0143594	*
1185	ASV_208 unidentified_Lactobacillus	L-Aspartic acid	0.633552	(0.5,0.75)	0.0269747	*
1186	ASV_201 unidentified_Adlercreutzia	L-Aspartic acid	0.75354	(0.75,1)	0.00465308	**
1195	ASV_90 unidentified_Bacteroidales	D-Glucuronic Acid	-0.603267	(-0.5,-0.75)	0.0378306	*
1201	ASV_124 unidentified_Adlercreutzia	D-Glucuronic Acid	0.595447	(0.5,0.75)	0.0410748	*
1202	ASV_167 Bacteroides_fragilis	D-Glucuronic Acid	-0.619966	(-0.5,-0.75)	0.0315202	*
1208	ASV_201 unidentified_Adlercreutzia	D-Glucuronic Acid	0.626776	(0.5,0.75)	0.0291781	*
1211	ASV_35 unclassified_Rikenellaceae	3-Methylindole	0.592648	(0.5,0.75)	0.0422829	*
1212	ASV_71 unidentified_Rikenellaceae	3-Methylindole	0.70182	(0.5,0.75)	0.0109574	*
1213	ASV_4 unidentified_Allobaculum	3-Methylindole	-0.578511	(-0.5,-0.75)	0.0487701	*
1214	ASV_104 unidentified_S24-7	3-Methylindole	-0.819379	(-0.75,-1)	0.00110835	**
1215	ASV_40 unidentified_S24-7	3-Methylindole	-0.601399	(-0.5,-0.75)	0.0385885	*
1216	ASV_173 unidentified_S24-7	3-Methylindole	-0.615385	(-0.5,-0.75)	0.0331699	*
1218	ASV_138 unidentified_S24-7	3-Methylindole	0.649032	(0.5,0.75)	0.022396	*
1220	ASV_67 unidentified_S24-7	3-Methylindole	-0.626776	(-0.5,-0.75)	0.0291781	*
1221	ASV_68 unidentified_S24-7	3-Methylindole	-0.626776	(-0.5,-0.75)	0.0291781	*
1225	ASV_217 unidentified_S24-7	3-Methylindole	-0.669003	(-0.5,-0.75)	0.0173586	*
1227	ASV_14 unidentified_S24-7	3-Methylindole	-0.601399	(-0.5,-0.75)	0.0385885	*
1239	ASV_90 unidentified_Bacteroidales	Xanthine	-0.586625	(-0.5,-0.75)	0.044967	*
1245	ASV_124 unidentified_Adlercreutzia	Xanthine	0.837129	(0.75,1)	0.000682001	***
1252	ASV_201 unidentified_Adlercreutzia	Xanthine	0.647903	(0.5,0.75)	0.0227091	*
1255	ASV_35 unclassified_Rikenellaceae	15-Deoxy-d-12,14-PGJ2	0.748608	(0.5,0.75)	0.00509129	**
1256	ASV_71 unidentified_Rikenellaceae	15-Deoxy-d-12,14-PGJ2	0.66283	(0.5,0.75)	0.0188163	*
1257	ASV_4 unidentified_Allobaculum	15-Deoxy-d-12,14-PGJ2	-0.578511	(-0.5,-0.75)	0.0487701	*
1258	ASV_104 unidentified_S24-7	15-Deoxy-d-12,14-PGJ2	-0.609096	(-0.5,-0.75)	0.0355341	*
1260	ASV_173 unidentified_S24-7	15-Deoxy-d-12,14-PGJ2	-0.657343	(-0.5,-0.75)	0.0201855	*
1261	ASV_90 unidentified_Bacteroidales	15-Deoxy-d-12,14-PGJ2	-0.707278	(-0.5,-0.75)	0.0100932	*
1263	ASV_156 unidentified_Odoribacter	15-Deoxy-d-12,14-PGJ2	0.794648	(0.75,1)	0.00201382	**
1264	ASV_67 unidentified_S24-7	15-Deoxy-d-12,14-PGJ2	-0.591564	(-0.5,-0.75)	0.0427573	*
1265	ASV_68 unidentified_S24-7	15-Deoxy-d-12,14-PGJ2	-0.591564	(-0.5,-0.75)	0.0427573	*
1266	ASV_47 Lactobacillus_vaginalis	15-Deoxy-d-12,14-PGJ2	0.7986	(0.75,1)	0.00184042	**
1268	ASV_167 Bacteroides_fragilis	15-Deoxy-d-12,14-PGJ2	-0.749563	(-0.5,-0.75)	0.00500405	**
1269	ASV_217 unidentified_S24-7	15-Deoxy-d-12,14-PGJ2	-0.700526	(-0.5,-0.75)	0.0111699	*
1270	ASV_1 unidentified_Lactobacillus	15-Deoxy-d-12,14-PGJ2	0.783217	(0.75,1)	0.00258621	**
1273	ASV_208 unidentified_Lactobacillus	15-Deoxy-d-12,14-PGJ2	0.654908	(0.5,0.75)	0.0208158	*
1275	ASV_95 unidentified_Lactobacillus	15-Deoxy-d-12,14-PGJ2	0.791595	(0.75,1)	0.0021561	**
1276	ASV_168 unidentified_S24-7	15-Deoxy-d-12,14-PGJ2	-0.669003	(-0.5,-0.75)	0.0173586	*
1278	ASV_71 unidentified_Rikenellaceae	Citric acid	0.608244	(0.5,0.75)	0.0358633	*
1281	ASV_40 unidentified_S24-7	Citric acid	-0.643357	(-0.5,-0.75)	0.0240032	*
1283	ASV_90 unidentified_Bacteroidales	Citric acid	-0.599106	(-0.5,-0.75)	0.0395332	*
1284	ASV_138 unidentified_S24-7	Citric acid	0.703118	(0.5,0.75)	0.0107471	*
1286	ASV_67 unidentified_S24-7	Citric acid	-0.654946	(-0.5,-0.75)	0.0208059	*
1287	ASV_68 unidentified_S24-7	Citric acid	-0.654946	(-0.5,-0.75)	0.0208059	*
1299	ASV_35 unclassified_Rikenellaceae	Glutaric acid	-0.678426	(-0.5,-0.75)	0.0152956	*
1300	ASV_71 unidentified_Rikenellaceae	Glutaric acid	-0.733012	(-0.5,-0.75)	0.00668381	**
1301	ASV_4 unidentified_Allobaculum	Glutaric acid	0.739001	(0.5,0.75)	0.00603345	**
1302	ASV_104 unidentified_S24-7	Glutaric acid	0.790374	(0.75,1)	0.00221511	**
1304	ASV_173 unidentified_S24-7	Glutaric acid	0.622378	(0.5,0.75)	0.0306759	*
1306	ASV_138 unidentified_S24-7	Glutaric acid	-0.644871	(-0.5,-0.75)	0.0235663	*
1315	ASV_14 unidentified_S24-7	Glutaric acid	0.741259	(0.5,0.75)	0.00580115	**
1316	ASV_34 unidentified_S24-7	Glutaric acid	0.664336	(0.5,0.75)	0.0184527	*
1321	ASV_35 unclassified_Rikenellaceae	2-Ketobutyric acid	-0.58485	(-0.5,-0.75)	0.0457805	*
1322	ASV_71 unidentified_Rikenellaceae	2-Ketobutyric acid	-0.639436	(-0.5,-0.75)	0.0251615	*
1323	ASV_4 unidentified_Allobaculum	2-Ketobutyric acid	0.675552	(0.5,0.75)	0.0159045	*
1325	ASV_40 unidentified_S24-7	2-Ketobutyric acid	0.727273	(0.5,0.75)	0.00735503	**
1326	ASV_173 unidentified_S24-7	2-Ketobutyric acid	0.58042	(0.5,0.75)	0.047856	*
1327	ASV_90 unidentified_Bacteroidales	2-Ketobutyric acid	0.644871	(0.5,0.75)	0.0235663	*
1328	ASV_138 unidentified_S24-7	2-Ketobutyric acid	-0.611588	(-0.5,-0.75)	0.0345833	*
1329	ASV_156 unidentified_Odoribacter	2-Ketobutyric acid	-0.594946	(-0.5,-0.75)	0.0412895	*
1330	ASV_67 unidentified_S24-7	2-Ketobutyric acid	0.739455	(0.5,0.75)	0.00598623	**
1331	ASV_68 unidentified_S24-7	2-Ketobutyric acid	0.739455	(0.5,0.75)	0.00598623	**
1334	ASV_167 Bacteroides_fragilis	2-Ketobutyric acid	0.654992	(0.5,0.75)	0.0207937	*
1335	ASV_217 unidentified_S24-7	2-Ketobutyric acid	0.693521	(0.5,0.75)	0.0123749	*
1343	ASV_35 unclassified_Rikenellaceae	N-Acetyl-L-aspartic acid	0.655032	(0.5,0.75)	0.0207834	*
1344	ASV_71 unidentified_Rikenellaceae	N-Acetyl-L-aspartic acid	0.616042	(0.5,0.75)	0.0329296	*
1349	ASV_90 unidentified_Bacteroidales	N-Acetyl-L-aspartic acid	-0.63239	(-0.5,-0.75)	0.0273439	*
1351	ASV_156 unidentified_Odoribacter	N-Acetyl-L-aspartic acid	0.590785	(0.5,0.75)	0.0431005	*
1354	ASV_47 Lactobacillus_vaginalis	N-Acetyl-L-aspartic acid	0.672505	(0.5,0.75)	0.0165693	*
1355	ASV_124 unidentified_Adlercreutzia	N-Acetyl-L-aspartic acid	0.577934	(0.5,0.75)	0.0490488	*
1356	ASV_167 Bacteroides_fragilis	N-Acetyl-L-aspartic acid	-0.746061	(-0.5,-0.75)	0.00532943	**
1358	ASV_1 unidentified_Lactobacillus	N-Acetyl-L-aspartic acid	0.685315	(0.5,0.75)	0.013906	*
1359	ASV_14 unidentified_S24-7	N-Acetyl-L-aspartic acid	-0.741259	(-0.5,-0.75)	0.00580115	**
1360	ASV_34 unidentified_S24-7	N-Acetyl-L-aspartic acid	-0.734266	(-0.5,-0.75)	0.00654349	**
1361	ASV_208 unidentified_Lactobacillus	N-Acetyl-L-aspartic acid	0.811516	(0.75,1)	0.00135232	**
1362	ASV_201 unidentified_Adlercreutzia	N-Acetyl-L-aspartic acid	0.760582	(0.75,1)	0.00407753	**
1363	ASV_95 unidentified_Lactobacillus	N-Acetyl-L-aspartic acid	0.686516	(0.5,0.75)	0.0136736	*
1364	ASV_168 unidentified_S24-7	N-Acetyl-L-aspartic acid	-0.816113	(-0.75,-1)	0.00120515	**
1365	ASV_35 unclassified_Rikenellaceae	Stearic acid	-0.756406	(-0.75,-1)	0.00441191	**
1366	ASV_71 unidentified_Rikenellaceae	Stearic acid	-0.842184	(-0.75,-1)	0.00058779	***
1367	ASV_4 unidentified_Allobaculum	Stearic acid	0.593441	(0.5,0.75)	0.0419383	*
1368	ASV_104 unidentified_S24-7	Stearic acid	0.768621	(0.75,1)	0.00348837	**
1370	ASV_173 unidentified_S24-7	Stearic acid	0.629371	(0.5,0.75)	0.0283197	*
1372	ASV_138 unidentified_S24-7	Stearic acid	-0.81545	(-0.75,-1)	0.00122559	**
1373	ASV_156 unidentified_Odoribacter	Stearic acid	-0.690636	(-0.5,-0.75)	0.0128981	*
1374	ASV_67 unidentified_S24-7	Stearic acid	0.612691	(0.5,0.75)	0.0341681	*
1375	ASV_68 unidentified_S24-7	Stearic acid	0.612691	(0.5,0.75)	0.0341681	*
1379	ASV_217 unidentified_S24-7	Stearic acid	0.697024	(0.5,0.75)	0.011761	*
1387	ASV_35 unclassified_Rikenellaceae	Arachidonic acid	0.764204	(0.75,1)	0.00380346	**
1388	ASV_71 unidentified_Rikenellaceae	Arachidonic acid	0.873376	(0.75,1)	0.000206495	***
1389	ASV_4 unidentified_Allobaculum	Arachidonic acid	-0.72034	(-0.5,-0.75)	0.00823184	**
1394	ASV_138 unidentified_S24-7	Arachidonic acid	0.81545	(0.75,1)	0.00122559	**
1395	ASV_156 unidentified_Odoribacter	Arachidonic acid	0.599106	(0.5,0.75)	0.0395332	*
1399	ASV_124 unidentified_Adlercreutzia	Arachidonic acid	0.577934	(0.5,0.75)	0.0490488	*
1431	ASV_35 unclassified_Rikenellaceae	13S-hydroxyoctadecadienoic acid	0.670628	(0.5,0.75)	0.0169891	*
1433	ASV_4 unidentified_Allobaculum	13S-hydroxyoctadecadienoic acid	-0.83231	(-0.75,-1)	0.000782324	***
1436	ASV_173 unidentified_S24-7	13S-hydroxyoctadecadienoic acid	-0.678322	(-0.5,-0.75)	0.0153173	*
1439	ASV_156 unidentified_Odoribacter	13S-hydroxyoctadecadienoic acid	0.757204	(0.75,1)	0.00434648	**
1445	ASV_217 unidentified_S24-7	13S-hydroxyoctadecadienoic acid	-0.59895	(-0.5,-0.75)	0.0395981	*
1453	ASV_35 unclassified_Rikenellaceae	Sebacic acid	-0.756406	(-0.75,-1)	0.00441191	**
1454	ASV_71 unidentified_Rikenellaceae	Sebacic acid	-0.81879	(-0.75,-1)	0.00112535	**
1455	ASV_4 unidentified_Allobaculum	Sebacic acid	0.81738	(0.75,1)	0.00116685	**
1460	ASV_138 unidentified_S24-7	Sebacic acid	-0.72808	(-0.5,-0.75)	0.00725763	**
1461	ASV_156 unidentified_Odoribacter	Sebacic acid	-0.63239	(-0.5,-0.75)	0.0273439	*
1476	ASV_71 unidentified_Rikenellaceae	L-Gulose	-0.709618	(-0.5,-0.75)	0.00973881	**
1478	ASV_104 unidentified_S24-7	L-Gulose	0.688858	(0.5,0.75)	0.0132287	*
1479	ASV_40 unidentified_S24-7	L-Gulose	0.636364	(0.5,0.75)	0.0260969	*
1480	ASV_173 unidentified_S24-7	L-Gulose	0.678322	(0.5,0.75)	0.0153173	*
1482	ASV_138 unidentified_S24-7	L-Gulose	-0.778006	(-0.75,-1)	0.00288491	**
1484	ASV_67 unidentified_S24-7	L-Gulose	0.633819	(0.5,0.75)	0.0268907	*
1485	ASV_68 unidentified_S24-7	L-Gulose	0.633819	(0.5,0.75)	0.0268907	*
1489	ASV_217 unidentified_S24-7	L-Gulose	0.591945	(0.5,0.75)	0.0425902	*
1497	ASV_35 unclassified_Rikenellaceae	2-Methoxyestrone	0.70182	(0.5,0.75)	0.0109574	*
1500	ASV_104 unidentified_S24-7	2-Methoxyestrone	-0.630849	(-0.5,-0.75)	0.0278388	*
1505	ASV_156 unidentified_Odoribacter	2-Methoxyestrone	0.732241	(0.5,0.75)	0.00677118	**
1508	ASV_47 Lactobacillus_vaginalis	2-Methoxyestrone	0.6655	(0.5,0.75)	0.0181751	*
1510	ASV_167 Bacteroides_fragilis	2-Methoxyestrone	-0.591945	(-0.5,-0.75)	0.0425902	*
1512	ASV_1 unidentified_Lactobacillus	2-Methoxyestrone	0.657343	(0.5,0.75)	0.0201855	*
1517	ASV_95 unidentified_Lactobacillus	2-Methoxyestrone	0.686516	(0.5,0.75)	0.0136736	*
1518	ASV_168 unidentified_S24-7	2-Methoxyestrone	-0.605955	(-0.5,-0.75)	0.0367585	*
1519	ASV_35 unclassified_Rikenellaceae	5-KETE	0.834386	(0.75,1)	0.000737803	***
1520	ASV_71 unidentified_Rikenellaceae	5-KETE	0.7798	(0.75,1)	0.00277927	**
1521	ASV_4 unidentified_Allobaculum	5-KETE	-0.593441	(-0.5,-0.75)	0.0419383	*
1522	ASV_104 unidentified_S24-7	5-KETE	-0.674356	(-0.5,-0.75)	0.0161631	*
1525	ASV_90 unidentified_Bacteroidales	5-KETE	-0.599106	(-0.5,-0.75)	0.0395332	*
1526	ASV_138 unidentified_S24-7	5-KETE	0.628229	(0.5,0.75)	0.028695	*
1527	ASV_156 unidentified_Odoribacter	5-KETE	0.761364	(0.75,1)	0.00401714	**
1530	ASV_47 Lactobacillus_vaginalis	5-KETE	0.774082	(0.75,1)	0.00312666	**
1532	ASV_167 Bacteroides_fragilis	5-KETE	-0.707532	(-0.5,-0.75)	0.0100544	*
1534	ASV_1 unidentified_Lactobacillus	5-KETE	0.79021	(0.75,1)	0.00222314	**
1535	ASV_14 unidentified_S24-7	5-KETE	-0.678322	(-0.5,-0.75)	0.0153173	*
1536	ASV_34 unidentified_S24-7	5-KETE	-0.643357	(-0.5,-0.75)	0.0240032	*
1537	ASV_208 unidentified_Lactobacillus	5-KETE	0.718975	(0.5,0.75)	0.00841326	**
1538	ASV_201 unidentified_Adlercreutzia	5-KETE	0.626776	(0.5,0.75)	0.0291781	*
1539	ASV_95 unidentified_Lactobacillus	5-KETE	0.844134	(0.75,1)	0.000554262	***
1540	ASV_168 unidentified_S24-7	5-KETE	-0.770579	(-0.75,-1)	0.00335518	**
1541	ASV_35 unclassified_Rikenellaceae	4-Acetamidobutanoate	0.733012	(0.5,0.75)	0.00668381	**
1542	ASV_71 unidentified_Rikenellaceae	4-Acetamidobutanoate	0.717416	(0.5,0.75)	0.00862419	**
1544	ASV_104 unidentified_S24-7	4-Acetamidobutanoate	-0.725114	(-0.5,-0.75)	0.00762017	**
1546	ASV_173 unidentified_S24-7	4-Acetamidobutanoate	-0.608392	(-0.5,-0.75)	0.035806	*
1548	ASV_138 unidentified_S24-7	4-Acetamidobutanoate	0.599106	(0.5,0.75)	0.0395332	*
1549	ASV_156 unidentified_Odoribacter	4-Acetamidobutanoate	0.644871	(0.5,0.75)	0.0235663	*
1557	ASV_14 unidentified_S24-7	4-Acetamidobutanoate	-0.678322	(-0.5,-0.75)	0.0153173	*
1558	ASV_34 unidentified_S24-7	4-Acetamidobutanoate	-0.657343	(-0.5,-0.75)	0.0201855	*
1560	ASV_201 unidentified_Adlercreutzia	4-Acetamidobutanoate	0.591564	(0.5,0.75)	0.0427573	*
1562	ASV_168 unidentified_S24-7	4-Acetamidobutanoate	-0.697024	(-0.5,-0.75)	0.011761	*
1563	ASV_35 unclassified_Rikenellaceae	D-Galactose	-0.647234	(-0.5,-0.75)	0.0228964	*
1564	ASV_71 unidentified_Rikenellaceae	D-Galactose	-0.764204	(-0.75,-1)	0.00380346	**
1565	ASV_4 unidentified_Allobaculum	D-Galactose	0.776325	(0.75,1)	0.00298666	**
1566	ASV_104 unidentified_S24-7	D-Galactose	0.623598	(0.5,0.75)	0.0302549	*
1567	ASV_40 unidentified_S24-7	D-Galactose	0.657343	(0.5,0.75)	0.0201855	*
1568	ASV_173 unidentified_S24-7	D-Galactose	0.615385	(0.5,0.75)	0.0331699	*
1570	ASV_138 unidentified_S24-7	D-Galactose	-0.736401	(-0.5,-0.75)	0.00630963	**
1571	ASV_156 unidentified_Odoribacter	D-Galactose	-0.578304	(-0.5,-0.75)	0.0488702	*
1572	ASV_67 unidentified_S24-7	D-Galactose	0.654946	(0.5,0.75)	0.0208059	*
1573	ASV_68 unidentified_S24-7	D-Galactose	0.654946	(0.5,0.75)	0.0208059	*
1579	ASV_14 unidentified_S24-7	D-Galactose	0.58042	(0.5,0.75)	0.047856	*
