# Supplementary material for: Gestational Interrelationships among Gut–Metabolism–Transcriptome in Regulating Early Embryo Implantation and Placental Development in Mice
Source: Microorganisms. 2024 Sep 17;12(9):1902. doi: 10.3390/microorganisms12091902 (PMC11434064; doi:10.3390/microorganisms12091902)
Supplement: Supplementary file 1 [file microorganisms-12-01902-s001.zip › Table S8.xlsx]

## Sheet: Sheet1
	SHS2	SHS3	SHS4	SHS5	SHS6	SHS7	E8S1	E8S2	E8S3	E8S4	E8S5	E8S6	module
L-Isoleucine	2078827825	2163181822	2236988321	2286085728	2007507443	1894038853	1460117888	1716320868	1670692141	1936407968	1513082950	7.6062e+08	brown
L-Kynurenine	3.99112e+07	3.24175e+07	2.38261e+07	6.24977e+07	3.91323e+07	4.72746e+07	1.57293e+08	189101053	1.54114e+08	1.67355e+08	1.49934e+08	2.46711e+08	turquoise
Maleic acid	3.49303e+07	1.22451e+07	6.3542e+07	1.1766e+07	3.97557e+07	1.34316e+07	4.13356e+07	65736670	8.52632e+07	6.37417e+07	4.87706e+07	4.99752e+07	turquoise
3-Methylxanthine	2.2182e+08	1.68012e+08	1.47264e+08	2.8835e+08	2.18304e+07	7.73084e+07	2.95146e+07	1.23526e+07	89641833	1.04668e+07	5.76446e+07	8.37543e+06	blue
Urocanic acid	3.18263e+07	3.72125e+07	3.7598e+07	4.84926e+07	9.84531e+07	2.2672e+07	1.9812e+07	1.95187e+07	3.05148e+07	2.89637e+07	2.31769e+07	3.66111e+07	brown
3,4-Dihydroxymandelic acid	1.97008e+07	3.016e+07	2.91918e+07	3.06309e+07	2.90477e+07	2.831e+07	2.15503e+07	3.59723e+07	3.64703e+07	3.76079e+07	4.20279e+07	5.19161e+07	turquoise
(S)-1-Phenylethanol	1.40208e+07	1.4116e+07	5.06465e+07	1.56808e+07	1.74571e+07	2.03476e+07	127675216	3.70571e+07	1.23346e+08	4.91466e+07	2.78577e+07	1.06586e+08	turquoise
12-Hydroxydodecanoic acid	5.03146e+06	7.27453e+07	4.07288e+07	3.21396e+07	3.59635e+07	3.88683e+07	2.29817e+08	6.52485e+07	1.34613e+08	1.0992e+08	1.79182e+08	3.50518e+07	turquoise
3-Hydroxymethylglutaric acid	1.2872e+07	1.27939e+07	1.66139e+07	1.2994e+07	1.10458e+07	1.04948e+07	6.42552e+06	8.88056e+06	1.28273e+07	6.40018e+06	1.04976e+07	1.04281e+07	blue
N-Methyltyramine	1.5869e+07	1.73159e+07	1.62135e+07	1.84757e+07	1.53981e+07	1.4259e+07	1.46011e+07	1.15319e+07	1.16484e+07	1.40456e+07	1.21031e+07	1.4322e+07	brown
L-Glutamic acid	8.79074e+07	5.94581e+07	6.92126e+07	7.63811e+07	5.5724e+07	6.77805e+07	4.44532e+07	4.50565e+07	4.65958e+07	6.46782e+07	3.79889e+07	4.5174e+07	brown
Pyroglutamic acid	114928030	133411840	1.96743e+08	1.36629e+08	1.27103e+08	2.05098e+08	1.20409e+08	1.01484e+08	1.18746e+08	1.11396e+08	1.14329e+08	1.30406e+08	blue
Hydroquinone	1.48686e+08	1.6297e+08	1.37107e+08	1.41813e+08	1.2632e+08	1.56656e+08	1.23173e+08	1.3539e+08	1.33784e+08	1.27104e+08	1.22465e+08	1.36864e+08	blue
O-Phosphoethanolamine	1.03157e+08	1.45401e+08	7.827e+07	3.66672e+08	2.96846e+07	7.93099e+07	8.05451e+07	1.789e+07	1.55945e+07	1.30683e+07	1.12987e+07	6.19022e+07	brown
Quinoline	8.14923e+07	9.17925e+07	1.11729e+08	1.32181e+08	1.55163e+08	1.80819e+08	1.93547e+08	2.62243e+08	2.88218e+08	3.24385e+08	2.66476e+08	2.73393e+08	turquoise
3-Indoleacetonitrile	1.71193e+07	2.23384e+07	2.46733e+07	2.60897e+07	3.74439e+07	4.37595e+07	6.44399e+07	8.54298e+07	7.85391e+07	8.70406e+07	8.57596e+07	5.93635e+07	turquoise
Phenylacetic acid	2.41838e+07	4.1057e+07	4.12733e+07	3.8938e+07	42398692	4.9194e+07	2.52349e+07	1.99045e+07	1.76949e+07	4.69756e+06	1.15672e+07	2.11718e+07	blue
2-Aminobenzoic acid	1.49101e+08	1.07921e+08	8.72703e+07	1.18733e+08	6.69276e+07	7.63017e+07	1.055e+08	5.40072e+07	2.2664e+07	5.76413e+07	3.79606e+07	7.2979e+07	brown
all-trans-Retinoic acid	1.22111e+07	1.32803e+07	3.39368e+06	3.23814e+06	4.2209e+06	1.56517e+07	1.99591e+07	22259724	1.51401e+07	1.54701e+07	1.29617e+07	1.45502e+07	turquoise
S-Hexyl-glutathione	3.03112e+07	1.98538e+07	3.92871e+07	1.11247e+07	9.15429e+06	1.177e+07	5.10612e+07	4.4768e+07	3.87469e+07	2.47179e+08	1.64277e+07	2.70496e+08	turquoise
N,N-Dimethyl-1,4-phenylenediamine	2.12972e+06	2.01152e+07	1.90618e+06	1.29959e+07	8.40967e+06	1.0052e+07	1.72917e+07	2.15247e+07	1.69581e+07	1.75928e+07	1.72252e+07	2.50313e+07	turquoise
Fisetin	3.23897e+07	5.65897e+07	4.48643e+07	3.89276e+07	8.7284e+07	3.81868e+07	8.50768e+07	8.92782e+07	5.87913e+07	1.08189e+08	5.28612e+07	6.93495e+07	turquoise
1H-Indole-3-acetamide	5.65901e+07	4.19806e+07	4.00776e+07	5.3853e+07	4.42199e+07	5.28138e+07	4.13955e+07	3.99533e+07	4.07809e+07	3.3689e+07	2.3769e+07	969051	blue
Cis-zeatin	1.39744e+07	1.34637e+07	1.37236e+07	1.59286e+07	1.53317e+07	1.46884e+07	1.69541e+07	1.68838e+07	1.62642e+07	1.53938e+07	1.58273e+07	1.44168e+07	turquoise
Lumichrome	3.06098e+06	3.82731e+06	5.7125e+06	8.45824e+06	3.4868e+06	1.35801e+07	1.06833e+07	1.44731e+07	4.54367e+07	1.2406e+07	3.59091e+07	6.01405e+06	turquoise
p-Hydroxyphenylacetic acid	5.51951e+06	6.78233e+06	4.89973e+06	5.10634e+06	5.32584e+06	5.72326e+06	3.39127e+06	1.82945e+06	2.6493e+06	4.07964e+06	2.51057e+06	2.60959e+06	brown
Trehalose	2.41633e+07	1.17164e+07	1.34885e+07	1.18585e+07	1.05367e+07	2.47744e+07	3.21917e+07	3.2811e+07	2.44132e+07	4.01366e+07	2.14848e+07	2.32988e+07	turquoise
Pyrrole-2-carboxylic acid	9.24698e+06	8.17869e+07	5.94792e+06	3.43958e+06	7.96075e+07	2.29267e+07	1.63224e+08	2.47614e+07	9.60097e+07	5.24584e+07	3.76568e+08	9.35298e+07	turquoise
3,4-Dihydroxyphenylglycol	2.07183e+07	2.6949e+07	1.90867e+07	2.05265e+07	2.05582e+07	2.25373e+07	1.62349e+07	1.53826e+07	1.81817e+07	2.09024e+07	1.56789e+07	1.91177e+07	brown
Phthalic acid	2.55013e+08	1457069744	2373665632	1029379197	1719845823	6.11069e+08	2.03069e+08	3.94351e+08	3.90649e+08	1.02251e+08	7.77255e+07	6.17876e+07	blue
Dodecanedioic acid	1.22809e+07	1.5533e+07	1.25413e+07	3.10434e+06	1.19451e+07	1.20884e+07	1.44152e+07	1.54164e+07	1.40668e+07	2.40173e+07	1.60176e+07	1.81208e+07	turquoise
Diphenylamine	1.15196e+07	9.82676e+06	1.35999e+07	1.27873e+07	1.29113e+07	1.1647e+07	1.57142e+07	1.61121e+07	1.57414e+07	1.29751e+07	1.47522e+07	1.36416e+07	turquoise
Nicotine	6.24796e+07	5.60621e+07	6.32264e+07	5.6388e+07	7.18316e+07	7.38299e+07	6.5411e+07	6.71729e+07	8.58929e+07	1.28002e+08	8.58156e+07	7.67446e+07	turquoise
6-Methylmercaptopurine	1.09973e+07	3.05837e+07	6.0308e+06	1.93358e+07	4.26897e+07	2.53989e+07	2.71342e+08	2.08053e+08	105336055	6.7233e+07	8.86149e+07	6.42539e+07	turquoise
(+)-Camphor	2.42719e+07	1.45094e+08	2.67024e+07	1.94046e+08	2.81012e+07	8.51043e+07	1.60041e+07	1.32109e+07	1.2587e+07	2.54373e+07	1.15805e+08	1.87581e+07	brown
2-Pyrocatechuic acid	1.61055e+07	1.14366e+07	1.05315e+07	1.29353e+07	1.12237e+07	1.36716e+07	1.06468e+07	1.06513e+07	1.17472e+07	9.23544e+06	7.43794e+06	2.65258e+06	blue
Aminohydroquinone	2.28902e+07	5.14214e+07	2.17857e+07	7.1979e+07	1.50214e+07	1.49435e+07	6.40891e+07	1.70794e+07	7.27211e+07	9.72043e+07	1.11725e+08	1.46318e+08	turquoise
Hydrogen phosphate	3.34801e+06	5.8639e+06	5.48509e+06	4.49308e+06	5.65175e+06	2.87656e+06	6.532e+06	6.92942e+06	7.2049e+06	7.17602e+06	1.13446e+07	1.55158e+07	turquoise
N-a-Acetylcitrulline	1.66248e+07	9.76204e+06	7.69571e+06	1.0985e+07	2.05533e+07	2.42718e+07	2.02717e+06	1.80583e+06	1.74321e+06	1.73468e+07	646242	9.44169e+06	brown
Thymine	1.43325e+07	1.52246e+07	1.59632e+07	1.50006e+07	1.66589e+07	1.45236e+07	1.922e+07	2.32884e+07	2.06808e+07	2.13738e+07	1.92916e+07	2.67253e+07	turquoise
Ureidosuccinic acid	2.17789e+07	2.16495e+07	1.68459e+07	2.47916e+07	2.69925e+07	2.30172e+07	1.13826e+07	1.54529e+07	1.39089e+07	1.17867e+07	1.69723e+07	1.39429e+07	blue
12(S)-HpETE	1.02289e+07	1.77476e+07	7.42534e+06	6.34937e+06	1.40681e+07	6.87199e+06	4.99895e+06	1.14456e+06	1.81055e+06	1.66865e+07	839810	5.5044e+06	brown
2-Dehydropantoate	1.7039e+07	1.44859e+07	1.31111e+07	1.73805e+07	1.87263e+07	1.5067e+07	1.32841e+07	1.22318e+07	1.11117e+07	1.68882e+07	1.11687e+07	8.59151e+06	brown
Azatyrosine	1.05841e+07	7.0458e+07	6.74853e+07	2.02557e+07	8.97825e+07	3.08771e+07	2.10518e+07	1.98777e+07	5.06651e+06	1.78865e+07	9.69855e+06	4.54245e+06	blue
O-Ureido-L-serine	8.88104e+06	1.74797e+07	2.49706e+07	1.02791e+07	1.06416e+07	7.36266e+06	5.87023e+06	5.30851e+06	9.95005e+06	8.60594e+06	8.51857e+06	6.11465e+06	blue
1,2-Epoxy-p-menth-8-ene	7.48352e+06	3.38425e+07	4.50417e+06	3.60435e+06	8.62173e+06	6.16218e+06	1.58884e+06	1.21924e+06	941373	3.76267e+06	3.32287e+06	2.67475e+06	brown
L-Leucine	2.52782e+08	1.6947e+08	1.7034e+08	2.17764e+08	1.95629e+08	1.93862e+08	1.52255e+08	1.53874e+08	1.62337e+08	1.59764e+08	1.14832e+08	2.43096e+08	blue
L-Valine	7.68358e+06	1.2797e+07	6.70305e+06	6.29695e+06	1.39037e+07	8.0792e+06	4.7057e+06	4.96356e+06	5.46814e+06	1.29077e+06	1.15797e+06	1.19035e+06	blue
Cytidine	9.58318e+06	8.88063e+06	9.80294e+06	9.38089e+06	1.07103e+07	1.07316e+07	8.36201e+06	7.55639e+06	8.96305e+06	6.54192e+06	6.38774e+06	5.97389e+06	blue
(R)-3-Hydroxybutyric acid	1.76246e+07	1.03195e+07	1.06428e+07	4.08926e+07	6.97621e+06	1.16956e+07	2.37901e+07	12751176	9.44089e+07	8.87658e+07	1.14329e+08	4.05875e+07	turquoise
Salicylic acid	4.27546e+06	3.2382e+06	1.04079e+06	1.06809e+06	3.27216e+06	3.20204e+06	5.27891e+06	1.45977e+07	2.83761e+06	2.71223e+07	1.02381e+07	1.42956e+07	turquoise
gamma-Glutamylcysteine	1.3541e+07	1.40668e+07	6.42359e+06	6.90336e+06	4.22159e+07	1.56117e+07	2.93227e+07	4.15122e+07	1.31602e+08	4.46048e+07	3.38713e+07	2.8301e+07	turquoise
N-Acetylglutamic acid	1.78959e+07	3.09206e+07	1.62925e+07	2.78274e+07	2.98478e+07	2.6458e+07	1.81212e+07	1.38908e+07	1.48131e+07	4.24521e+06	1.04764e+07	1.80418e+07	blue
L-Aspartic acid	147115413	135545299	1.15215e+08	1.20579e+08	1.15587e+08	1.10503e+08	8.11085e+07	7.52806e+07	8.86426e+07	4.85362e+07	5.33103e+07	4.00688e+07	blue
D-Glucuronic Acid	1.71114e+08	1.91811e+08	1.52121e+08	1.79089e+08	1.70576e+08	2.19895e+08	1.49944e+08	1.40176e+08	1.34928e+08	6.16275e+07	1.06957e+08	8.95875e+07	blue
3-Methylindole	5.99979e+07	4.47001e+07	7.29689e+07	1.57995e+08	8.56485e+07	4.04012e+07	9.05462e+06	3.83126e+07	1.13971e+07	8.63672e+07	3.87923e+07	3.13186e+07	brown
Xanthine	6.94813e+08	5.00957e+08	5.14244e+08	6.24497e+08	5.72489e+08	6.87939e+08	4.82046e+08	5.07682e+08	541811829	4.54931e+08	3.07083e+08	1.9134e+06	blue
15-Deoxy-d-12,14-PGJ2	2.73878e+07	3.19285e+07	4.06077e+07	2.15393e+07	2.19165e+07	2.71646e+07	6.72587e+06	5.6276e+06	8.21325e+06	1.13051e+07	5.21366e+06	1.00345e+07	brown
Citric acid	1.6205e+08	5.96012e+08	4.06237e+08	4.64594e+08	3.24703e+08	3.65298e+08	5.70835e+07	2.99325e+08	2.70828e+08	4.51665e+07	253835021	2.67489e+08	blue
Glutaric acid	2.91031e+06	1.37606e+06	8.39712e+06	1.98955e+06	2.44308e+06	1.25293e+07	1.69097e+07	1.90094e+07	3.61676e+07	6.39778e+06	5.84928e+06	2.79693e+07	turquoise
2-Ketobutyric acid	9.35133e+06	3.41328e+06	3.11275e+06	6.91925e+06	8.72326e+06	3.24183e+06	3.16804e+07	7.63591e+07	9.70019e+07	1.85739e+08	2.0154e+07	1.32732e+07	turquoise
N-Acetyl-L-aspartic acid	4.68696e+07	5.94116e+07	3.64106e+07	4.53008e+07	5.57796e+07	4.65743e+07	3.69686e+07	3.02763e+07	2.91583e+07	1.23908e+07	3.05536e+07	4.21239e+07	blue
Stearic acid	1.67612e+06	1.02645e+06	1.01324e+06	1.13109e+06	975361	2.24132e+06	2.3342e+06	1.72674e+06	2.40925e+06	1.4272e+06	2.25897e+06	2.83509e+06	turquoise
Arachidonic acid	1.35876e+08	1.79472e+08	3.74809e+08	6.64779e+08	2.96634e+08	7.34753e+07	1.02303e+08	4.60203e+07	7.48201e+07	4.68976e+07	7.44869e+07	5.43188e+07	blue
Cysteine-S-sulfate	3.16882e+07	3.96338e+07	2.83643e+07	3.25883e+07	3.50454e+07	3.20334e+07	3.53855e+07	2.45712e+07	2.39507e+07	2.04386e+07	1.39751e+07	1.33448e+07	blue
13S-hydroxyoctadecadienoic acid	21650790	2.43097e+07	2.15541e+07	1.7371e+07	1.74376e+07	1.82683e+07	1.48568e+07	9.47125e+06	1.60191e+07	1.70839e+07	1.89206e+07	1.46472e+07	brown
Sebacic acid	5.34891e+06	3.68654e+06	3.62637e+06	1.30786e+06	5.68522e+06	4.2214e+07	26721948	1.2177e+08	5.57977e+07	1.46501e+08	1.14662e+07	1.22225e+07	turquoise
L-Gulose	5.0724e+06	1.40871e+06	3.00869e+06	640549	648849	1.84139e+06	3.66855e+06	5.32927e+06	3.41242e+06	4.42631e+06	1.61436e+07	1.63472e+07	turquoise
2-Methoxyestrone	6.76928e+06	5.66663e+06	6.72956e+06	2.38835e+06	3.38345e+06	4.89132e+06	1.54963e+06	1.51108e+06	740586	3.69247e+06	338753	1.23267e+06	brown
5-KETE	6.25918e+07	1.26533e+08	4.39145e+07	4.63757e+07	6.07296e+07	3.84109e+07	8.07894e+06	1.71229e+07	8.71272e+06	4.21739e+07	5.2343e+06	1.97834e+07	brown
4-Acetamidobutanoate	1.4683e+08	2.15135e+08	7.31263e+07	1.08736e+08	1.87287e+08	6.01735e+07	9.39599e+07	3.48985e+07	4.66567e+07	1.06154e+08	4.46455e+07	2.29235e+07	brown
D-Galactose	3.31689e+06	616325	2.83095e+06	953736	1.21889e+06	2.0987e+06	2.04226e+07	7.05751e+06	1.59844e+07	5.90261e+07	6.74421e+06	2.29223e+07	turquoise
